# Supplementary material for: A proteo-transcriptomic map of non-alcoholic fatty liver disease signatures
Source: Nat Metab. 2023 Apr 10;5(4):572–8. doi: 10.1038/s42255-023-00775-1 (PMC10132975; doi:10.1038/s42255-023-00775-1)
Supplement: Source Data Fig. 1 — Proteomics data. [file 42255_2023_775_MOESM3_ESM.xlsx]

## Sheet: Sheet1
								Sample ID	1023791979	1023791117	1028971531	1028971836	1023791454	1023791155	1023791986	1023792872	1028937845	1023791774	1023791188	1023791110	1023790471	1028957572	1023791130	1023792896	1023791990	1026698304	1028957667	1023791444	1028938030	1026698427	1023791936	1026694087	1023791159	1026694358	1023789360	1028969682	1023791475	1023791141	1028938011	1028957697	1028969696	1023789307	1028937960	1028971473	1023789520	1023789331	1028937885	1028971479	1028938245
								Sex/Gender	m	f	m	f	f	m	f	m	f	f	m	m	m	m	m	m	m	f	m	m	m	m	m	f	m	m	m	m	f	m	m	m	f	m	f	m	f	f	m	f	f
								T2DM yes/no	1	1	0	0	1	1	1	0	1	1	1	0	1	0	1	1	1	1	1	1	0	0	1	0	1	1	0	1	0	0	0	0	0	0	1	1	1	0	0	1	1
								advanced NAFLD yes/no	0	0	0	0	1	1	0	1	1	1	1	0	1	0	1	1	0	0	1	1	0	0	1	0	1	0	0	0	0	0	0	0	0	0	0	1	0	0	0	1	0
SeqId	SomaId	TargetFullName	Target	UniProt	EntrezGeneID	EntrezGeneSymbol	Organism
10000-28	SL019233	Beta-crystallin B2	CRBB2	P43320	1415	CRYBB2	Human		466.2	443.4	445.1	493.7	460.9	473	674.5	438.2	565.1	470.5	439.2	493	769.4	478	670.6	868.8	594	568.1	517.8	1498.7	427.2	477	475.7	511.1	529.4	517.3	444.4	523.1	680.8	586.9	391	1807	417.6	440.5	494.4	441.5	423.1	473.4	656.4	445.2	472.9
10001-7	SL002564	RAF proto-oncogene serine/threonine-protein kinase	c-Raf	P04049	5894	RAF1	Human		267.8	347.7	276.7	295.6	334.9	229.1	238.9	238.4	235.6	224.6	327.8	242	214.4	237.4	328.6	230.8	269.7	183.7	245.8	310.2	244.8	220	247.6	227.4	249.5	207.1	271.3	241.5	243.5	388.8	709.6	246.8	288.3	258.6	241.9	312.2	263.7	619.2	284.5	325.7	264.1
10003-15	SL019245	Zinc finger protein 41	ZNF41	P51814	7592	ZNF41	Human		149	157.5	106	93.2	141	104.5	352.4	90.1	94.3	115.1	229.5	104.1	100.5	116.2	107.9	167.8	110.1	99.6	169.1	101.2	98.1	124.4	83.9	86.5	168.7	96.4	117.9	351.3	113.7	132.8	97.2	146.6	104.7	118.8	94	81	118.2	142.8	99.9	87.5	163.4
10006-25	SL019228	ETS domain-containing protein Elk-1	ELK1	P19419	2002	ELK1	Human		828.3	992.8	647.5	739.6	775.8	622.3	726.4	586.3	583.5	748.9	779.5	648.4	596.3	614.2	797.5	615.5	817.8	619.1	549.1	753.5	638.5	716.8	924.2	2174.7	879.3	619	678.3	687.2	710.4	865.7	706.9	669.9	748.7	640.7	715.1	731.1	695.6	833.6	815.4	719.6	666.1
10008-43	SL019234	Guanylyl cyclase-activating protein 1	GUC1A	P43080	2978	GUCA1A	Human		634	534.8	496.6	485.4	464.6	510.1	418.3	485.6	572.2	869	427.7	440.3	448.6	401	449.7	568.7	794.8	401.5	427.4	459.9	422.7	393.1	449.5	691.3	561.6	461.2	464.6	325	538.3	429.9	436.7	467.6	543.2	488.1	434.5	421.2	597.7	477	713.5	417.3	426.9
10011-65	SL019246	Inositol polyphosphate 5-phosphatase OCRL-1	OCRL	Q01968	4952	OCRL	Human		2880	1742.2	2581.1	2217.2	2795.3	1972.6	1411.4	2345.6	2578.6	2030.5	2099.8	2230.7	2368.6	2053.6	2253.1	2911.8	2408.9	1852.1	2351.1	1986.5	2547.5	1869.6	1974.4	2125.5	2210.6	2835.7	2556.1	4008.4	2173.8	1825.2	2576.2	2514	2227.6	2791.9	1562.6	2527	2826.5	2401.9	2464.3	2134.2	2218.8
10012-5	SL014669	SAM pointed domain-containing Ets transcription factor	SPDEF	O95238	25803	SPDEF	Human		981.7	1371.1	1734.1	1726.2	2400.7	1329.6	1667.9	1930.1	1500.5	1137.8	1607.8	1727.3	1641.1	2004.2	1810.3	1602.9	1176.7	1841.4	1461.3	1845.1	1792.1	1941.1	1263.7	1266.1	1307.5	2049.9	1505.6	1994.3	1879.2	1807.4	1946.5	1824	1660.7	1664.1	1568.2	2705.1	1726.8	1770.4	1786.3	1835.4	1928.2
10014-31	SL007803	Zinc finger protein SNAI2	SLUG	O43623	6591	SNAI2	Human		1143.2	1059.8	1083.1	928.9	922.8	888.9	833.4	1273.9	1084	1111.9	906.5	1095.9	1208.1	970	872	881	1527.6	1185.7	943.8	1145.3	1774.6	1124.8	976	1063.1	1475.3	856	1054.2	1382.5	1032.6	997.5	835.4	1053.5	1031.3	962.7	863.8	950.7	930.3	897	954.4	991.4	1002.8
10015-119	SL014924	Voltage-gated potassium channel subunit beta-2	KCAB2	Q13303	8514	KCNAB2	Human		479	778.2	525.6	1214.1	517.3	589.3	576.7	477.2	506.1	452.4	557.9	558.2	449.6	542.8	3945.5	574.8	437.3	528	532.6	602.4	622.3	611.4	513.8	508.5	570.4	497.5	517.9	529	528.1	839.8	625.9	503.4	633.5	453	664.1	675.8	574.3	452.2	675.6	684.9	821.7
10022-207	SL019229	DNA polymerase eta	POLH	Q9Y253	5429	POLH	Human		181.8	212.5	200.4	141.3	131.5	127	173.9	154.2	170.9	178.9	205.2	152.7	182.1	178.5	144.4	165.3	188.3	211.7	172.2	197.3	146.9	122.5	159.1	692.9	160.5	153.1	157.2	173.2	158.5	119.5	171	128.5	159	154.1	150.6	133.7	178.1	109.9	179.1	124.4	121.5
10023-32	SL004071	Vitamin D3 receptor	VDR	P11473	7421	VDR	Human		423.3	562.2	538.5	436.8	485.1	498.3	690.7	532.5	641.9	573.5	526	716.4	618.7	537.6	555.2	521.1	1012.7	666.8	497.8	838.9	555.4	684.7	468.1	444	527.1	707.2	571.1	1210.9	624.2	465.7	485.1	597.8	561	616.9	544.2	567.1	565.8	626.6	517	544.7	665.9
10024-44	SL019235	4-hydroxy-2-oxoglutarate aldolase, mitochondrial	HOGA1	Q86XE5	112817	HOGA1	Human		618.9	738.4	802.9	1281.1	795.4	807.3	981.7	847.9	817	805.7	878.9	962.2	849.2	1001.7	854.1	747.4	763.2	5817.8	974.1	1114.9	839.7	1009.9	955.7	764.2	737.8	1140.4	780.7	903.2	900.1	910.4	844	941.7	797.8	874	1154.7	839.4	722.5	974.3	808	919.3	1367
10030-8	SL006373	Adenine DNA glycosylase	MutY homolog	Q9UIF7	4595	MUTYH	Human		217.7	305.3	153	161.1	169.2	182.9	3566.1	267.7	196.7	216.4	154.6	136.7	411.4	160.2	138.4	196.3	167	132.2	215	164.9	148	156.1	151.3	151.6	148.5	152.8	154.2	157.3	127.1	144.2	455.4	156.4	145	139.5	207.8	123.8	156.8	139.5	175.6	144.8	134.6
10035-6	SL007389	Dual specificity protein phosphatase 4	DUS4	Q13115	1846	DUSP4	Human		542	508.2	574.3	542.6	523.8	498.3	551.1	590	512.1	542.3	528	596.6	546.4	558.8	531	529.1	552.9	547.7	493.5	546.7	683.4	575.5	521.4	559.5	600.7	576.6	564.6	639.3	540.5	466.5	584.5	532.4	528.5	688.9	647.4	532.4	529.4	548.4	587.4	511.7	665.9
10036-201	SL019252	Zinc fingers and homeoboxes protein 3	ZHX3	Q9H4I2	23051	ZHX3	Human		3134.9	3539.3	2522.7	2892.2	3445.9	2161.1	3327.2	2425.4	2306.4	2405.8	2557.6	3033.7	2369.1	3372.1	2951.5	2959.9	3661.1	3864.5	2549.8	2747.5	3152.6	3731.6	4786.1	2446.1	5690	3121.6	3077.1	2679.4	3227.1	3474.6	2775.5	2648.3	2358.8	3013	2744.3	2684.1	2957.7	4225	2599.3	2834.9	4017.9
10037-98	SL018490	Sialic acid-binding Ig-like lectin 12	SIG12	Q96PQ1	89858	SIGLEC12	Human		139	154.3	172.8	284.1	160.5	499.5	489.6	565.3	245.2	348.3	1017.6	198.5	159.7	144.8	328.5	159.6	171.3	208.7	161.9	169.1	174.6	250.1	160.3	145	183.3	207.4	158.4	221.5	169.3	160.1	142	156.3	332.9	164.2	168.5	140.3	161.9	156.4	139.5	143.7	163.2
10040-63	SL007662	Tumor protein 63	P73L	Q9H3D4	8626	TP63	Human		457.5	446	305.2	400.4	539.9	448.6	300.6	315.4	436	308.7	350.8	322.2	842.1	360	316.7	311.1	559.3	276	280.9	425.7	339.8	437.3	345.1	351.7	365.5	305.9	621.6	323.6	318	402.7	289.9	420.3	362	293.4	379.3	329.8	385.2	388.9	431.7	381	367.7
10041-3	SL007226	Hepatocyte nuclear factor 4-alpha	HNF4A	P41235	3172	HNF4A	Human		40261	38375.6	36776	29445.4	24519	20470.4	57906.4	38588.3	21954.4	25357.8	36667.4	30149.5	15636.9	20695.2	35179.1	30022.6	45303	39467.5	19409.5	28502.6	38667.4	28904.7	40213.2	27487.2	33517.8	24696.2	28256.6	37152.7	30590.7	40876.3	35534.6	21350.5	35943.3	26169	21566.3	37404.1	37585.9	32164.8	23736.5	38140.4	42874.6
10042-8	SL015131	Serine/threonine-protein kinase Sgk3	SGK3	Q96BR1	23678	SGK3	Human		802.8	926.3	754.4	967.8	786.8	802.8	732.2	672.8	786.4	768.7	813.2	668.4	765.6	1070.6	829.4	728.2	780.2	692.9	818.2	819.8	866.9	751.4	740.9	703.9	660.9	692.8	762.3	757.4	744.4	1141.9	718.5	739.5	876.8	673.3	821.5	1629.5	730.9	1181.4	896.3	961	913.6
10043-31	SL019249	Bromodomain-containing protein 4	BRD4	O60885	23476	BRD4	Human		423.5	619.1	477.8	683	569	580.1	490.8	578	505.6	477.8	493.3	424.9	462.6	547.1	555	428.1	446.7	406.1	488.3	527.3	462	507.4	515.9	470	436.7	392.9	494.5	431.6	573.6	787.1	494.1	469.9	555.3	416.4	575.8	575.9	448.5	617.3	545	609.2	544
10044-12	SL012823	Protein Wnt-10a	WN10A	Q9GZT5	80326	WNT10A	Human		617.7	1126.3	1241.4	657.3	761.7	1107.8	2080.2	941.4	949.7	1365.6	1306.1	2657.9	1442.2	1320.3	1361	1360.1	983.8	1991.2	880.8	1744.4	1694.3	2470.9	949.4	930	1277.2	2406.2	1324.6	1509.3	2037.7	678.6	896.3	1221.4	1110	1416.9	1423.6	1095.9	1085.6	1659.6	745.4	789.3	1608.6
10045-47	SL010989	Cullin-3	CUL3	Q13618	8452	CUL3	Human		1177.6	1380.1	864.6	1182.5	849.1	1243	1124.4	1079.6	798.5	1285.5	904.3	1101	1122	1880.5	847.8	544.2	1521.1	967	1261.2	1229.3	1178.1	1229	1287.7	1320	740.8	1659.3	1195.8	1316.6	886.5	1123.6	1513.1	1112.1	1196.5	1086.7	1240.7	1225.5	1207	1827	2076.8	1436.4	1683.2
10046-55	SL003727	Baculoviral IAP repeat-containing protein 2	cIAP-1	Q13490	329	BIRC2	Human		922.2	1978.1	1378.8	1545.4	1238.8	1163.2	1459.4	823.6	964.2	829.8	1244.4	1832.8	980	1142.2	1144.7	848.8	1259.6	1686.2	990.4	1781.8	1364.7	1104.6	1150.5	1471.7	1105.5	830.6	1285.2	1774.5	1353.1	2058.8	936	1221.8	1368	909.1	1863.7	1297.8	933.5	1477.7	1385.2	1459.7	1198.2
10047-12	SL004553	Neutrophil cytosol factor 2	NCF-2	P19878	4688	NCF2	Human		34856.1	737.6	301.1	405.3	4763.2	589.2	861.1	372.8	379.6	15196.5	701.1	405.9	386.5	519.4	1259.7	400	5739.1	376	674.1	480.5	343.2	510.4	1273.7	362	9356.7	491.1	501	307.9	394.9	1498.6	487.7	438.8	369	444.4	1107.8	507.6	833.3	741.2	432.2	374.3	506.6
10048-7	SL011998	Core-binding factor subunit beta	PEBB	Q13951	865	CBFB	Human		1798.6	1810.8	1668.8	1798.8	1492.2	1557.6	1202.4	1514.8	1466	1594.8	1427.3	1382.2	1520.9	1493.7	1342.4	1411.9	1994.3	1346.8	1345.3	1616.7	1589.9	1403.1	1630.9	1603.8	1729.1	1356.9	1643.6	1441.9	1494	1386.4	1412.2	1513.6	1814	1640.5	1337.5	1584.8	1741.1	1744.7	1676.6	1588	1527.9
10049-112	SL019242	Telomeric repeat-binding factor 1	TERF1	P54274	7013	TERF1	Human		453.8	504.8	443.3	477	429.5	460.2	479.4	459.2	488.2	523.1	468.9	446.4	436.9	480.3	992.6	488.3	468.5	430.9	471.7	502.8	416	458.9	522.7	704.7	446.6	461.1	470.4	448.6	428.6	488.1	476.8	454	460.7	479.5	516	750.9	466.6	434.2	482.6	480.2	462.2
10053-5	SL004474	Integrin-linked protein kinase	ILK1	Q13418	3611	ILK	Human		18763.1	31935.6	12489.6	27103.4	12480.5	15763.3	13625.2	2335.2	9219.9	2205	24176.8	10669.9	7126.8	15924.6	13062.7	1101.4	21175.2	4792	4288.3	29362.1	11800.6	14656.5	19589.3	14504.6	20994.2	4094.5	17261	1144.1	24368.8	20694	8499.8	24938.2	26547	7024.8	10858.1	16319.2	11590.2	29502.8	26962	18206.8	11657.3
10054-3	SL019232	Gigaxonin	GAN	Q9H2C0	8139	GAN	Human		4018.3	506.7	274	329	335.6	306.8	322.7	284.1	273.4	574	312.7	307.4	420.1	300	334.6	274	863.9	282.5	285.5	339.9	409.7	331.1	353.7	321.9	545.2	270.2	378.3	284.3	302.7	298.3	257.3	295.6	324.5	323.4	312.5	353.4	335.7	365.7	342.4	298.8	313.6
10056-5	SL007372	Forkhead box protein M1	FOXM1	Q08050	2305	FOXM1	Human		2866.1	3350.2	3093.5	3698.5	2900.9	2596.8	1677.9	2172.9	1182	1458.1	3500	1495.7	1589.6	2426.8	3359	840.1	3640.3	1514.3	1733.4	3631.6	2847.8	1721.3	1755.9	1701.1	1684.5	1439.2	3115.6	1501.9	2538.5	4409.1	2437.2	2609.7	3422.9	1607.5	2320.2	4232.5	2144.3	7151.8	4298.8	4941.3	4160.8
10058-1	SL013796	UV excision repair protein RAD23 homolog A	RD23A	P54725	5886	RAD23A	Human		16248.1	29426.9	18478.8	24309.5	27211.4	25269.8	15695.9	32035.5	12314.6	15028.7	24485.3	21583.2	19765.3	25476.8	16571.2	9695.3	19257.8	17190.4	16989.7	29753.7	24783.6	26073.7	26001.7	21316.4	17742.6	20932.3	22721.5	25295.3	19872.3	22261.5	32731.5	20217.1	25927	20343.6	25474.1	27529.4	21300.8	29537.4	39306.7	32278.7	29106.8
10063-10	SL019237	E3 ubiquitin-protein ligase FANCL	FANCL	Q9NW38	55120	FANCL	Human		397.8	496	440.9	457.4	467.8	388.3	464.2	420.3	439.4	452.4	407.6	433.4	452.3	424.9	490.3	454.2	687.2	420.9	466.8	511.4	416.8	963.1	407.9	375.6	419.8	447.2	410.7	455	435.8	475.1	823.3	516.4	424.8	426.5	494.7	442	410.3	469.6	433.3	453.5	427.9
10064-12	SL011550	Putative hydrolase RBBP9	RBBP9	O75884	10741	RBBP9	Human		2209.5	2123.4	1106.2	1525	1573.6	1232.2	1838.9	1115	1316.7	1552.6	1248.1	1326.8	1164.3	1416.5	1260.2	1262.5	2227.1	1556.4	1115.9	1452.4	1264.6	1760.4	1600.8	1369.9	2488.7	1172	1461.6	1103.7	1437.9	1712.5	1211.5	1171.3	1206.3	1352.3	1262.8	1154.7	1420.6	1919.2	1323.5	1432.6	1725.3
10070-22	SL016406	1-phosphatidylinositol 4,5-bisphosphate phosphodiesterase gamma-2	PLCG2	P16885	5336	PLCG2	Human		816.5	2876.7	1519.1	3332.6	1319.1	1821.2	1151.9	718.8	1275.7	539	2204.6	1254.9	1494.7	1444.7	4278	535	1216	4960	1462.4	3079.6	1903.5	1677.4	1196.6	1287.1	792.1	771.4	2205.4	928.1	1950.7	2950.4	1136.7	2102.6	2418.1	1079.2	2257.5	2799.1	1616.1	4235.1	3121.3	2766.2	1841.8
10073-22	SL011411	Tyrosyl-DNA phosphodiesterase 1	TYDP1	Q9NUW8	55775	TDP1	Human		658.1	777.7	590.2	748.3	523.3	708	532.6	603.6	625.1	521.4	687.6	630.3	624.6	711.3	590.1	598.6	543.4	662.7	736.9	1009.9	588.3	660.6	701	816.5	578.7	578.6	625.6	571.3	653.1	847.9	593.3	613.1	699	666.6	676.5	677.5	602.1	728.8	754.3	780.9	703
10074-128	SL014748	Bromodomain-containing protein 2	BRD2	P25440	6046	BRD2	Human		609.2	765.2	955.9	721.2	768.7	694.4	876.7	647	691.9	612	661.5	691.8	746.1	676.7	663.8	698.3	585.7	707.5	863	653.4	611.4	2221.3	616.1	601.1	701.1	689	615.2	930	630	2349.1	797.9	671.2	605.6	860.7	693.1	668.8	620	700.1	691	696.2	771
10075-75	SL019254	Acyl-CoA-binding domain-containing protein 6	ACBD6	Q9BR61	84320	ACBD6	Human		340.1	1444.3	397.8	754.9	2035.1	611.6	298	211.8	294.4	159.8	1091.1	470.8	205.1	334	635.1	126.2	522	239.5	256.4	1252.1	562	531.6	413.9	376.5	435.8	249.5	449.3	171.4	563.6	1148.7	388.5	466.8	1222.3	194.5	750.2	880.3	286.5	1155.6	845.9	989.8	797.5
10076-1	SL019225	AP-4 complex subunit mu-1	AP4M1	O00189	9179	AP4M1	Human		960.2	1106.3	1114.4	1016.3	972	1229	856.9	982	893.4	878.5	1093.3	893.8	901.5	1009.4	1270.2	833.3	979	2109.4	1052.7	941.8	885.5	827.6	888.2	906.1	1451	1016.1	965.1	1052.1	909.6	1224.1	1146.2	930.1	978.2	960.3	1038.5	1248.2	1042.2	1661.3	1111.8	1310.3	1111.4
10078-5	SL007063	BAG family molecular chaperone regulator 3	BAG3	O95817	9531	BAG3	Human		546.9	670.8	641.8	557.4	513.1	559.8	581.3	579	548.3	556.5	563.7	571.5	629.5	556.9	518.1	645.4	521	1689.5	625.2	571.2	663	574	544.4	572.5	554.6	599.1	546.2	745.3	642.7	518.2	588.5	574.8	615.5	599.7	537.6	573.4	599.4	544.2	592.2	530.8	561.3
10080-9	SL019240	Translation initiation factor eIF-2B subunit alpha	EI2BA	Q14232	1967	EIF2B1	Human		2114.1	6464.6	2227.2	5837.6	5868.6	4203.5	1203.4	1910.9	1304.6	826.9	3644.8	3285.9	3003.2	4079.2	3159.5	641.1	3359.9	3362.9	994	4951.8	2101	4808.5	4088.1	2596.7	4118	2974.3	5360.3	769.1	4505.3	4323	1503.6	4103.9	4683.3	2006.7	5659.1	3584.7	2522.8	6498.2	4138.4	4702.6	1788.3
10081-17	SL019243	DNA-binding protein SATB2	SATB2	Q9UPW6	23314	SATB2	Human		393.7	453.6	551.6	449	506.8	477.5	588.3	551	452.1	413	610.7	613.1	573.1	513.9	584.8	592.2	385.4	605.2	598	550.4	598.2	580.2	445.2	480.5	428.3	626.3	523.9	687	904.3	463.9	549.9	554.6	553.4	593.6	578.4	608	475.1	561.5	490.6	490	607
10082-251	SL019251	Neurofilament light polypeptide	NFL	P07196	4747	NEFL	Human		398.7	573.5	1240.2	1334.1	1249.7	741.9	910.4	901.6	1123.3	493.2	717.8	1550.7	1797.1	888.7	522.6	1260.3	382.1	758.3	1287.9	1596.8	741.4	2686.8	897.4	950.4	2222.3	1731.2	2016.6	1259.8	1041.3	1465.1	874.7	814.8	835.5	1224.8	2250	876.7	851.6	1509.7	510.4	1584.3	1511.7
10085-25	SL001714	Steroidogenic acute regulatory protein, mitochondrial	STAR	P49675	6770	STAR	Human		2591.1	2950.7	1165.3	1953.7	2014.9	2006	4069.2	1440.6	1547.7	1864.5	1744.6	1678.7	1569.5	1672.7	1406.2	1201.1	2491.7	1893.8	1347.4	2017	1606.7	2877.3	2546	1750.7	3248.4	1452.9	1875.9	1340.6	1542.4	2899	1288	1420.8	1523.7	1655.7	1636.4	1300.1	1868.7	2682.7	1638.7	1781.4	2463.8
10086-39	SL018882	Cystathionine beta-synthase	CBS	P35520	875	CBS	Human		2651.4	2363.7	1444.1	1879.1	2005	2238.9	2244.8	1545.3	2436	2531.3	1980.4	2091.3	1736.5	3593.2	2175.2	1603.4	2928.4	1798.5	1764.4	2121.9	2607.9	2212.9	2286.2	2309.6	2733.1	2008.2	2012.4	1447	1862.1	1813.8	1591.2	1948.5	2206.8	1773.8	2423.9	1806.7	2279.4	2380.5	2355.2	1499.5	1787.6
10087-10	SL003675	Alpha-crystallin A chain	Alpha crystallin A chain	P02489	102724652	CRYAA	Human		531.1	410.9	306.4	340	382.2	363.7	362.5	349.4	440.5	8125	299.3	329	334.3	333	316.7	393.2	355.1	324.6	383.7	315	444	327.9	345.4	355.7	369	322	331.7	375.5	363.9	356.6	343.4	327.7	325	323.4	349.3	322	384.2	334.8	335.8	349.4	344.7
10088-37	SL008014	Adenine phosphoribosyltransferase	APT	P07741	353	APRT	Human		5972	17255.8	4366.5	12385.5	17085.3	11450.6	4938.9	2868.4	2910.7	915.8	13586	5046.7	3628.4	4775.6	7524.8	730.8	8796	3505.1	2720.4	13638.2	7951	11680.6	8000.4	4490.1	4480	2831.1	6215	2400.2	8003.8	13610.8	6349.7	7596.5	11064.6	2796.8	14890.2	9790.7	3371.7	18697	13793.1	14281.2	10546.1
10089-7	SL019244	N-acetylserotonin O-methyltransferase-like protein	ASML	O95671	8623	ASMTL	Human		604.5	1542.6	685.8	1271.4	572.7	682.6	576.9	411.3	604.9	473.5	747.6	468.9	532	661.6	634.6	434.8	590	507.9	747.8	928.5	625.9	600.3	760.3	1089.3	860.6	384.7	750.8	460.5	874.3	1226.5	632	1236.8	1344.1	550	450.5	868.1	584	1008.9	1033.6	750.7	794.3
10336-3	SL019100	E3 ubiquitin-protein ligase CHIP	CHIP	Q9UNE7	10273	STUB1	Human		1982.9	3668.2	1600.6	1737.7	1845.3	1736.1	1349	435.8	915	590.6	2014.8	776.4	1644.9	1308.5	1577.8	528.6	2381.7	690.2	771.4	2279	1293.3	1745.1	3225.2	1148.5	1194.8	650.9	2703.6	842.6	1359.7	1827	1038.1	1771.6	2208.1	1480.3	1082.4	2285.2	1436.5	5173.7	1131	2472.2	1426.1
10339-48	SL001731	Gamma-enolase	NSE	P09104	2026	ENO2	Human		23754.7	26330.1	18339.9	21038	38143.8	20468.4	9779	14582.7	13562.4	10250.9	23228.3	18167.7	20416.5	20421.3	23125.6	9936.3	32627.4	17970.5	10034.3	32642.4	22765.3	23852.5	26636.5	21033	24276.3	18337.6	26953.4	8534.6	30605.2	31057.9	19895.7	24819.4	27311.4	17801.9	29354.4	26552.2	27813.8	31422.1	25926.8	22450.1	15857.5
10342-55	SL019096	E3 SUMO-protein ligase PIAS4	PIAS4	Q8N2W9	51588	PIAS4	Human		298.7	357.4	1596.4	313.1	251.7	282.6	490.3	280.1	475.9	298.9	334.8	504.6	360.7	346.2	370.8	355.7	288.1	1896	431.1	390	375.7	496.8	256.4	276.1	334.3	481.8	326.4	399.9	429	690.5	300.4	320.6	338	354.5	383.7	341.8	296	403.5	259.3	332.3	424.5
10344-334	SL005173	Interleukin-10 receptor subunit alpha	IL-10 Ra	Q13651	3587	IL10RA	Human		3233.7	2723.4	3789.2	3708.4	4075.2	2553.1	2137.6	4533.7	3326.2	2942.7	3080.3	2873.8	3189.2	3689.6	3612.9	3622.9	3197	3744	2920.3	2901.9	3847.7	2735.6	2964.7	2809.2	4409.7	3308.4	3447.1	3640.4	3864.1	3009	4692.2	3811.7	3170.1	3787.3	2715.4	4019.9	3567.3	3548	4066.9	3141.3	2905.5
10346-5	SL007221	Signal transducer and activator of transcription 3	STAT3	P40763	6774	STAT3	Human		18037	29238.6	22534.7	27942.7	17345.7	13470.6	8543	7194.1	8435.7	5083.2	27538.9	8848.6	11435.2	13757.7	20480.9	4680.7	18259.5	5636.9	8741.8	29033.1	17520.3	12656.3	15350.1	11943.6	11881.1	5452.3	25132.4	5147.4	18086.7	18986.4	11675.5	14725.2	23183	9842.3	11590	34588.5	13621.6	31067.4	28191.7	23828.3	18554.8
10356-21	SL000455	Transcription factor AP-1	c-Jun	P05412	3725	JUN	Human		854.9	1599.3	1622.6	1486.5	1800.1	1632	1914.4	1842	1735.3	1385.2	1720.2	2371.9	2165.2	1996.7	1824.9	2125.4	1219.6	3775.4	1450.8	1941.1	1868.4	2154.1	1227.5	1188.2	1681.5	2325.7	1488.2	1811.2	2201	1940.6	1785.8	1901.7	1526.3	1730.4	1924.3	1918.5	1297.2	2060.2	1617.7	1974.7	2167.2
10361-25	SL014684	2'-5'-oligoadenylate synthase 1	OAS1	P00973	4938	OAS1	Human		399.3	485.1	367.6	506.7	32794.3	391.9	493.8	376.6	431.2	387.8	365.5	421.6	386.9	419.6	29373.8	475.3	454.9	403.5	433.9	730.9	354.6	624.9	416.6	397	835.4	413.1	377.6	397.3	380.1	515.1	329.3	363	384.3	360.8	469.1	711.4	363.9	382.5	365.3	436.4	452.3
10362-35	SL002565	Myc proto-oncogene protein	c-Myc	P01106	4609	MYC	Human		444.9	493.1	312.2	321.3	518.6	450.3	483	297.4	365.2	333.2	337.4	388.6	516.5	362.1	368	378.3	347.7	1169	495.4	380.1	2162.9	462.5	373.9	352.6	396.2	385.3	466.7	445.8	334	409.8	285.3	375.9	338.2	663.5	430.3	313.7	359	439.1	339.9	443.5	426.2
10363-13	SL004097	Mothers against decapentaplegic homolog 3	SMAD3	P84022	4088	SMAD3	Human		6659.7	18381.3	8944.8	13868.1	8057.9	10726.8	12782.8	5508.8	6460.2	4979.4	15681.6	11626	6247.3	10282.7	13296.2	3314.9	9917.2	9088.3	5419.8	18089.3	11395.7	13305.6	9494.7	7878.6	9030.9	10850.5	10914.5	5179.6	14146	13859.6	8169.7	11207.4	14760.9	6716.8	12217.4	17268.7	8955	16345	14242.7	14163.1	15657.8
10364-6	SL004101	Mothers against decapentaplegic homolog 2	SMAD2	Q15796	4087	SMAD2	Human		2438.7	11958.8	5476.7	10581.7	3892.1	5865.6	2909.9	2877.9	3310.5	1446.8	8587.3	3624.4	3202.2	5176.4	7582.8	1378.7	3581.8	2140.7	2565.2	9908.2	6950.6	3948.2	4266.5	3712.3	3547.4	2335.5	6312.8	2466	7245.1	9293.4	5910	5753.6	8967.4	3164.2	3867.7	13945.6	4435.6	12733.4	9358.4	12016.7	9407.6
10365-132	SL005184	Interleukin-23	IL-23	P29460, Q9NPF7	3593 51561	IL12B IL23A	Human		1041.4	742.4	808	817	792.1	942.2	961.6	1770.4	726.4	1020.3	7463.2	811.4	755.5	804.1	770.9	926.5	695.5	1134	722.3	885.8	870.5	676.1	979.3	1712.7	920.1	1095.9	735.2	1024.7	775.5	567.5	757.9	1129.1	908	776.5	1242.6	914.7	755.5	729.9	904.2	911.1	613.9
10366-11	SL001728	Platelet-derived growth factor receptor alpha	PDGFRA	P16234	5156	PDGFRA	Human		1695.7	1073.8	1636.6	1405.6	1315.2	1512.5	1149	1221.5	1135.5	1559.5	1853.9	1241.4	1308.1	1581.1	1089.2	1288.3	1178.2	1337.4	1418.6	1305.1	1393.5	1007.2	1178.1	1605.5	1240.1	1283.1	1282.9	1540.7	1201.1	1007.5	969.4	1267.3	1664.3	1087.1	1099.7	1167.2	1514.6	1290.5	1588.4	1198	911.2
10367-62	SL001716	Interleukin-12	IL-12	P29459, P29460	3592 3593	IL12A IL12B	Human		210.7	347.2	154.7	313.6	196.6	208.5	209.5	183.9	202	212.4	186.9	206.6	192.4	181.3	236	180.1	246	202.7	203.8	187.3	161.7	198.9	225.5	208.9	196.1	212.8	187.4	171.4	176.9	180.8	169.4	321.5	236.3	191.8	228.7	190.8	178.6	180.2	175.5	186.6	178
10370-21	SL004396	Signal transducer and activator of transcription 1-alpha/beta	STAT1	P42224	6772	STAT1	Human		1884.8	3423.5	2121.3	4026.9	2486.1	2397.8	1286.2	1533.3	1234.8	549.4	2543.3	1378.7	1624.8	1545.9	2465.7	621.8	2959.8	719.6	1582.7	3417.3	5168.5	2577.8	2179.1	1585.8	1050.4	768.7	2537.7	1506.5	2503.6	3507.7	2445.1	1880.4	4177.6	1795.4	1993.7	5095	1674.3	5545.9	4112.8	5394.5	3627.4
10372-18	SL007229	Signal transducer and activator of transcription 6	STAT6	P42226	6778	STAT6	Human		8141.4	7704.9	6853.7	6913.5	7645.6	5162	3806.2	3257.1	3745.4	3023.6	7819	3603.4	4744.3	5189.6	9269.1	2063.7	9248.7	2203.2	3495	8185.5	6347.1	3979.1	5068.8	4757	3848.2	2614.3	7092.8	3793.3	6023.8	6963.1	6374.6	5792.8	7526.3	4338.3	6020.8	101110	5599.2	16414.6	6886.3	8197.7	6673.2
10390-21	SL018971	E3 ubiquitin-protein ligase ZNRF3	ZNRF3	Q9ULT6	84133	ZNRF3	Human		364	922.5	437.4	736.8	415.3	508.3	468.6	421	419	624.1	568.6	487.9	458.2	560.4	611.7	365.5	463	537.2	450.5	647.2	582.8	761.9	422.7	419.7	580.7	557.2	498.3	345	638.4	511.4	429.6	515.5	587	474.5	717	598.1	454.5	759.6	752.5	765.9	570.5
10391-1	SL006803	Angiopoietin-related protein 3	ANGL3	Q9Y5C1	27329	ANGPTL3	Human		912.7	685.5	896.9	1503.1	709.5	1176.5	1003.5	1113.2	1057.7	939.2	784.8	1125.1	1647.8	1042.8	999.2	1239.4	1079	1221.8	1210.5	1185.5	1039.2	1130.8	916.7	2655	1397.5	877	1521.6	1176.4	1629.3	1097.7	902.6	1383.1	845.3	1083.9	957.7	1182	1550.6	1673.9	834.6	1477.1	1157.6
10396-6	SL003755	Induced myeloid leukemia cell differentiation protein Mcl-1	Mcl-1	Q07820	4170	MCL1	Human		396.9	286.5	302.4	266.1	265.7	278.2	214	244.2	219.7	245	286.9	228.8	233.4	202.7	177.5	203.6	269	173.1	228.9	250.4	194.7	303.2	351.8	288.6	276.5	195.3	261.7	206	210.9	311.5	156	270.3	307.8	243.2	318.6	256.2	214.3	254.1	274.2	249.9	194.4
10418-36	SL011111	Syntaxin-12	STX12	Q86Y82	23673	STX12	Human		5577	4634.8	2941.3	3028.9	4625.5	3018.8	1876.6	2178.4	2339.2	2515.2	3661.8	2506.1	2617.3	2418.3	3079.6	2013.5	6487.9	2451.7	2150.3	3304.7	2247.1	3061.8	3728.5	2932.5	2939.4	2321.3	3183.7	2215.9	2538.7	2905.4	2241.7	2471.8	3437.5	2439.1	3111.9	2810.6	2375.1	8175.3	2710.7	2823.5	2006.4
10419-1	SL014110	Scavenger receptor class A member 5	SCAR5	Q6ZMJ2	286133	SCARA5	Human		5729.2	4191.2	6798.7	5254.1	4896.9	7298.1	2327.6	5138.2	5223.8	5782.2	9188.6	4804.9	9365.5	3255.6	4009.4	6583.8	4580.7	4046.5	4797.3	5542.9	5926	3244.2	7500.7	5787.7	4457.1	3595.9	6195	8521.3	4315.7	4355.6	5841.4	6467.7	8959.7	5896.3	3956.7	6754.8	8427.5	6618.1	6281.7	4242.1	2534.2
10424-31	SL015264	Neural proliferation differentiation and control protein 1	NPDC1	Q9NQX5	56654	NPDC1	Human		407.6	371.1	487.2	432.4	436.7	463.1	555.5	696.9	483.3	496.4	519.5	573.6	442.5	528.5	456.3	454.5	528.2	629.2	466.4	606.9	494.9	499.5	690.8	653	464.5	627.6	529.3	641.9	574.7	371.6	564.9	444.7	575.9	535.5	506	518.7	558.2	392.5	511.3	469.5	471.1
10425-3	SL017972	Beta-1,4-galactosyltransferase 5	B4GT5	O43286	9334	B4GALT5	Human		515.4	531.4	589	566.4	549.8	718.8	707.1	643.5	563.8	542	573.3	666.3	542.7	629.6	555.4	1793.9	582.1	624.1	635.8	747.3	533.2	644.3	568.1	500.5	545.5	749.4	578.5	547.4	573	599.1	531.4	547.6	527.5	530.5	607.2	572.7	609.3	647.3	564.3	584	685.2
10426-21	SL018004	Golgi SNAP receptor complex member 2	GOSR2	O14653	9570	GOSR2	Human		128.4	187.3	218.8	81.1	129.9	168	200.3	94.5	91.3	101.1	209	343.4	239.2	176.6	220.4	201	119.7	302.6	148.7	244.8	265.2	336.2	85.6	88	156.5	270.1	234.3	239.3	325	99.3	156.3	206.4	171.1	205	144.1	196.3	141.1	403.7	95.7	124.9	231
10428-1	SL018045	Killer cell immunoglobulin-like receptor 2DS2	KI2S2	P43631	100132285	KIR2DS2	Human		1958.8	1319.6	771.6	999.8	1800.2	808.1	2770.5	1632.4	2706.1	1480.8	1552.7	1103.4	2108.7	1922.9	788.6	2248.1	2076.5	1341.7	1584.9	1208.9	5955.7	1369.8	1680.8	1558.8	1338.4	742.4	1297	3975.4	2811.8	992.3	7833.3	1343.3	2174	2230.6	2198.9	984.7	1511.2	884.4	1986.3	889	954.1
10430-31	SL008664	4F2 cell-surface antigen heavy chain	4F2	P08195	6520	SLC3A2	Human		222.6	158.6	416.3	111.6	122.1	260	191.5	93.2	121.8	114.3	142.9	178.2	201.6	1049.8	140.5	130.7	141.2	198.3	168	163.9	152	182.3	125.9	109.7	153.3	142.2	160.1	110.3	160.3	121.9	152.4	150	133.6	144	138.8	160.9	151	190.3	122.3	144.2	152.3
10432-3	SL018002	Uncharacterized protein KIAA1644	K1644	Q3SXP7	85352	KIAA1644	Human		145	107	106.5	113	108.7	176.1	116.5	104.5	130.4	132.6	134.1	120.5	107.6	103.4	107.2	132.1	144.2	94.6	173.3	132.2	102.6	122.5	124.5	132.8	184.6	116.3	113.1	91.6	113.9	130.6	100.4	109.3	116.2	114.4	158	117.8	118.2	93.8	122.4	108.9	93.9
10435-2	SL008645	N(4)-(beta-N-acetylglucosaminyl)-L-asparaginase	ASPG	P20933	175	AGA	Human		1000.7	662.6	612.6	696	817	715.8	694.5	691	643.4	790	679.4	614.2	623.8	632.4	566.9	759.8	917.8	627.8	577.9	694.7	670.2	558.7	929.9	869.7	940.4	724.2	782.3	555.8	670.7	530	672.6	613.1	714.9	750.1	551.5	676.3	896.9	599.7	1622.5	564.4	588.6
10438-19	SL007128	Granulocyte-macrophage colony-stimulating factor receptor subunit alpha	CSF2R	P15509	1438	CSF2RA	Human		1134.3	1156.2	1489.3	1302.8	1388.4	2082.2	1732.9	1249.9	917	1252.5	1267.5	948	1316.2	1195.5	1025	1077.8	1250.5	1226.4	1591.4	1654.6	1100.7	1643.6	1182.1	965.7	1435.1	1088	1539.4	1063.1	1456.1	1177	1167.6	1250	936.7	1043.5	1170.7	1249.2	927.6	1370.5	1362.6	1094.1	1305.8
10440-26	SL008621	CXADR-like membrane protein	ACAM	Q9H6B4	79827	CLMP	Human		1409.3	1234.4	1291.8	1359.2	934	1171.7	1041.3	1868.4	1108	1776.6	1424.7	1326.8	1093.3	1037.7	810.8	1320.9	1408.8	2149.6	1031.6	1000.9	1049.4	1025	2029.5	1854.2	1424.4	1452.6	1281.3	1719.3	1692.5	798.8	1003.4	1218.2	1515	1016.1	973.3	1187.8	1522.7	804.4	1222.3	984.8	826
10442-1	SL018089	Transmembrane protein 190	TM190	Q8WZ59	147744	TMEM190	Human		397.6	146.4	313.8	161.4	720.3	166.7	238.5	313.7	441.6	157.4	164	259.5	212.9	191.6	159.8	365.2	237.4	170.9	172.6	128.1	482.8	239.7	274.8	219.5	750.2	199.2	174.4	223.8	109.3	214.7	22488.3	190.5	402.2	347.6	203.8	326.2	302.5	316.5	288.3	230	107.2
10445-20	SL004747	Apolipoprotein M	ApoM	O95445	55937	APOM	Human		397.2	878.9	1170.7	969	1314.1	1017.9	1712	1036.9	841.9	639.7	513.5	971.5	799.4	897.6	704.1	1053.2	503.2	1292.7	1185.8	895.6	908.1	856.1	618.8	688.7	912.7	922.9	852.5	796.2	1093.9	1171	884.8	979.1	876.7	929.5	760.1	1064.8	1309.6	1200.2	971	760.6	771.5
10447-18	SL018138	Polyadenylate-binding protein 3	PABP3	Q9H361	5042	PABPC3	Human		8137.2	9346.7	4718.9	7381.3	7876.5	5813.2	3262.8	3702.6	3396.4	2941.6	6089.9	4318.5	3924.3	4312.6	3938	2625.9	6037.3	3383	3020.7	7101.8	5151.9	5975.2	9455.4	4790.5	4353.4	3351.5	5305.8	3646.2	5442.7	5028.2	4085.6	4909.5	6765.9	3135.5	6058.7	5965.2	4163.8	6746.2	7453.6	6680	5944
10449-31	SL008887	Protein shisa-2 homolog	TMM46	Q6UWI4	387914	SHISA2	Human		1053	1947.5	2860.5	2553.7	2718.2	2299.5	1652	2842.5	1975	1257.1	2579.9	2481.9	2419.8	2739.1	2836	2448.3	1323.1	2624.8	1905	2258.1	2844	2407	1529.3	1594.5	1611.2	2807.5	2119.8	2726.3	3122.9	2676	2781.8	2756.9	2380.2	2323.8	2025.7	3345.1	1773.3	2983.6	2539.1	2692.4	2834.5
10451-11	SL008914	Nucleobindin-1	NUCB1	Q02818	4924	NUCB1	Human		2968.2	3217.9	2301.3	2233.4	2367.8	2612.4	3050.2	2146.9	1999.9	2712.8	2193.7	2376	2415.8	2017.1	2559.6	2561.2	2826.4	2602.9	2531.8	3881.5	2577.1	3649	3125.9	2166.6	3073.2	2556.5	3196.8	2761.3	2540.9	2240.6	2396.2	2764.9	2480.3	2435.6	3206.7	1725.7	2482.7	3482	1983.1	2304	3261.1
10453-7	SL018233	Carcinoembryonic antigen-related cell adhesion molecule 20	CEA20	Q6UY09	125931	CEACAM20	Human		94.8	75.9	81	75.6	77.4	127.5	133.2	83.8	109.3	83.4	82.7	111.8	83.8	93.4	99.6	107.2	78.4	104.2	83.1	104.2	141.7	128.5	89.9	74.7	87.5	115.4	94.8	87.5	100.8	79.8	91.9	93	80.8	88.8	92.8	83	85.3	94	83.8	74.3	113.9
10454-99	SL018290	DnaJ homolog subfamily C member 16	DJC16	Q9Y2G8	23341	DNAJC16	Human		914.7	2963	604	1759.8	966.8	1071.8	683.8	176.3	467.9	709.8	1319.6	550.1	350.4	1073.8	769.5	187.3	930.1	396	235.6	1141	458	992	755.3	864.9	481.5	397	573.7	159	824.9	1551.4	496.8	804.4	1322.1	351.4	979.4	1058	308.5	1577	1816.9	1092.6	1159
10455-196	SL004678	Interleukin-31	IL-31	Q6EBC2	386653	IL31	Human		372.7	381	333.7	302.8	354.5	394.7	285.3	421.8	359.8	448.6	311.4	1049.9	381.5	390.2	468.8	15030.2	516	526.9	553.7	415.2	292.6	1097.9	608.2	293.2	1019	277.4	403.8	297.7	302.8	270.3	358.5	398.8	326	369.7	428.1	303.3	317.4	575.3	323.7	283.3	367.3
10462-14	SL012880	Insulin-like peptide INSL5	INSL5	Q9Y5Q6	10022	INSL5	Human		316.7	237.4	407.8	249.9	279.1	320.8	296.8	263.8	274	250	320.6	229.6	500.7	315.4	360.8	500	296.2	1006.9	695.8	251.2	258.2	426.9	212.7	461.2	243.5	341.7	304.5	215.6	244.6	209.5	303.5	236.1	290.1	681.5	506.4	265	236.6	230.6	371.3	265.5	301.6
10464-6	SL008696	Anthrax toxin receptor 1	ANTR1	Q9H6X2	84168	ANTXR1	Human		721.8	1088.8	1492	1566.2	935	1431.6	1116	1185.3	1292	1403.1	1040	975.7	1402.1	1036.9	936.7	1311.4	905	1238.2	1485.9	1219.7	1255.4	1034.4	1006.5	1629.4	830.7	756	902.8	1749.4	1453	1117.2	1772.8	1535.7	1283.7	1204.1	887.8	1624.3	1755.7	1253.2	1385.1	1344	784.3
10485-56	SL005064	Melanoma-associated antigen 4	MAGE-4	P43358	4103	MAGEA4	Human		66.2	33.8	33.3	10.4	12	37.6	29.4	10.1	20.2	31.7	57.7	53.7	70.2	22.2	21.7	45.1	17.4	27.8	28.9	49.4	40.7	42.9	22.6	40.2	26.8	34.5	36.8	33.1	64.5	10	15	41.3	29.9	45.1	16.9	20.9	51.6	33.5	15.2	11.7	19.3
10490-3	SL011102	Dolichyl-diphosphooligosaccharide--protein glycosyltransferase subunit 1	RPN1	P04843	6184	RPN1	Human		3651.8	9220.7	4939	6599.2	3936.3	5294.6	4294.6	4013.7	3784.8	3525.7	6296.1	3658.4	5370.7	3655.7	4199.6	3848.1	4169.8	3980.5	3478.8	5649.8	3667.9	6336.5	10159.6	6445.2	5353.3	4173.3	4163.7	4152.6	4587.1	3900.2	3711.5	4194.3	5788.7	3551.9	7250.6	4898.9	3095.6	3595.5	5619.3	4974.6	5370.4
10496-11	SL009322	Calcium-activated chloride channel regulator 1	CaCC	A8K7I4	1179	CLCA1	Human		1363.8	640.1	427.9	581.1	559.8	617.9	505.9	432	452.1	875.1	638.8	447.1	441.3	500.9	499.6	529.3	776.2	395.2	655.3	504.2	449.5	547	609.1	444.2	789	383.4	564.1	442.9	439.3	594.9	4659	469.7	511.8	622.1	444.6	517.6	606.4	635.6	568.6	506.4	458.7
10499-1	SL008733	Transmembrane protein 106A	T106A	Q96A25	113277	TMEM106A	Human		226.8	296.4	207.9	217.9	326.6	271.6	242.2	169.5	159.3	642.6	333	241.9	234.9	215.7	213.2	164.6	300.4	204.2	186.6	286.7	207	308.3	250.2	205.7	235.4	273.3	302.9	141.5	213.8	372.8	187.4	274.6	366.7	197.8	334.5	258.5	290.3	292.3	248.8	250.5	235.8
10506-53	SL007962	Membrane-associated progesterone receptor component 2	PGRC2	O15173	10424	PGRMC2	Human		1066.7	3207.3	1106.8	2179.5	1378.1	2249.1	3306.5	3051.1	1092.5	1578.4	1677.2	1215.4	1337.6	1344.5	1647.7	873.4	1449.6	1086	1127.1	5862.4	1036.5	1450.2	1660.9	1599.8	1490.4	1286.8	2150	773.5	1440.8	1636.4	1150.1	1882.7	1759.2	948.5	2127.7	1297.3	1707.1	1981.9	1410.8	1465.2	1121.7
10507-166	SL009308	Acrosomal protein SP-10	sperm protein 10	P26436	56	ACRV1	Human		214.2	171.6	149	146.5	183.9	241.6	226.8	160.8	170.3	167.4	164.6	188.1	158.4	235.8	177.2	183.7	163.3	203	191	191.7	156.7	198.7	162.5	146.1	213.7	209.8	170.5	144.3	183.3	157.7	179.6	196.8	153.5	195.2	193.3	148	191.9	184.8	150	162.4	167.8
10510-62	SL018612	SLP adapter and CSK-interacting membrane protein	SCIMP	Q6UWF3	388325	SCIMP	Human		167.2	122.5	129.8	125.4	156.4	134	140	127.5	140.3	145.1	128.8	149.7	312.6	118.7	121.2	170.7	150.5	123.1	125.2	144.6	729.9	124.7	143	141.5	142.2	141	140.6	133.9	144.8	118.4	147.7	124.2	183.6	137.3	149.5	127.1	249.2	141	127.9	128.2	132.8
10511-10	SL004928	Collagen alpha-3(VI) chain	Collagen alpha-3(VI)	P12111	1293	COL6A3	Human		185.5	419.4	571.2	135.7	181	295.5	246.3	207.2	120.6	173	442	596.3	599.1	168.8	211.8	352.2	98.3	419	262.3	479.4	748.2	721.4	125.9	215.1	210.9	307.1	350.2	650.7	986	203	203.7	268.5	241.1	291.8	151.8	339.7	283.6	807.7	87.1	140.5	339.3
10512-13	SL007194	Cytokine receptor common subunit beta	IL3RB	P32927	1439	CSF2RB	Human		234.6	151.7	228.9	224.1	175.4	178.7	206	168.7	200.3	209.5	174.9	244.5	262.8	187.5	188	220.1	241.9	155.4	190.1	246.9	200	184.4	236.6	286.6	171.9	198.7	194.7	177.7	207.7	170.6	147.7	205.7	242.1	228	324.8	302.9	236.7	167.2	237.5	199.6	182.7
10513-13	SL018613	Calsenilin	CSEN	Q9Y2W7	30818	KCNIP3	Human		982.6	637.7	624.4	456.7	513.8	1585.5	663.4	491.2	3323.7	767.1	943	546.8	586.4	520.6	605.5	492.7	799.4	506.7	497.7	5880.4	482.1	562.4	554.6	538.2	995.7	652.6	597.8	665.7	586.1	517	527.4	506.7	501.7	512.1	508.8	529.3	568.5	568.6	669.3	450.5	627.8
10514-5	SL005360	Prostaglandin-H2 D-isomerase	PGD2 synthase	P41222	5730	PTGDS	Human		21419.7	13229	15576.4	14011	12830	13929.4	25573.4	15369.9	16340.7	19799.7	26837.4	15645.5	17373.1	23885.7	15857.8	20625.3	21543.2	19896.6	16035.2	16920.5	16779.2	14648.2	42283.7	19406.8	28535.4	19410.4	25586.8	22582.2	16096.2	14071.3	22581.6	22264.9	10621.7	17290	10653.6	19277.8	15281.9	17941.1	15955	18268.2	11682.8
10521-10	SL017989	Matrix-remodeling-associated protein 8	MXRA8	Q9BRK3	54587	MXRA8	Human		445.7	431.6	484.5	459.7	559.8	456.8	513.9	402.4	374.7	506	300.3	317.7	543.7	419	298.6	413.6	367.3	401.1	355.3	356.6	380.9	376.1	385.4	445.4	425.5	262	368.1	522.9	475.9	519.7	497.5	432.4	476.4	505.8	278.7	442.2	513.3	595.2	443	370.1	274.1
10527-22	SL013075	ATP-dependent RNA helicase A	DHX9	Q08211	1660	DHX9	Human		195	221.1	270.9	244.3	285.7	389.2	264.1	2748.4	233.8	234.4	271.8	306.3	247.2	277.3	291.5	262.5	233.4	290.1	222.1	268.6	304.8	279.3	233.6	220.5	282.2	318.9	260.4	299.7	330.2	300.3	296	278.3	354.3	286.8	252.8	619	237.6	292.4	279	266.7	579.1
10530-8	SL016414	Proteasome subunit beta type-6	PSB6	P28072	5694	PSMB6	Human		335	278.9	306.4	287.1	259.9	396.4	363.7	427.6	293.9	313	331.7	323.1	306.8	286	313.7	321.5	291.4	298.7	322.1	296.7	300.9	355.9	293.4	318.5	317.2	375.8	286.9	412	290.4	274.6	418.8	280.8	333.5	326.9	335.3	298.1	311.3	290.9	370.7	315.2	332.1
10531-18	SL010845	GTPase NRas	RASN	P01111	4893	NRAS	Human		7783.8	3913.8	3343.7	3567.7	4339.5	3942	3797.2	4544.3	2852.5	5460.7	2899.7	4525.5	5602.1	6199.4	2704.2	2548.2	6799	3064.5	2841.5	3703.5	2639.7	4077.6	7066.4	5662.8	4474.4	4954.9	5191.5	4469.1	2508.1	2623.5	4264.4	3673.9	6004.2	5171.2	5068.4	3772.3	6715.3	4796.7	4000	3199.2	3053.3
10534-40	SL003527	Poly [ADP-ribose] polymerase 1	PARP	P09874	142	PARP1	Human		189.7	222.6	239.4	305.9	211.5	266.6	298.2	225.3	278.7	210	252.2	251.7	239.8	246.9	221.3	237.6	197.7	229.3	307.9	258	307.3	282.6	209.5	209.8	212.4	276.2	210.1	252.9	228.9	612.6	342.6	262.9	254.2	232	255	337.5	230.8	242.5	234	1056	343.2
10535-25	SL018731	Cytochrome c oxidase subunit 6A2, mitochondrial	CX6A2	Q02221	1339	COX6A2	Human		86.3	70.2	93.8	73.2	76.7	146.3	112.1	85.3	84.2	84	156.6	86.4	114.1	210.5	214.7	655.5	375.8	124.2	207.7	319.5	104.9	107.6	99.6	81.5	82.1	86.9	126.8	111.3	114.1	113.4	173.4	110.2	107.5	110.8	962.2	123.1	78.4	99.7	97.7	63.1	81.6
10539-30	SL014293	CD99 antigen-like protein 2	C99L2	Q8TCZ2	83692	CD99L2	Human		360.1	419.8	478.4	450.6	404.1	484.5	593.2	484.2	473.4	475.1	452	614.7	443.4	600.8	432.9	493.2	487.8	507.1	449.9	494.7	462.4	562	475.4	455.8	642.1	602.2	460.3	443.8	483.8	443.4	434.9	507.5	664.2	488	491.5	480.7	509.4	511	463.5	439.4	537.8
10546-2	SL012744	Thrombospondin-type laminin G domain and EAR repeat-containing protein	TSEAR	Q8WU66	54084	TSPEAR	Human		446.3	799.6	785.8	636.2	704.3	645.5	621.5	521.6	495.4	442.6	774.1	855.2	691.1	679.4	666.1	738.2	362.6	654.9	850.9	826.7	723.3	1014.9	495.5	476.9	649.8	657.1	593.2	686.4	895.4	828.5	598	943.4	875.1	679.7	660.7	790.4	534.7	878.9	573.4	640.6	713.2
10550-37	SL004132	Bone morphogenetic protein receptor type-1B	BMP RIB	O00238	658	BMPR1B	Human		325.9	385.8	384.3	351.2	366.9	428.5	477.1	386.6	362.7	490.2	387.4	453.9	360.7	379.1	470.7	444.6	312.5	438.8	368.5	411.7	407.9	420.8	377.1	320.1	379.1	523.2	396.1	378.2	446.3	360.8	353.2	397.5	432	383.9	385.5	429.7	409.2	428.9	404.9	354.1	462.4
10551-7	SL007008	Linker for activation of T-cells family member 1	LAT	O43561	27040	LAT	Human		922.7	1907.2	1623.4	1447.1	1932	5903	2390.5	2037.4	73022.9	924.8	48170.8	595.6	1619	1286.1	1550.2	9760.8	631.1	592.3	6103.8	999.4	36114.5	16439.4	964.8	606.1	765	1770.8	1663.4	762.5	2626.4	3370.7	1992.9	905.2	1015.8	1532.5	3428.3	995.1	1370.1	1162.8	5423.9	1242.7	703.4
10552-88	SL017983	NKG2-F type II integral membrane protein	NKG2F	O43908	8302	KLRC4	Human		694.4	785.4	593.6	788.6	1145	895.9	544	706.6	372.5	377.1	567.2	486.5	417.9	439.5	607.3	368	641.3	432.8	480.6	791.5	621.3	822.8	616.8	408.5	439	453.2	618.9	413.4	585.6	734.3	577.7	525.5	779.3	449	586.8	736.6	480	1371.6	804.5	685.4	2702.2
10553-8	SL017988	Torsin-1A-interacting protein 2	TOIP2	Q8NFQ8	163590	TOR1AIP2	Human		7124.5	4524.1	2504.4	2997.9	2430.7	2314.9	1730.2	2265	1968	2324.3	3012.9	2390.2	2151.6	2253.5	2211.9	1845.4	3815.5	1780.6	2629.9	2748.2	2096.8	2328.7	2574.9	2303.8	3035.5	1959.7	2954.6	1964.5	2403.4	2640	1864.9	2517.7	3172.4	2223.7	2049.2	2402.4	2508.1	3102.1	2940.4	2157	2217.5
10554-23	SL009072	Beta-galactosidase	BGAL	P16278	2720	GLB1	Human		29.4	39.7	46.4	15.1	26.2	82.6	61.8	25.4	24.5	43.9	33.1	74.7	49.5	30.3	37.5	33.6	26.5	52.6	29.1	71.2	41.2	70.4	29.3	36.1	34	61.8	40.1	29.6	49.4	21.1	22.3	27.8	24.8	42.2	44.9	28.2	34.6	45.4	23.7	29.3	46.6
10557-6	SL018003	Testis-expressed sequence 29 protein	TEX29	Q8N6K0	121793	TEX29	Human		8408.8	3194.9	1504.8	1716.4	4713.5	1505.1	2620.4	2227.8	1808.2	3059.8	1679.1	1440.4	1307.6	2419.1	1669	1654.3	4544	1701.8	1181.2	1782.8	1151.4	2028.5	2774.2	1510.5	3095.7	1289.3	1837.8	1315.2	1392.6	2426.9	1586.2	1578.1	1287.9	2045.5	1750.8	1487.3	2021.1	3276.8	1679	1548.2	1873.9
10558-26	SL008436	Protocadherin-9	PCDH9	Q9HC56	5101	PCDH9	Human		3649.9	2829.9	3542.3	3447.9	3899.2	5758.8	4284.7	8318.2	3771.2	7083.3	6709	3938.8	5284.3	3092.2	3678.9	5521.2	4119.3	2770.3	4711.8	6691.9	5635.5	5172.4	5800	5612.3	2842.1	3148.5	4861.7	3972.4	3489.8	2452.6	4752	4823.4	4987	4728.1	6982.1	7245.3	3404.1	2802	3832.1	4471.4	1542.8
10560-1	SL017978	Integral membrane protein 2C	ITM2C	Q9NQX7	81618	ITM2C	Human		261.2	226.4	255.6	205.4	208.7	275.5	339.2	193.2	208.6	241.9	282.7	304.6	303.4	216.1	762.8	249.7	231.8	257.6	210.5	263.4	271	246.7	212.2	225.8	340.3	290.3	228.8	303.6	283.7	168.2	276.8	309.4	228.3	283.6	224.2	247	302.5	239.9	196.3	186.7	219.9
10561-5	SL004512	Peptidoglycan recognition protein 3	PGRP-I-alpha	Q96LB9	114771	PGLYRP3	Human		536.8	635.8	604.6	459.1	531.3	767.8	902.8	572.9	509.2	580	663.3	942.6	672.4	635.3	714.1	742.3	622.8	855.8	568.9	829.8	818.3	855.8	593.6	493.5	580	892.9	650.2	677.1	838.9	558.1	658.8	759.6	595	695.2	714.8	682.8	635.3	838.5	579.8	561.5	742.5
10562-42	SL015086	Neuropilin and tolloid-like protein 2	NETO2	Q8NC67	81831	NETO2	Human		2451.6	779.9	669.5	787.2	1093.3	1535	701.1	882.6	1162.8	1227.3	1210.6	875.6	1084.1	1332.2	705.8	797.8	1537.3	841.3	1775.5	871.1	3920.4	809	1572.3	1101.1	3086.1	1593.2	1515.8	683.9	1015	591.7	900.5	1377.7	811.6	1325.3	1400.8	715.7	1365.6	813	1061.6	568.1	510.1
10563-13	SL018021	LysM and putative peptidoglycan-binding domain-containing protein 3	LYSM3	Q7Z3D4	116068	LYSMD3	Human		155.9	110.2	115.4	130.5	117.2	155.7	151.3	108	120.9	123.8	130.1	140.8	112.5	111.7	127.1	137.5	112.7	119	133.3	120.6	116.7	126.6	138.8	137.3	116.7	125.6	120.7	109.1	121.2	135.1	475.2	121	125.6	124.8	119.2	117.3	133.3	114.5	143.8	115.6	114.8
10565-19	SL017951	SLIT and NTRK-like protein 3	SLIK3	O94933	22865	SLITRK3	Human		3574	1764.1	4054.2	3223.8	6187	2814.8	1944.5	6591.6	2958.4	2488	1645.7	4399.8	2585.5	2565.3	1595.5	1924	2362.1	4902.4	5195.6	2210.5	4966.3	3887.6	3901.8	3037.3	2884.2	4661.1	2574	3824.5	2044.9	2087.3	4409.3	6317.8	5171.9	2420.4	2545.5	3951.1	3328.3	3096.8	2293.5	1863.2	1909.1
10569-28	SL012443	Microfibrillar-associated protein 2	MFAP2	P55001	4237	MFAP2	Human		1464	1177.5	958.2	827.4	1248	1280.1	1212	999.8	872.5	1652	1519.4	987.9	854.7	837.2	823.2	875.4	1289	906.5	1085.4	1070.6	1018.8	1204.3	977.7	819.4	1728.1	825.8	929.6	946.3	869.7	951.6	955	889.7	806.1	987.7	925.1	762.9	981.7	1269.4	979.9	719.7	1177.7
10571-14	SL018096	Alpha-1,3-mannosyl-glycoprotein 2-beta-N-acetylglucosaminyltransferase	MGAT1	P26572	4245	MGAT1	Human		320.2	235.8	379.7	409	269.3	399.9	313.8	518.7	427.3	315.6	293.5	330.6	264.8	291.4	297.5	404	338.8	262	3910.1	254.2	334.5	5334.4	326.6	289.3	305.2	333.9	313.9	313.6	305.1	228.3	3583.4	319.9	325.8	323.4	299.9	337.7	275.4	288.4	579.4	270.3	299.4
10572-65	SL012372	Cystatin-8	CST8	O60676	10047	CST8	Human		8480	5645.8	8299.3	7710.2	8577.8	8501.2	6207.3	11240.3	9795.8	7883.7	10668.2	11143.5	8923.3	9457.7	9337.3	12822	6069.1	9114.5	8948.4	10172.8	10053.4	7481.5	12734.6	11753.2	6018.7	12827.9	7081.5	13553.5	13514.1	8007.1	12251.7	10448.5	11079.8	11394.8	10339.3	12790.4	7023.5	5418.8	11276.2	7360.8	9021.5
10574-10	SL000283	Beta-2-microglobulin	b2-Microglobulin	P61769	567	B2M	Human		3222.2	4533	4847.3	2538.9	5661.3	1995.4	3795.7	7297.1	3589.1	2810.4	3695.1	4050.5	2166.4	2715.2	3271.1	4799	2032.8	2115.7	7689.5	4948.8	5405.8	5455.1	3246.9	6666.6	2851.4	4237.1	3165	5166.1	3659.6	2563.5	2351.8	4478.1	6750.1	3634	4462.1	5188.9	3336.1	4570.4	3683.4	3661.5	1234.4
10575-31	SL018139	Poly(U)-binding-splicing factor PUF60	PUF60	Q9UHX1	22827	PUF60	Human		8446.2	3092.7	7141.7	4415.8	4334.8	5209.2	4040	5467.9	4631	5180.3	5580.8	5721.1	6587.1	4167.5	4060.3	6018.3	5637.3	3964.2	6195.8	4935.3	6054.6	5117.2	6276.2	6577.1	4394.8	4425	4357.5	7203.4	5321.1	5317.6	6177.2	5774.1	5133.1	5150.8	4805.4	6044.2	4452.8	4298.5	5326	5090.4	3670.3
10580-14	SL012586	Surfactant-associated protein 2	SFTA2	Q6UW10	389376	SFTA2	Human		13676.6	279.3	375.9	284.3	388.7	534.1	354.7	1260.9	285.8	298.5	312.9	319.6	340.9	318.3	359.4	2736.4	293.4	286.7	326.2	354.9	374.5	285.3	302.7	290.3	366.6	328.1	305.9	1439	354.4	358.5	342.1	332.4	305.5	342.7	295.9	344.8	315.1	329.9	344.8	293.7	289.5
10582-36	SL018286	Protein O-mannose kinase	SG196	Q9H5K3	84197	POMK	Human		254.8	244.8	434.9	223.1	251.8	294.1	402.2	260.8	288.5	252.6	316.7	339.3	327	252.8	312.1	558.7	200.2	315.7	428.2	304.8	426.5	309.2	230	213.1	699.7	325.4	365.6	388.8	393.9	232.9	311.8	309.3	284.2	311.4	244	309.2	1244.9	349.3	262.6	238.7	278
10583-1	SL018282	Transmembrane protein 108	TM108	Q6UXF1	66000	TMEM108	Human		406.2	162.7	162.3	159.6	164.4	209.8	198.8	171.6	184	458.2	198.4	181.4	189.7	265.9	149.7	210.6	183.7	173	151.8	205.5	161.2	152	195.6	216.6	172.7	197.2	208.5	151.6	169.2	154.7	165.6	161.6	185.2	177.8	165	244.7	431.7	188.3	185.7	245.2	159.2
10584-7	SL018289	NADH dehydrogenase [ubiquinone] iron-sulfur protein 4, mitochondrial	NDUS4	O43181	4724	NDUFS4	Human		970	2805.3	1257.1	1123.4	4858.9	2456.2	2444.9	3366.5	4160.8	1435.1	2025.6	4262.8	3697.7	6280.6	2088.2	4422.2	1633.6	4489.1	2096.1	3818.7	904.7	4433.4	3761.8	2979.6	3827.5	3769	3268.7	3827.6	2770.1	2128	4361.1	3185.6	3051.4	892.2	4554	3018.7	2566.3	1673.3	2895	2481.2	3703.7
10588-39	SL011395	Lactosylceramide alpha-2,3-sialyltransferase	SIAT9	Q9UNP4	8869	ST3GAL5	Human		218.2	241.5	220.8	217.2	233.8	2555.7	338.7	225	286.5	286.4	266.4	306.5	259	242	296.3	281.3	250.5	274.6	281.5	296.5	234.2	335.1	314.2	251.4	310.4	357.7	1332.6	2371.7	271.5	247.4	344.7	344.9	245.9	276.6	317	246.9	255.8	328.9	264.2	257	317.1
10589-7	SL018354	Retinoic acid early transcript 1L protein	RET1L	Q5VY80	154064	RAET1L	Human		617.2	476.6	545.4	435.5	457.5	1099.2	452.1	416.5	4615.7	557.3	586	507.5	608.2	423.7	723.7	687.5	545.6	398.4	855.1	731.3	767.7	583.6	492.1	422.9	437.8	449.4	686.7	546.4	521.6	490.9	574.1	599.6	528.1	27623.1	421.3	499	667.2	500.1	472	392	453.4
10600-24	SL017410	Calmegin	CLGN	O14967	4312	CLGN	Human		7488.5	10479.5	9465.2	3002.9	2780.2	4914.7	7677.9	1549	3137.1	4896.3	5432	8907.4	8277.2	4548.9	5422.6	7263.4	2135.5	5749.6	6665.5	7164	7810	9517.8	2185.3	5400.2	5942.4	5700.9	5980.1	5659	10900.9	3574.3	3869	5663.5	7342.3	5591.3	4410.3	4818	8465.9	12756.5	2816.6	2836.7	6356.9
10603-1	SL012419	Histatin-3	HIS3	P15516	3347	HTN3	Human		553.4	1374.4	1325.4	1177	343.7	1160.5	809.9	957.2	2164.9	1304.7	1460.3	1202.7	1339.6	1246.6	952.8	1471.6	903.8	1436.1	1588.7	1290	1476.1	1082.4	1336.2	1763.8	850	1041.1	1222.3	3008.3	1153.9	1382.8	1226.6	1132.2	904.4	976.6	1753.3	1313.2	1197.3	859.1	1908.9	1037.9	983
10605-22	SL004748	Adipocyte plasma membrane-associated protein	APMAP	Q9HDC9	57136	APMAP	Human		178.6	114.8	105.7	114.6	143.2	137.9	114.7	127	137.7	150.8	124.5	156.7	119.3	117.3	128.2	129.3	147.4	153.5	163.9	136.7	124.6	125.6	146.6	129.5	166.5	148.8	133.3	110	127.5	111.4	119.7	125.9	117.2	134.4	133.4	134.7	131.5	129.8	132.3	138.6	124.5
10606-34	SL018600	Torsin-1A-interacting protein 1	TOIP1	Q5JTV8	26092	TOR1AIP1	Human		3818.5	10082.7	4659.5	7621.4	4324.6	5402	3070	3100.8	5845.6	2936.6	7574.1	4186.3	3657.7	6100.2	5552.1	3308.1	4066.5	3123.8	2703.9	6370.6	5740.8	5046.4	3895.8	4887	4937.9	3018.5	5222	2574.8	4747.3	6399	4135.6	5488.9	9039.9	4200.4	5712.8	8042.7	3932	5261.2	9112	7255.9	6521.6
10608-9	SL012418	Histatin-1	HIS1	P15515	3346	HTN1	Human		599.5	349.8	369	317.1	349.2	373.3	572.8	593	1025	556.5	640.6	372.4	412.2	433.9	609.1	443.1	577.6	378.2	394.7	399.2	321.4	335.2	469.3	462.6	501.1	468.1	408.5	471.2	380.3	302.3	649.6	410.3	508.7	418.7	417.4	349.9	475.5	307.8	325	384.6	351.2
10612-18	SL008694	Procollagen-lysine,2-oxoglutarate 5-dioxygenase 3	PLOD3	O60568	8985	PLOD3	Human		1754.6	3487.7	2715.9	2558.6	2311.2	2398.1	2247.9	2177.5	1860.4	2290.1	1959.3	2691.1	2221.7	2809.9	2503.4	1846.1	1538.8	1364.8	2466.8	2522.4	2483.2	3344.7	2471.8	2031.9	2201.4	2132	1197	2507.7	1887.2	3142.5	1693.1	2252.9	2415.3	1875.1	2513.4	1837.1	1189.1	2684	2110.7	3107.4	3048.6
10613-33	SL018589	Protein CASC4	CASC4	Q6P4E1	113201	CASC4	Human		2308	1069.6	1797	1779.1	1785.7	1695.5	1233	1634.4	1528.6	1989.3	2299.7	1653	1612	1085.3	1260.6	2071	1423.5	1126.8	1271.8	1667.9	1364.6	2253.7	1545.6	2012.3	1514.7	1152.7	1346.1	855.7	1373.6	1035.4	1283.3	1587.3	1602.7	1806.5	1314.5	1253.4	1450.2	942.7	1207.6	1454	947.8
10615-18	SL008066	Myelin protein P0	MYP0	P25189	4359	MPZ	Human		804.1	1367.4	1551.4	1040.2	791	1025.9	1556.1	2038.6	1315.2	1208.4	1215.9	1075.9	1544.1	1234.5	1155.4	2266.9	1213.6	1077.3	950.9	1360.9	1527.6	812.2	1349.2	1688.3	1254.7	792.8	1319.1	1366.5	1179.7	1165.7	1770	2027.1	2371.6	1956.4	886.9	1506.8	2037.6	1134.3	1065.5	1320.6	1565.6
10616-67	SL017477	Podocalyxin-like protein 2	PDXL2	Q9NZ53	50512	PODXL2	Human		460.9	247.4	327.8	284.7	286.9	273.5	353.3	417.6	338.8	3858.4	325.5	291.3	282.7	297	579.7	408.8	442.7	290.6	322.1	280.2	264.4	311.5	362	446.9	307.8	333.2	527.9	307.2	317.4	286.5	406.4	299	370.3	309.6	365.8	324.4	321.6	290.4	297.6	288	331.3
10618-190	SL004439	Low-density lipoprotein receptor-related protein 2	megalin	P98164	4036	LRP2	Human		295.4	312.2	316.1	355	313.9	365.7	458.2	403.4	344	334.7	332.1	404.3	320.8	382.2	333.4	318.8	345.4	382.4	2554.7	347.7	343	499.5	82919.4	349.8	329.4	518.2	326.7	469	343.3	426.6	385.2	380.7	320.2	303.5	442.1	346.2	298.8	349.2	377.9	394.9	439
10620-21	SL000548	Beta-microseminoprotein	PSP-94	P08118	4477	MSMB	Human		10730.7	3155.6	7358.2	6714	5055.5	4106.3	1307.1	8044	4430	9069.7	9879.9	15182.8	9257.1	11012.8	4655.1	12354.2	5779.9	8391.1	4512.7	7020.7	6091.7	8585	11264.5	7726.3	3568.7	8037	10665.3	6502.6	7672.2	6789.4	7566.9	7603.5	4867.1	2074.8	7395.6	12046.1	7918.1	3687.6	4047.9	4407.4	2901
10621-26	SL018592	Protein Largen	PRR16	Q569H4	51334	PRR16	Human		480.2	760.1	471	486	535.8	549.8	496.4	815.5	334.7	496.3	512.8	424	473.6	685.7	492.5	320.6	485.6	418.3	398.2	746.6	447.6	522.5	618.8	551.5	517.8	487.8	626.9	382.1	483.6	647.7	569.2	515	564.6	448.5	533.7	542.9	613.3	800.3	687.1	779	546.8
10623-19	SL000001	Mucin-1	MUC1	P15941	4582	MUC1	Human		615	364.6	306.7	341.4	425	375.7	368.2	328.5	367.5	347	371.7	405.1	323.1	326.6	388.1	331.2	366.3	367.1	360.8	395.5	403.4	416.3	383.1	346.7	376.3	395.4	331	343.2	344.4	436.6	394.4	390.6	357.4	363.4	415.2	499.1	664	438.6	363.5	437.6	411.7
10624-45	SL018582	Serine protease inhibitor Kazal-type 13	ISK13	Q1W4C9	153218	SPINK13	Human		251.2	266	216.5	236.4	241.1	244.2	303.4	234.9	371.6	275.6	267.8	269.6	267.4	232.4	405.2	243.2	263.2	263.1	253.1	281.2	221.4	310.6	272.5	248.5	259.9	278.7	278.9	223.3	252.9	243.7	248	253.5	231.6	261.5	358.3	221.3	299.9	255.5	253.2	262.8	243
10627-87	SL007366	Amyloid-like protein 2	APLP2	Q06481	334	APLP2	Human		1889.7	2258.4	985.5	1415.4	2311.9	1535.2	1318.4	818.2	1345.5	860.6	1206.1	1074.3	1658.5	1409.3	1686.3	961.2	1551.3	1332.4	1958	1625.7	1226.9	2026.1	1612.7	1147.2	1531.6	1025.2	1366	815.8	1267.6	1861.9	980.5	1276.8	1616.4	1050.3	1773.3	1455.4	1220.5	3080.5	1477.1	1822	2161
10630-5	SL007633	Oxidoreductase HTATIP2	HTAI2	Q9BUP3	10553	HTATIP2	Human		1153.5	985.1	752.9	811.2	790.7	656.8	745.8	725.7	567.3	476.2	822.5	563	3132.9	770.5	735.9	612	738.5	576	563.3	895.8	752.2	625.7	523.2	677.5	543.1	605.8	808.1	599.4	923.9	879.9	733	1070.1	753.8	592.7	858.7	618	818.1	1008.6	875.2	544.3	779.5
10637-50	SL007494	UPF0577 protein KIAA1324	K1324	Q6UXG2	57535	KIAA1324	Human		147.3	154.7	208.3	200.1	118	165.5	208.3	192.5	219.7	205.2	247.8	193	175	151.8	164.6	209.6	196.9	168.8	177.6	192.6	204.1	166.4	213	269	122.8	207.8	173.1	149.2	208	151.3	206.1	199.4	188.6	186.2	184.5	184.1	259.5	165.9	173.2	201.9	177.7
10638-1	SL018685	TERF1-interacting nuclear factor 2	TINF2	Q9BSI4	26277	TINF2	Human		153.5	129.2	129.4	147.9	163.9	170.6	169.9	141.3	153.3	237.9	136.4	173.8	129.8	152.3	143.2	151.1	166.7	163.8	117.7	166.5	121.7	156.5	157	147.5	161.8	200.4	146.7	124.8	132.8	129.2	133.3	137.7	136.6	169.8	163.2	139.6	160.6	144.1	168.8	143.7	146.7
10643-16	SL012572	Noelin-3	NOE3	Q96PB7	118427	OLFM3	Human		1384.5	3432.4	1486.4	1795.6	1979.4	2015.3	3249.1	1445.1	1635.7	1575.1	1798	2104.4	1490.6	1735.4	1745.9	1468	1695.1	2068.5	1886.9	1929	1653.9	1984.3	2293.1	2352.5	2404.3	2004.8	1913.6	1779.2	1934.5	1823.7	1723	1999	2126.3	1627.4	1925.7	1760.1	1552	2255.1	2143.3	1576.6	2391
10647-18	SL017894	Activating signal cointegrator 1 complex subunit 1	ASCC1	Q8N9N2	51008	ASCC1	Human		2634.8	2552	1073.8	1719.9	1989.2	1477.9	1546.3	1285.5	1366	1658.1	1202.6	1298.3	1323.8	1778.8	1464.4	1101.1	2267.4	1200.6	1383.7	1685.5	1254.9	1706.3	1465	1729	4534.6	1029.8	1906.2	854.5	1534.4	2196.8	1353.9	1507.6	1443.7	1513.1	1593.9	1332.8	1857.5	2387.5	1616.8	1474.6	1789.6
10663-42	SL018014	Insulin-induced gene 1 protein	INSI1	O15503	3638	INSIG1	Human		872.2	243.4	223.3	279.4	347.7	258.7	294.3	397.6	283	303.3	241.3	259.2	263.5	220.5	293.2	265.8	268.5	391.1	1315.3	240.9	223.6	245.4	260.5	276.3	277.1	262	309.2	252	309.8	222.4	235.3	4486.4	240	270.3	276.6	245.8	270.8	245.5	248.3	241.9	252.4
10666-7	SL012791	N-acetylglucosamine-1-phosphotransferase subunit gamma	GNPTG	Q9UJJ9	84572	GNPTG	Human		826.1	734	934.1	711.8	846.6	1013.1	985.1	916.1	640.7	1036	924.3	731	827.7	737	686.5	842	699.1	838.5	922.4	857.2	754.2	784.8	1103.5	728	809.6	738.7	714.7	1197	582.6	773	628.3	629.8	751.8	635.7	923.4	786.8	647.2	703.1	665.9	933.7	643.8
10667-78	SL018036	Uncharacterized protein C1orf185	CA185	Q5T7R7	284546	C1orf185	Human		148.6	131.8	137	154.6	324	149.4	183.9	157.9	148.9	160.7	151	159.7	135.5	145.5	137.3	152	174.2	146.3	168.9	145.1	132.3	153.9	162.7	157.6	164.7	192.6	140.5	128.7	129.3	132	126.6	133	209.7	144.3	157.6	128.9	167.5	129.8	150.9	129.1	140.3
10668-5	SL007377	Syntaxin-4	STX4	Q12846	6810	STX4	Human		6248.2	5441.5	1618.5	2503.2	3618.9	1957.3	1371.7	1019.3	1374.3	1086.7	3996.1	1542.5	1542.5	2537.8	1899.8	885	6680.9	1054.5	1247	3581.2	1317.3	1581.4	2409.9	1512.4	3321	1015.4	2476.7	702	2088	4420.1	1297.6	2549.4	2542.1	1474.9	2141.9	1808.2	1586.6	6516.4	1535.7	2011.3	1153.6
10672-75	SL004483	Pulmonary surfactant-associated protein B	SP-B	P07988	6439	SFTPB	Human		592.2	1927.2	348.2	540.9	812.2	1252.5	952.2	130.5	368	2744.9	689.5	672.3	337.5	1153.1	280	247.2	1630.1	1108.4	922.6	488.2	312.4	918	5821.5	2930.7	1087.8	1449.2	530.5	284.1	320	189.2	2282.2	572.6	291.8	418.1	3539.1	265.8	295.1	408.4	208.7	424.7	189.4
10675-223	SL018343	Thioredoxin-related transmembrane protein 2	TMX2	Q9Y320	51075	TMX2	Human		86.7	132.2	205.3	108.4	142.5	147	126.5	132.9	118.6	103	187.4	181.8	190.3	190.9	171.5	176.1	75.5	185.3	151	158.6	233	164.4	88.3	118.5	136.1	216.2	158.2	211.9	258.3	118.3	204.8	237.4	234.8	267.2	116.3	191	154.9	233.4	129	172.8	178.6
10677-9	SL007990	NADH dehydrogenase [ubiquinone] 1 beta subcomplex subunit 4	NDUB4	O95168	4710	NDUFB4	Human		760.5	2379.4	4431.9	3556.4	3483.7	2062.8	1354.7	6197.1	2408	841.7	2527.5	3387.1	3101.7	3334.7	3777.4	4318.9	951.5	3344.1	1922.2	2416	4325.9	2651.7	1337.9	1407.9	1843.2	2273.6	2767.3	4219.5	3677.9	2962	4665.7	3905.1	2970.3	3587.2	1826.4	4513.1	1772	4409	4431.8	2718.7	2894.5
10693-43	SL018578	Killer cell lectin-like receptor subfamily G member 2	KLRG2	A4D1S0	346689	KLRG2	Human		454.7	486.8	767.1	364	327.7	630.3	681.4	515.5	3995.6	5372.5	406.5	363.7	481.9	653.6	454.3	349.7	512.7	477.9	1655.3	371.8	281.1	1068.6	472.7	1256.4	461.3	298.6	458.3	326.8	379.2	305	328.4	590.8	406.5	356.8	284.7	439.8	520.3	592.9	11186.3	575.5	539.7
10695-12	SL012662	Protein WFDC10B	WF10B	Q8IUB3	280664	WFDC10B	Human		898.6	302.8	288.4	372.7	292.8	293.8	415.6	299.2	315.1	335.4	285.2	371.7	334.6	278.4	281.3	305.1	348.5	269.4	369.4	403.7	281.7	305.4	337	310.5	391.1	328.6	288.4	269	275.7	295.5	270.3	277.2	285.6	313.3	772.6	279.8	330.8	312.4	391.8	623.8	300.3
10699-52	SL018603	Prolow-density lipoprotein receptor-related protein 1	LRP1	Q07954	4035	LRP1	Human		329.6	316.5	302.8	328.3	243.9	309.5	278.3	274.3	279.7	338.2	287.7	282.5	290.6	263.6	260.7	280.2	318	262.4	309.6	347.7	327.1	254.2	306.4	341.5	249.5	312.1	324	385.6	296.8	323.1	321.7	297.2	392	307	270.9	377	353.9	315.8	330.8	360	310.2
10700-10	SL017271	Immunoglobulin superfamily member 11	IGS11	Q5DX21	152404	IGSF11	Human		778.4	470	1664.1	349.2	203.5	398.2	343.9	1797.1	516.9	371	870.2	840.1	212.1	275.4	194.3	2223.5	6642.5	262.8	443.9	271.3	458.4	381.7	229.1	253.4	468.5	196.7	326.6	283.9	355.2	2263.2	287.5	8138.2	495.4	217	347	304.3	1784.3	258.4	364.1	461.3	693.1
10702-1	SL012521	Collagen alpha-1(XXVIII) chain	COSA1	Q2UY09	340267	COL28A1	Human		4061.3	3726.1	4204.3	3249.5	3231	3874.9	3567.1	5529.2	3673.8	4554.3	5516.8	3596.3	3833.9	3746	3115.5	4725.5	4118	5223.5	3773.1	3503.7	3408.9	3624.4	5147.1	4564.1	4246.9	3867.6	5941.3	4776.9	4063.7	3291.5	3468.3	3764.7	3795.1	3204.7	3438.8	4985.5	3141	2381	4731.9	3766.1	3270.1
10703-203	SL006737	Sin3 histone deacetylase corepressor complex component SDS3	SDS3	Q9H7L9	64426	SUDS3	Human		526.2	538.4	533.6	558.1	571.1	711.1	655.8	573.2	533.4	447.7	583.6	615.6	575.7	633.6	771.8	602.8	468.8	645.3	1420.9	577.4	905.7	644.2	553.6	453.5	507.5	629.2	547.9	576.9	584.9	814	662.8	585.5	527.5	580.2	590.9	632.2	600.8	681.3	579.8	688.4	652.7
10704-91	SL018605	Lymphoid-restricted membrane protein	LRMP	Q12912	4033	LRMP	Human		348.3	373.4	371.5	309.7	335.2	495	564.9	999	423.3	400.6	383.8	534	356.3	348	670.1	497.2	410	377.3	3082.8	428.9	396.9	373.1	464.4	414.6	436.7	410.5	365.2	434.8	366.8	334.1	2651.8	362.9	330.1	418.9	922	383.4	396.6	396.6	357.6	337.5	375.5
10705-14	SL018611	Alpha-N-acetylgalactosaminide alpha-2,6-sialyltransferase 3	SIA7C	Q8NDV1	256435	ST6GALNAC3	Human		220.3	206.9	191.4	217.7	190.9	227.7	255.9	184.6	206.8	265.8	203	208.7	207.7	215.4	288.5	216.2	247.8	198.5	272.4	211	903.5	222.4	326.2	223.2	388.7	248.6	217.4	166.1	192.7	219.6	170.6	220.6	193	213.4	251	172.5	222.7	255.6	358.8	266.4	195.7
10708-3	SL007007	Progonadoliberin-2	GON2	O43555	2797	GNRH2	Human		163.6	153.4	171.1	151.6	159.6	165.1	281.6	185.6	182.6	184.6	176.1	188.4	185.8	163	1182.1	200.1	173.4	254.8	185.5	182.4	168.8	185.7	205.1	176.5	201.4	201.7	329.4	2184.7	194.8	145.3	237	194.8	174.9	177.3	182.9	177.5	562.2	179.1	168.6	161.7	180
10710-23	SL012618	Zona pellucida-binding protein 2	ZPBP2	Q6X784	124626	ZPBP2	Human		70.6	56.9	52.4	68.9	56.3	60	75.8	68.2	61.2	81.8	62.6	62.6	59.7	56	175.6	69.4	65.2	52.9	58.2	62.6	59.3	68	66.8	71.5	87.8	72.6	65.8	56.6	55.2	65.3	66.3	67.7	59.9	68.7	64.5	62.2	64.4	51	58.9	54.9	56.2
10713-151	SL017073	CMRF35-like molecule 7	CLM7	A8K4G0	124599	CD300LB	Human		244.5	109.9	112	123.4	119.1	108.1	181.5	107.3	125.8	120.4	109.8	118.8	125.8	109	105.5	119	117.8	95.3	114.2	110.9	119.6	102.6	126.2	134.4	116	120.1	125.4	101.1	115.4	90.4	107.7	103.6	144.8	120.8	138.7	103.5	139.3	104	106	171.8	97.5
10714-7	SL000269	Angiotensin-converting enzyme	ACE	P12821	1636	ACE	Human		1282.6	874.9	1004.1	981.2	1262.8	1136.5	901.6	1273.6	1018.7	782.7	695.5	704.5	586.8	922.5	960.2	838.2	843	679.7	944	879.2	936.7	786.5	830.9	571.2	923.4	661.6	875.2	1043.7	548.3	1038.1	736.9	895	542.7	1003.6	872	1609	1074	502.9	729.5	1045.8	944.6
10716-35	SL010942	26S proteasome non-ATPase regulatory subunit 5	PSMD5	Q16401	5711	PSMD5	Human		679	501.6	536.3	557.3	588.3	445.5	564.6	586	555.7	649.4	508.2	505.3	571.3	2208.7	577.8	613.4	689.2	515.5	565.9	612.6	575.6	461.2	581.5	563	794.2	525.5	569.6	525.3	1018.4	482.3	585.8	512.3	558.2	615.7	530	1911.9	726.7	514	1061.2	560.7	515.8
10721-76	SL000451	Heat shock 70 kDa protein 1A	HSP 70	P0DMV8	3303	HSPA1A	Human		16502.6	5670	11662.2	7602.9	13338.5	11087.5	4660.6	8786.6	9215.9	12505.6	7448.2	12356.9	16846.9	8276.8	7445.9	8886.4	15043.6	5311.3	10359.2	9989.9	11850.3	10663.4	15624.3	10940.9	7098.9	5101.8	12182.3	12899.3	7901.7	5653.5	6386.8	11546.6	8477.5	13283.3	7609.7	8390.6	8642.7	8342.6	8274.9	9602.4	7356.9
10722-13	SL007234	Tyrosine-protein kinase SYK	KSYK	P43405	6850	SYK	Human		3015.2	5297	2932.7	5233.9	3624.1	3473.6	2749.2	1688.7	2050.1	1406.7	4596	2523	2323.7	2430.7	3383.5	1400	2924.9	2236.9	1926.4	4701.4	2825	3619.6	3639.7	2497	3191.6	1916.3	3307	1397.7	3678.8	4384.8	3213.2	3774.8	5069.9	2215.2	3889.9	3854.4	2685.1	4882	5027.3	3669.6	2884.4
10731-10	SL018028	Heparan sulfate glucosamine 3-O-sulfotransferase 5	HS3S5	Q8IZT8	222537	HS3ST5	Human		1641.8	1911.2	1073.9	1708.8	2623.8	1701.6	4679.7	1052.5	1269.3	2427.8	1006.5	2478.3	1226.4	1996.8	1580.3	1331	2651.9	2861.8	4379	1811.8	1206.8	3209.6	2768.6	4084	2951.7	2132.5	1891.3	1013	1186.4	1644.4	1113.5	1439.2	1208.9	1911	2301.2	1350.7	1474.9	2796.8	1221.8	1217.2	3338.6
10734-339	SL018126	Galactose-3-O-sulfotransferase 2	G3ST2	Q9H3Q3	64090	GAL3ST2	Human		355.9	846.6	1808.7	458.9	727.7	690.7	285	671.9	516.7	163.5	1285.1	1388.1	1660.9	873	1216.8	1502.8	143.9	1201.6	1064.4	1276.3	2278.5	1494.1	247.3	413.6	834.2	1562.9	1226.1	1821.1	2572	539.3	1107.8	1200.3	1249.3	1585.6	475.7	1198.5	802.9	2054.9	523.7	680.1	1013.6
10737-96	SL005397	Leukocyte elastase inhibitor	Serpin B1	P30740	1992	SERPINB1	Human		5144	3582.9	4960.2	5654.4	4679.1	3966.4	2989.6	9767.7	3334	3125.5	4757.8	4703.8	4785.4	5339.6	4906.3	3897.6	4285.5	4129.3	27762.7	3569.7	5432.8	4707.4	3899	3518.8	3158	5792.7	3832.4	6252.7	4425.5	24191	5736.6	5130.7	4025.7	3874.4	5187.7	5079.2	4186.5	9093.5	3849.7	4874.5	4546.9
10748-216	SL018468	Protocadherin beta-2	PCDB2	Q9Y5E7	56133	PCDHB2	Human		1038.3	427.9	559.9	535.8	697.3	485.6	574.1	537.6	522.5	517.2	562.9	535.1	498	821.5	540	540.8	779.3	602.5	478.6	474.1	748.9	484	584.6	569.7	464.8	591.1	542.9	601.9	615.7	503.2	594.2	554.4	548.8	626.9	448.8	604.4	542.2	573	529.3	516.4	557.3
10749-18	SL000451	Heat shock 70 kDa protein 1A	HSP 70	P0DMV8	3303	HSPA1A	Human		3659.6	2226.9	5655.4	2824	2190.4	5104.2	2548.5	4708	3691.5	4337.5	3064.2	5968.9	5919.4	2494.5	2160.9	3431	4231.3	1872.3	3533.1	4775.6	5737.1	5172.9	6160.8	5093	2709.5	2409.3	3237.4	6728.4	3278.2	2351.2	2654.4	3642.8	3640.8	4515.4	2773.4	3212.9	2666.4	2774.7	3243.9	5040.3	3674.9
10752-8	SL018591	Chromodomain Y-like protein 2	CDYL2	Q8N8U2	124359	CDYL2	Human		1801.1	468.3	529.6	648	931.3	3320.9	4919.8	412.5	558.9	4916.7	455.8	890.5	734.3	1253.4	389.3	414.5	2953.6	625.6	625.5	530.6	450.6	635.4	11913.3	1236.3	10168.8	393.9	821.4	448.7	431.5	293.1	481	634.4	1289.6	1096.9	518.5	367.1	699.1	1698.2	1433.5	378.6	320.3
10753-31	SL018585	Disintegrin and metalloproteinase domain-containing protein 7	ADAM7	Q9H2U9	8756	ADAM7	Human		591.9	377.4	381.1	412.1	1431.1	438.7	453.6	465.8	659.7	506.4	1567.1	1988.4	512.4	458.2	10381.4	532.8	523	307.1	405.3	526.2	963.4	673.5	1053.9	863.6	2789.7	318.1	4641.6	318.7	519.8	398.7	486.3	510.8	451.3	462.1	556.6	997.6	485.6	1018.9	7410	312.3	734.6
10754-113	SL005237	Prokineticin-2	Prokineticin-2	Q9HC23	60675	PROK2	Human		5212.7	2307.2	2111	1587.7	3049.9	1396.5	3538.7	2074.7	2949.3	2656.6	2417.5	2229.5	3674.4	3649.3	2156.7	1985.3	2755.3	1314.5	5949.5	1783.9	2391.4	1061.3	1832.8	1588.2	2724.4	8246.3	1711.1	3501.2	1685.2	1198.4	2828.7	1473.9	3654.7	2692.9	4723.1	1191.9	1944.8	3382.1	1331.3	7942.2	4308.1
10756-34	SL012761	Urocortin-3	UCN3	Q969E3	114131	UCN3	Human		8072.4	564.1	611.2	759.7	601.8	480.8	446.9	755.6	16242.9	552.8	797.6	697.2	640.1	854.1	988.2	828.6	1064.2	647.6	587	553.2	617	582.9	820.2	702.1	612.6	725.1	1282	855.3	739.4	863.9	2607.7	4370.3	672	662.6	754.6	685.1	640.7	1369	533.2	735.7	773.6
10758-2	SL012375	Keratocan	KERA	O60938	11081	KERA	Human		2277.2	2054.6	3839	3557.8	2006.4	3167.5	2060.9	5294.3	2895.2	4127	3666.1	3434.8	3202.3	2174.9	2742.2	3383.2	3158.2	2070.9	3279	3269.6	3569.6	2346.9	4170.1	4059.5	1852.6	3290.1	2634.1	4116.6	3330.5	1923.3	2682.5	2765.6	4595.2	3389.7	3164.6	3218.2	3220.6	2839.5	3037.7	3674.9	2735.2
10760-107	SL018367	Glutamate receptor 4	GRIA4	P48058	2893	GRIA4	Human		3204.2	10392.4	2136.9	4631.4	2915	4752.5	4442.9	3954.4	4997	12625.1	4699.8	3358.3	3483.5	3605.1	2303.5	4139.5	20909.2	5543.1	3237.1	5799.8	3151.5	3215.1	18823.2	6589.6	13690.7	4301.1	4715.9	2318.4	4219.2	2513.6	1997.7	3554.6	4852.5	6684.7	8824.5	2502.1	9433.3	4049.8	4392.1	3061.5	3761.1
10761-5	SL006541	Transmembrane emp24 domain-containing protein 2	TMED2	Q15363	10959	TMED2	Human		1095	673.1	758.4	628.9	584.3	747.4	690.2	604.4	556.5	540.4	698.3	634.8	572.8	640.2	702.7	606.1	636.9	610.2	575.3	622.2	580	654	621.3	584.4	3729.1	659.8	683.9	581.7	654	603	599.1	630.4	651.5	598	681.3	640.9	594.8	667.6	624.6	626.9	635.4
10762-2	SL018578	Killer cell lectin-like receptor subfamily G member 2	KLRG2	A4D1S0	346689	KLRG2	Human		675.9	470.9	690.5	713.1	665.1	479.1	571.6	708.2	712.8	603	382.9	585.8	470.8	525.1	412.1	790.3	885.6	521.7	521	602.4	707.2	474.7	760	924.3	612.4	531.5	627.6	582.6	575.4	384.3	599.5	524.6	681.2	634.3	632.8	726.3	775	401.3	721.3	570.9	588.9
10767-52	SL018836	G-protein coupled receptor 64	GPR64	Q8IZP9	10149	GPR64	Human		615.4	466.2	519.5	442.4	476	465.2	488.6	447.3	455.6	561.9	502.8	527	500.2	450.4	540.7	522.3	588.4	499	537.4	547.6	542.4	538.2	474.2	484.6	780.3	526.1	574.6	563.8	592.1	446	776.6	469.3	488	536	620.1	536.2	623.5	482.6	522.2	456.6	404.3
10772-21	SL017976	Chondroitin sulfate N-acetylgalactosaminyltransferase 2	CGAT2	Q8N6G5	55454	CSGALNACT2	Human		265	327.3	323	324.4	501.2	364.7	375.3	269.9	301.7	302.1	546.4	410.6	368.7	303	318.5	313.2	286.5	351.7	407.1	405.2	368.4	435.9	484.7	283.7	329.6	380.3	339	372.7	390.7	249	347.5	321.6	366.6	358.7	373.1	423.9	303.6	385.8	387.6	333.9	378.2
10781-19	SL008886	C-type lectin domain family 4 member G	CLC4G	Q6UXB4	339390	CLEC4G	Human		6426.1	8194.4	4616.2	5307.3	5793.1	4787.2	6262.1	5686.1	4836.8	4034.1	4786.7	5500	6101.6	7049.4	5175.1	4923	5948.1	5595.1	3760.9	6384.4	5469.6	7457.1	5888.2	4855.2	8896.8	5244.6	6025.1	4132.6	6571	8272.2	4729.7	5206.8	5791	5600.8	4856	4525.1	6037.5	8549.7	7504	4842.2	6784.3
10785-8	SL018337	Leucine-rich repeat-containing protein 52	LRC52	Q8N7C0	440699	LRRC52	Human		1007.8	425.4	350.2	429.6	422.8	443.3	339.9	786.9	499.9	570.6	642.3	453.2	594.7	2912	1084.3	516.8	492.1	366.8	690.4	363.2	452.3	3122.5	610.4	531.3	744.5	346.8	438.8	376.5	344.8	379.1	871	427	491.2	1018.5	366.5	421.2	384.1	407.8	526.6	409.4	343.8
10798-4	SL018456	CMRF35-like molecule 2	CLM2	Q496F6	342510	CD300E	Human		1157.2	579	555.5	550.1	559.7	621.1	550.1	515.4	493	578.6	536.2	554.8	628.7	523.4	495.7	503.7	702.4	469.5	541.6	551.4	487.2	503.2	650.5	580.8	661.8	500.1	654.9	500.2	560.5	744.1	509.6	541.9	583.6	571.7	489.1	504.1	554.4	736.1	638.2	487.9	647.2
10800-15	SL003668	Serpin H1	Collagen-binding protein	P50454	871	SERPINH1	Human		4268.7	8367.2	1998.7	5106	10165.9	4786	2170.4	778.3	1681.7	1332.8	4670.1	3468.8	2140.9	3171.6	4602.2	786.9	5837.4	2590.9	1517.1	5279.4	4948.2	4721.2	2672.1	2271.5	2045.6	1723.6	4344.2	869.4	3898	2118.9	2162.7	3233.2	5724.8	2034.8	3999.3	5319.6	2384.4	14024.8	3416.7	4702	4658.2
10803-22	SL000451	Heat shock 70 kDa protein 1A	HSP 70	P0DMV8	3303	HSPA1A	Human		4168	2098.4	4831.5	2561.7	3143.5	4116.2	2172.6	3863.8	3412.8	4083	2912.3	4822.4	5341.1	2516.2	2306.3	3036.6	4368.1	1838.8	3216.7	3828.7	4545.7	4290.2	5057.1	4110.9	3510.6	2145.9	2765.6	6066.2	3033.9	2197	2401.3	3192.9	3174.4	3409.5	2550.8	3057.9	2335.6	2666.5	2952.8	4416.6	3226.4
10809-14	SL018479	Killer cell lectin-like receptor subfamily B member 1	KLRB1	Q12918	3820	KLRB1	Human		394.6	284.7	363.4	330	330.2	999.1	376.7	398.8	312	330.4	459.5	338.8	341.5	281.4	302.8	316.6	333.8	1126.7	390.4	337.4	387.5	285.6	394.9	299.3	345.4	393.3	333.7	369	352.2	237.9	386.9	345.5	347.3	342.9	311	319.6	399.1	293.6	353.3	364.8	287.2
10814-7	SL016708	T-cell surface glycoprotein CD1a	CD1A	P06126	909	CD1A	Human		530.3	558.5	1221.6	667.1	786.5	677.7	566.1	832.9	626.8	453	745.1	654.1	851.3	729	921.8	810.3	498.4	704.8	824.2	618.4	850.1	647.7	458.9	525.7	523.4	662	696.4	871.9	910.4	699.4	876.2	815.2	710.9	729.5	505.5	1434.6	621.9	786.2	708.8	662.3	683.6
10815-2	SL018601	Intracellular hyaluronan-binding protein 4	HABP4	Q5JVS0	22927	HABP4	Human		325.7	621	304.5	320.2	383.8	298.3	316.7	277.5	339.2	357.1	290.3	287.8	304.7	312	312.6	301	374.1	267.9	293.3	312.8	337.4	318.3	313.6	306.7	304.8	287.8	327.8	274.4	282.4	333.5	297.2	303.8	366.3	482	392.9	541.9	334.9	309.7	354.1	423	320.8
10816-150	SL022717	Paired immunoglobulin-like type 2 receptor alpha isoform FDF03-M14	PILRA isoform FDF03-M14	Q9UKJ1		PILRA	Human		557.4	2508.7	6506.4	565.1	564.4	479.6	612.6	12653.6	923.3	5603	508.6	4880.7	5162.1	4006.9	555.1	5982.5	593.7	706.2	598.8	4311.2	507.4	8576.2	6926.1	6278.6	496.3	12591.5	560.7	522.5	9183	2560.1	543.4	8413.5	557.1	518.4	5376.3	7110.2	674.8	533	4716	549.8	535.3
10817-26	SL018588	TOMM20-like protein 1	TO20L	Q6UXN7	387990	TOMM20L	Human		1422.5	1831.4	3059.7	2011.9	2456.6	1728.6	1234.3	2217.2	1689.6	1187.3	2370.6	2101.8	2538.9	2217.7	2513.5	2395.3	1195.4	2344.8	1896.2	2088.8	3179.1	1915.9	1106.7	1446.9	1798.1	2175.4	1915.3	2815.2	3441.9	1888.4	2633.3	2758.4	2978.3	2644.8	1433.5	2932.5	1861.7	2805	2202.1	2114.9	2266
10818-36	SL008921	Sphingomyelin phosphodiesterase	ASM	P17405	6609	SMPD1	Human		1480.7	1643.2	2225.3	1377.1	1336.7	1013.5	1306.8	2094.3	883.2	1999	1250.5	1016.8	1151.5	912.5	1763.5	945.9	1195.6	1083	1638	1511.1	1347.5	1712.6	1054.7	2855.8	1022.2	783.9	1546.7	2245.5	1302.3	2039.2	1067.9	1215.6	897.4	1107.7	1382.9	2335	1563.8	950.8	1687.4	2050.2	1560.5
10825-12	SL018584	V-set and immunoglobulin domain-containing protein 10	VSI10	Q8N0Z9	54621	VSIG10	Human		1134.9	553.2	642.2	12970.7	804.1	507.6	549.9	575.5	772.3	912	605.1	537.7	589.4	564.3	513.6	2299.4	1223.5	1087.7	697	655.8	538.9	476.5	661.6	584.5	785.9	491.1	1266	519.1	614.1	483.5	521.5	569.4	605.9	972.2	550.7	574.4	838.4	564.5	695.9	570.5	525.9
10827-67	SL018590	Leucine-rich repeat and immunoglobulin-like domain-containing nogo receptor-interacting protein 3	LIGO3	P0C6S8	645191	LINGO3	Human		198.8	163.5	144.5	210.8	173	168.8	148.2	331.7	186.7	186.5	165.5	147	171.1	161.3	159.7	164.5	269.4	172.2	152.2	186	2744.2	150.7	178.2	193.2	194	151	301.7	191.2	175.5	145.4	155.3	156.3	170.2	164.7	184.1	154.5	182.3	166.6	169.9	167.2	146.5
10830-5	SL018596	EF-hand calcium-binding domain-containing protein 14	K0494	O75071	9813	EFCAB14	Human		413.9	312.5	326.9	342.6	303.8	344.7	374.7	293.5	327.5	330.3	304.6	276.6	299	391.7	313.9	345.3	389.7	302.8	408.4	299.6	262.4	310.8	300.4	306.2	308.4	299.7	316.4	251.6	284.6	422.7	276.4	322.5	311.6	285.2	324.6	266.7	296.2	312	370.4	325.9	309.2
10832-24	SL018597	Beta-1,4-galactosyltransferase 6	B4GT6	Q9UBX8	9331	B4GALT6	Human		1221	1083.3	1075.8	1421.9	1261.9	1357.3	1143.9	1360.4	1387.9	1486.6	974.7	1129.9	1185	855.1	855.1	1112.5	871	1105.3	3307.6	1157.5	1063.1	764.1	1298.8	1545.3	837.2	594	1170.9	1549	1211	840	1155.5	1391.3	1086.8	718.4	1057.3	1291.7	1466.8	1010.1	1309.7	1222.3	905.4
10833-64	SL012788	Hedgehog-interacting protein	HHIP	Q96QV1	64399	HHIP	Human		1015.6	801.6	609.5	802.5	798.3	679.7	895.6	609.9	649.5	656.5	596	765.9	627.6	719.4	724	692.3	729.8	688.6	722.5	739.9	667.6	626.3	709.2	847.7	1073	587.9	803.3	761.5	597.9	952.8	753.5	754.3	660.8	744.8	816.9	863.8	1201	866.9	785.3	655.5	1031.5
10835-25	SL018593	Alpha-1,4-N-acetylglucosaminyltransferase	A4GCT	Q9UNA3	51146	A4GNT	Human		713.3	466.6	548.9	570	955.1	5995.6	562.5	1183.4	597.7	477.8	652.8	474.9	605.6	626	459.2	546	654.1	536.9	463.9	1536.8	864.6	1059.3	574.3	607.1	596.1	381.8	539.2	463.6	458.6	442.7	522.6	3068.3	485.4	512.8	442.3	802.7	577.3	576.1	778.7	427.6	1312.3
10842-7	SL018620	Beta-1,3-galactosyl-O-glycosyl-glycoprotein beta-1,6-N-acetylglucosaminyltransferase 4	GCNT4	Q9P109	51301	GCNT4	Human		510.4	426.8	490.9	425.3	474.8	397.8	418.8	542.3	434.8	442.1	493.8	439	451.6	441.2	455.3	470.5	486	428.8	486.3	464	519.4	439.2	423.2	405.6	506.3	456.1	453.4	478	521.1	416.8	510.9	469.5	460.1	481.4	435.9	510.2	532.6	531	452.4	421.4	445.5
10847-1	SL018624	Sialic acid-binding Ig-like lectin 15	SIG15	Q6ZMC9	284266	SIGLEC15	Human		993.7	827.9	1068.8	1046.4	1050.4	989.7	886	1284.4	866.1	836.9	1100	974.6	987.4	987	1051.8	1063.5	878.6	999	965.9	2349.2	1098.1	937.7	888.5	901.1	939.7	1026	997.4	1086.5	1184.8	1015.9	1189.9	1131.3	1077.6	1093.2	856.5	1279.8	942.7	1137.2	1060.6	1077.1	1019.8
10848-137	SL018632	Butyrophilin-like protein 3	BTNL3	Q6UXE8	10917	BTNL3	Human		369.6	350.4	437.3	394.3	390.4	334.9	401	362.8	392.5	383.2	375	323.7	427.5	366.7	370.9	389.7	412.9	348	456.8	349.8	345.3	317.5	333.9	351	380.4	341.6	354	322.1	361.3	412.9	355.6	359	344.2	366.2	357.3	354.6	378.2	347.3	371.1	334.6	329
10851-77	SL007417	Interleukin-27 subunit beta	IL27B	Q14213	10148	EBI3	Human		24185	14718.1	18066.1	24917.2	20488.2	11704.8	17272.8	13865.3	17995.2	27493.6	25235.1	22484.1	11702.3	13081.5	7635	28063.1	16973	10521.4	30885.5	23572.2	22158.9	14596.7	19274.2	30208.7	25464.8	19557.1	46299.5	20194.9	22765.6	9903.5	14575.4	21197.3	29810.5	14764.9	24012.5	30816.6	17095.8	14730.3	17683.4	21592.4	15324.9
10852-114	SL012987	Heterogeneous nuclear ribonucleoprotein D-like	HNRDL	O14979	9987	HNRNPDL	Human		22988.2	43680.1	19898	35549.3	23242.9	22748.9	16145.2	10986.3	13561.5	5138.7	33900.7	19240.3	15042.8	26008.2	31016.2	4797.3	26192.4	10350.1	13913.1	39234.5	20013.3	29313.7	24075.3	16893	16456.3	12050.5	27556.1	9212.1	31829.5	37288.3	16721.8	26010.6	32280.7	14333.2	36068.8	34151.2	18486.6	37820.2	33298.3	34823.8	25185.8
10866-60	SL018833	Serine/threonine-protein phosphatase 4 regulatory subunit 3A	P4R3A	Q6IN85	55671	SMEK1	Human		19186.8	11706.4	26957.4	17609.2	13529.4	22599.6	11635.7	24326.4	19958.8	14195.1	20097.5	15200.9	14538.3	14586.4	11790.1	15240.3	15263.6	11732.9	31585.6	23305.3	20187.9	20745.7	18262	17436.6	14661.7	13627.3	12880	17484.4	13265.6	21376.7	16909.3	17715.3	20177.5	16292.4	30095.8	14891	9737.1	12128.3	29540.5	16227.4	20297
10876-300	SL018839	BRCA1-associated ATM activator 1	BRAT1	Q6PJG6	221927	BRAT1	Human		1312.9	750.3	723.9	957.1	817.8	771.6	683.6	695.2	780.5	1368.6	711.7	710.3	647	817.5	665.7	677.1	925.8	8350.3	826.7	691.2	1270.4	636.5	970.5	833.4	1539.6	784.4	689.3	554.9	716	726.1	833.7	843.9	747.6	1070.9	1277.2	850.6	867.7	856.3	781.5	720.7	620.2
10880-38	SL018034	Protein FAM163B	F163B	P0C2L3	642968	FAM163B	Human		5018	9283.8	3812	7853.5	4779.4	5856.3	4073.4	2622.7	3719.3	2489.7	5629.1	4027.6	3468.5	4831.8	4697.3	2365.1	7433.4	3118	3237.3	6236.1	3258.7	7934.4	7739.2	4907.5	5165.4	3015.2	5151.3	2049.6	3786.4	4728	3555.2	6119.2	5071.4	2945.5	4941.5	3868.9	3438.5	6212.9	8758	3928.9	5333.3
10882-12	SL005718	Desmocollin-1	Desmocollin-1	Q08554	1823	DSC1	Human		801	814.8	726.3	843.8	1242.4	761.8	908	792.8	786.3	751.2	839.4	727.8	749.4	778.1	808.8	962.4	835.4	753.8	884.1	815.1	1545	791.9	673.1	699.4	790.7	851	818.7	704	1488.8	871	769	852.7	783	777.6	808.2	885.6	916.1	992.8	897.8	896.7	911.2
10885-36	SL016472	Bombesin receptor-activated protein C6orf89	CF089	Q6UWU4	221477	C6orf89	Human		3470.9	1292.5	1444.3	1422.9	1315.5	1225.8	1079	1218.3	1173.2	1774.4	1165.3	1164	1186.7	1102.3	1079.7	1211.4	1937.4	961.4	994.6	1248.6	1088.6	1059.6	1390.4	1288.7	2325.2	978.3	1352.3	1063.5	1195.9	1186.8	1167.2	1242	1274	1296.8	1013.2	1147.4	1657.7	1193.3	1311.7	1089.4	1005.1
10889-2	SL017998	Melanocortin-2 receptor accessory protein 2	MRAP2	Q96G30	112609	MRAP2	Human		1142.2	1220	908.1	1101.6	883.2	826.1	548.9	774	774.8	2258.7	1211.9	771.5	908.9	917.6	1173.2	743.8	1758.4	669.4	801.4	1213.8	1025.6	720.1	2900.7	867.9	1209.7	732.5	1165.7	657.8	915.8	971.7	730.3	834.5	1074.1	2297.6	836.9	1186.5	1066.2	1821.3	1177.4	1064	903.1
10890-135	SL018026	Lactase-like protein	LCTL	Q6UWM7	197021	LCTL	Human		702	769.3	790.1	908.6	829.1	948	907.8	940.4	750.1	699.8	778.6	865.3	814.8	765.3	833.6	851.1	725.2	891.3	1068.7	864.3	807.1	856.1	694.8	722.9	732	855.2	835.6	774.3	932.7	881.5	770.2	821.6	772.3	787.4	893.3	849.6	709.3	939.9	1007	817.1	934.8
10892-8	SL007619	Oncostatin-M-specific receptor subunit beta	OSMR	Q99650	9180	OSMR	Human		1432.3	1226.1	1455.4	1296.9	1312.1	1468.2	1394.2	1517.4	1292.7	1637.3	1500.2	1507.8	1462	1258.6	1356.7	1311.6	1671	1389.2	1377.4	1611.3	5271.2	1459.7	1419.6	1343.4	1534.3	1387.5	1421.4	1531.4	1621.9	1303.9	3056.6	1753.8	1411.5	1410.7	1838.6	1623.9	1565.5	1631.5	1456.9	1768.1	1596.3
10895-28	SL017961	Transmembrane protease serine 11B	TM11B	Q86T26	132724	TMPRSS11B	Human		472.7	487.1	546	646.7	523.5	462.3	456.3	514.9	442.1	510.4	524.2	461.6	519.9	10106.5	1281.1	557.1	727.6	476.5	606	499	616.6	447.6	571.2	458.5	525.8	440.8	485.6	521.4	541.5	580.7	986.5	535.1	496	494.9	511.1	2411.8	520.6	523.8	1231.1	464.3	482.7
10900-272	SL013230	Stathmin-2	STMN2	Q93045	11075	STMN2	Human		1714.8	2110.6	1645.9	1702.4	2843.8	2199.9	1229.7	1375.5	1150.2	1005.1	1779	1160.1	1258.9	1367.6	1633.2	749.3	1823	1211.8	10687.7	2416.7	2379.3	1394.7	1920.7	1241.6	1176	1236.9	1511.7	1328.3	1223.7	1655.6	3609.3	1396.6	2062.1	1007	4328.8	2105.3	1388.6	2414.4	2474	2023.7	1830.3
10902-53	SL018040	Retroviral-like aspartic protease 1	APRV1	Q53RT3	151516	ASPRV1	Human		1158.8	1051.3	877.4	827.8	908.5	699.5	1729.6	965.2	998.8	924.6	865.1	869.3	894.8	957.9	722.7	1062.3	1262.2	928	658	982.4	643.2	842.8	815.5	1157.3	994.7	1201.5	1975.9	794.9	1042.8	980.2	786.4	948.8	881.4	1200.9	1291.8	1064.3	1034.6	877.3	784.9	709.8	959.7
10903-50	SL017987	Syntaxin-8	STX8	Q9UNK0	9482	STX8	Human		8542.9	3231.1	3310.1	2559.6	5249.4	1906	1581.5	2268.7	2059.7	2147.8	4501.7	1792.8	2414.5	1984.1	4000.1	1967.7	8214.1	2103.1	2530.5	2660.5	1672.7	2055.1	3305.9	2398.7	2634.4	1699	3441.9	1658.5	2151.6	3532.8	2358.9	2166	3264.8	2439.2	3276.4	3104.5	2105.8	15489.1	2368	3232.1	1849.9
10907-116	SL009074	Neurotrimin	NTRI	Q9P121	50863	NTM	Human		11793.6	9283.1	12983.6	12486.9	10330.4	13971.3	7513.9	12374.4	12392.3	12021	15381.5	10215.1	12151.4	8723.9	7465.2	9559.3	6640.4	11540.1	9078.9	14312.6	9342.1	5738.3	11191.4	12673.8	9734.7	7252.2	9786.8	16723	12467.1	6457	8478	12776.3	12557.5	8372.8	9006.8	9588.7	17337	9055.4	12933.9	8393.8	5803.8
10908-2	SL017992	Polypeptide N-acetylgalactosaminyltransferase 13	GLT13	Q8IUC8	114805	GALNT13	Human		844.2	822.4	1033.3	1452.4	940.3	1230.3	1078.3	965.9	972	1139.6	1226.9	824.3	1042.5	895.6	881.1	975.8	874.5	976.4	8811.1	1120.8	1010.2	798.6	961.7	953.6	924.3	741.3	980.8	775.4	962.7	1015.2	843.2	1170.9	919.2	903.9	1472.3	825.8	1009.2	1228.2	1463.8	988.1	933.1
10910-6	SL018022	Carcinoembryonic antigen-related cell adhesion molecule 4	CEAM4	O75871	1089	CEACAM4	Human		782.3	572.2	571.9	500.4	842.5	502.8	469.1	467.3	519.2	1093	720.5	494.6	497.5	585.7	922.3	637.4	647.1	460.3	524.5	583.3	536.2	460.6	499.4	531.7	693.3	498.1	601.6	483.5	586.4	412.9	482.3	579.1	634.7	553.1	490.4	565.2	613.5	614.8	3906.7	512.8	462.6
10916-44	SL013523	Secretory phospholipase A2 receptor	PLA2R	Q13018	22925	PLA2R1	Human		2767.5	3175.2	5759.4	7538.4	4787.2	5785.1	2648.1	5192.3	5480.3	9727.5	6368.6	4992.1	6904.7	3465.7	4144.3	5411.6	6090.1	5704.7	5342.6	7275.3	6112	2923.6	6406.2	9133.2	3805.4	4340.7	4715.6	5628.2	4848	3958.5	5869.3	6381.1	6769.2	6867.9	3655.8	6004.4	4622.8	4531.4	6160.8	2986	3294.5
10917-40	SL006983	Guanine nucleotide-binding protein G(I)/G(S)/G(O) subunit gamma-T2	GBGT2	O14610	2793	GNGT2	Human		331.8	360.9	383.9	330.9	468.2	331.3	464	364.3	395.3	412.8	340.8	401.6	565.4	336.1	321.7	435.2	332.5	362.4	386	409.8	294.6	534.7	593.7	427.9	394.8	382	365.5	285.5	374.3	348.4	277.6	388.2	299.7	392.4	506.4	277.8	378.6	345.6	373.2	290.1	284
10924-258	SL018077	Neuferricin	NEUFC	Q8WUJ1	124936	CYB5D2	Human		123.5	70.6	92.4	69.2	139	76.7	74.3	89.4	82.3	71.6	87.3	91.4	77.5	58.6	76.8	86.1	79.6	72.3	72.8	76.7	80	62.8	89.5	108.7	78.8	66.4	116.4	85.9	67.5	56.5	86.6	86.4	97.7	86.9	76.3	90.4	84.8	70.6	88.8	81.1	55.3
10933-107	SL018094	Calcium-binding protein 8	CABP8	Q9BXU9	83698	CALN1	Human		644.8	833.3	851.2	971	876.8	782.7	819.5	936.3	876.8	794.1	827.1	788.9	793.6	897	1004.8	829.9	758.9	896.4	930.4	855.9	832.2	799	713.1	709.3	711.8	795.8	751.5	809	838.2	1057.2	864.6	811.2	805.8	787	851.3	862	769.7	941.4	899.9	909.2	915
10938-13	SL003442	Lymphocyte function-associated antigen 3	sLFA-3	P19256	965	CD58	Human		2324.6	1139.9	1397.9	1213.1	1706.2	1192.4	1016.8	1431.4	1217.8	1269.4	5460.7	1452.1	1342.8	1506.5	1239.3	1296	1275.3	1223.7	1248.9	1354	1430.7	1322.7	1663.9	1321.3	1288.9	1551.2	1358.3	1442.9	1439.5	1141.3	1238.4	1358.1	1422.1	1197.3	1177	1458.8	1297.9	1327.6	1697	1516.3	1196.3
10939-16	SL018105	Pleckstrin homology domain-containing family A member 4	PKHA4	Q9H4M7	57664	PLEKHA4	Human		350.6	283.4	315.4	270.2	284.9	303.9	626.6	309.4	265.2	346.8	307.3	318.4	332.4	266	297.9	306.1	537	304.2	292.6	329.6	321.6	319.6	277.3	333.9	354.5	341.9	315.3	279	348.9	275.6	309.1	301.4	310.9	351.6	279.2	310.8	311.4	324.7	295	292.3	326.6
10940-25	SL008242	Sarcalumenin	SRCA	Q86TD4	6345	SRL	Human		379.3	610.6	1022.3	804	445.1	931.2	942.6	1234.1	885.3	942.5	1072.8	948.5	949.9	627.9	697.8	1088.7	952.4	929.3	877.5	839.8	830.1	769.2	1226.3	1043.3	818.2	997	1075.3	1034.3	1092.3	864.9	889.2	823.5	996.1	922.3	955.6	981.1	876.3	694.3	935.4	684.5	837.3
10945-11	SL006065	Syntaxin-6	Syntaxin-6	O43752	10228	STX6	Human		3589.8	3354.3	3261.3	3042.7	3452.8	2987.6	2207	2716.8	2581.7	2607.8	3527	2547	2990.1	2845.6	3199	2458.4	4448.2	2280.9	2983.5	3200.2	2967.1	2646.6	3242.5	2754.9	3468.9	2295.7	3282	3063.7	3273.5	3857.8	2877.3	3224.5	3097.7	3318.2	2495.2	3264.4	3283.4	5523.6	2873.6	2804.2	2937.9
10948-14	SL008958	Phospholipase D3	PLD3	Q8IV08	23646	PLD3	Human		320.7	714.4	686	1143.5	552.8	546.7	299.6	417.3	409.8	335.1	673.8	531.4	457.4	468.6	586.6	357.3	325.2	390.9	385.3	564.8	748.9	630.9	356.8	648.9	404	401.2	558.9	477	450.3	376.7	840.3	604.5	943.7	448.7	756.8	1576.6	373.2	692.7	1446.1	1035.8	1060.1
10949-59	SL008009	60S acidic ribosomal protein P2	RLA2	P05387	6181	RPLP2	Human		400.2	369	382.1	329.8	431.8	600.5	341.7	958.7	349.9	412.1	416.2	332.3	358.8	317.6	348.9	328.7	390.7	292.1	340	379.1	402.4	369.4	434.5	342.8	383.6	339.8	345.8	298.9	380.1	329.2	358.3	351.3	411.8	361.5	359.7	410.4	347	395.7	1356.5	363.2	336.5
10953-14	SL018252	C-type lectin domain family 2 member A	CLC2A	Q6UVW9	387836	CLEC2A	Human		715.5	522.9	745	663.1	584.7	511.1	608	729.7	730.4	697	607.1	612	618.9	610.4	631.6	798.5	784.7	615.9	652.4	554.8	539.8	518.1	635.9	784.2	634.5	770.1	666.4	629.5	683.6	554.3	663.6	636.9	804.6	711.5	612	672.6	818	498.9	673.2	576.5	571.5
10955-4	SL014095	C-type lectin domain family 10 member A	CLC10	Q8IUN9	10462	CLEC10A	Human		416.3	426.6	515.3	381.3	451.1	346.7	436.8	376.3	401.4	460.1	491	353.3	370.1	388.5	394.6	398.2	528.1	418.3	473.7	430.9	402.6	349.6	411.4	380.7	506.3	1163.3	387	486.4	381	330.3	458.1	410.7	535.5	485.4	429.9	371.3	456.6	377.4	404.5	396.1	350.5
10956-82	SL009212	Glycine cleavage system H protein, mitochondrial	GCSH	P23434	2653	GCSH	Human		1001.4	1366.3	1339.5	1522.9	1020.1	1497.7	7203.2	1199	1837.3	1451.5	1552	1263.9	2094	1309.5	1374.8	1616.8	1808.5	1019.6	1117.1	1446.2	1367	1347.5	1631.1	1404.3	1515.3	1298.7	1453.9	1403.1	1329.3	1228.4	1357.1	1386.7	1647.6	1313.3	1249.5	1480.4	1307.1	1262.9	1889.7	1338.3	1567.5
10959-125	SL005478	BET1-like protein	BET1L	Q9NYM9	51272	BET1L	Human		369.9	537.8	331.7	434.5	362.9	314.6	367.5	278.1	322	274.3	401.6	268	272.9	323.8	405.6	265.9	325.9	282.7	1136.7	334.6	540.1	334.4	451.6	300.2	337.4	286.9	327.4	273.3	362.2	398.8	310.9	354.3	376.7	298.3	629.9	382.9	275.4	395	355.4	366.2	290.6
10961-15	SL015329	Retinoic acid receptor responder protein 3	TIG3	Q9UL19	5920	RARRES3	Human		3047.1	1439.5	1066.5	1092.1	1228.1	1087.3	981	843.8	1029.3	2794.3	1182.3	962.3	908.1	925	1075.4	855.8	1519.5	745.6	943	1238.2	939.7	1026.7	1186.2	1197.5	3358.5	830	1149.6	647.4	1384.6	1097.6	686.3	1088.8	1112	929	1023.7	1001.7	1151.1	1346.3	1038.1	1023.8	852.8
10974-20	SL012454	Serine protease inhibitor Kazal-type 7	ISK7	P58062	84651	SPINK7	Human		1078.7	884	1079.5	859.1	908.5	698.7	976.2	1124.2	1423.8	1184.9	1059.5	884.8	1110.7	1036.4	756.2	1553.4	1017	1201.9	1130.8	1062.4	1137.7	732.2	1546.5	2708.5	1124	823.8	1448.9	1135	1654.4	911.1	1284.8	1439.4	1128.2	1413.9	956.2	1169.2	1628	1181.4	861.9	636.2	748.5
10975-59	SL008738	Mucin-like protein 1	MUCL1	Q96DR8	118430	MUCL1	Human		434.1	402.1	547.3	3147.7	500.2	399.7	6868	490.1	552.1	421.7	472.4	462.4	540.5	453.4	489.5	540.3	437.8	449.2	492.2	452.4	6368.5	391.6	343	680.2	420.2	446.7	652	478.8	518.7	624.1	466.7	494.9	583.4	522.7	397	616.4	478.9	464.3	482.4	440.7	394.6
10977-55	SL017252	Unique cartilage matrix-associated protein	UCMA	Q8WVF2	221044	UCMA	Human		1895.6	1013.6	932.6	1399.4	959.2	1134.1	1154.1	989.9	1092.8	791.5	946.7	969	1054	1159.3	896	1005.9	1477.8	1074	941.8	1089.9	832.1	1359.2	1247.7	936	1057.7	751	1306.7	1366.7	1029.7	1054.4	1158.3	1213.1	1144.3	954.7	995.9	1038.2	1150.3	1147.4	1057.9	831.9	766.7
10978-39	SL009327	Growth hormone variant	SOM2	P01242	2689	GH2	Human		326.2	302.9	286.9	310.5	305.7	457.5	330.2	331.3	380.7	438.2	973.3	277	326.5	340.7	335	327	476.2	368.3	672.3	492.8	275.3	320.7	305.3	308.5	386.4	283.4	300.3	266.7	672.8	316	345	285.9	326.4	316.7	317.6	374.3	3335.5	1283.5	344.9	342.6	319
10981-56	SL013799	Pro-neuregulin-3, membrane-bound isoform	NRG3	P56975	10718	NRG3	Human		467.5	462.1	575.8	746.6	442.6	527.5	504.6	480.2	460.2	542.4	542.7	447.7	609.2	436.4	884.8	521.3	444.4	472.9	651.3	647	749.2	443.7	585.1	474.5	647.4	466.1	555.1	468.1	448.7	459.8	137234	501.4	524.2	483.4	3616.4	723	496	523.7	518.8	523.5	446.7
10990-21	SL017128	Leucine-rich repeat serine/threonine-protein kinase 2	LRRK2	Q5S007		LRRK2	Human		6043.5	3858.2	2080.6	2713.1	4434.2	2695.5	4500.3	15826.1	2348.9	3265.6	2621.2	3354.1	2652.6	3434.9	2801.4	2400	4466.7	3323.2	2180.1	3497.1	2498.4	4302.3	4256.4	2298.8	6291.8	2734.6	3309.2	1970	2823.3	3521	2116.1	2683.8	2214.2	3124.3	3770.7	2167	2864.8	5100.8	2600.1	2240.2	4247.1
11067-13	SL001791	Osteocalcin	Osteocalcin	P02818	632	BGLAP	Human		1424.8	1246.8	997.1	887.1	1298.9	994.3	1287	1361.9	747.9	719	2184.6	1033.5	1071	878.9	1167.3	756.8	1164.5	650.2	825	1147.4	732.1	1320.1	862.4	603	1887.9	1055.5	823.6	1131.5	691	2070.5	858.2	2719.4	645.4	1158.6	1092.7	743.1	647.4	1471.6	798.6	683	3380.6
11071-1	SL000481	Interleukin-5	IL-5	P05113	3567	IL5	Human		241.1	232.5	277.9	965.8	236.6	242.3	337.6	228.6	273.9	238.6	269.4	261.6	229.7	300.6	221.6	261	254.4	1476	227.3	234.6	217	234	271.2	271	240.3	299.8	239.5	210.1	237.3	218.8	228.1	235.8	373.3	254.6	241	218.5	249.7	269	217	215.9	241.4
11089-7	SL000459	Immunoglobulin A	IgA	P01876 P01877	3493 3494	IGHA1 IGHA2	Human		7701.4	6550.1	5226	4826	4397.5	14279.6	3524.9	4390.4	3771.8	7003	8135.9	4437.5	5726.2	1679.4	4514.2	4715.1	28393.8	2640.1	6259.8	4393.9	8092.5	5301.5	2582.2	3876.6	6366	2948.4	5267.3	3979.6	4440.7	6164.8	3454	4676.2	9046.7	3200.7	3115.1	2838.9	2815.8	3416.4	6726.1	3383.1	4014.8
11094-104	SL007361	Galectin-10	LPPL	Q05315	1178	CLC	Human		680	762	749.4	799.5	881.2	728.2	1939	818.1	1092.9	741	749.2	1081.8	1324.3	802.1	906.7	922.5	821.8	877.2	1968.5	805.3	837.8	895.8	750.7	711.5	1045.7	953	761.5	776.9	806.6	845.5	789.8	752	1877.6	759.9	914.7	1229	694.2	1008	805.5	835.5	967.6
11096-57	SL018921	HemK methyltransferase family member 2	HEMK2	Q9Y5N5	29104	N6AMT1	Human		2881	6936.6	3509	5400.2	3551.1	4849.5	2664.4	2255.6	2659.5	1879	4352.3	3016.4	2972.3	3364.9	3748.3	1752.5	3634.7	2103.9	2362.4	5470.8	3303.4	4170.6	3454.9	3214.4	4486.6	2277.7	4184.6	2197.4	3994	4881.2	2798.2	3947	4653.1	2718.8	6386.2	4669.3	3470.6	6319.1	4585.3	4276.9	3523.3
11098-1	SL007953	Pyridoxal kinase	PDXK	O00764	8566	PDXK	Human		661.4	748.6	1090.2	601.5	804.7	507.2	889.2	1167.2	769.8	838	708.3	948.1	1135.4	690.4	633.6	714.2	513.6	549.5	800.1	830.3	813.5	758.2	934.4	1064	624.2	754.7	736.5	646.4	718.1	795.6	628.3	729.5	822	717	2928.9	796.8	650	661.5	963.2	836.5	543
11101-18	SL004489	Toll-like receptor 4	TLR4	O00206	7099	TLR4	Human		504.7	231.4	223.4	227.4	262.2	218	308.4	257.6	274.1	288.3	233.9	255.4	237.1	225.7	267.2	287.1	422.8	213.4	231.2	243	284.8	214	253.3	575.5	319.2	247.3	259.3	193.6	326.2	261	261.7	235.9	240.8	283.6	261.7	284.6	340.1	272.7	281.3	244.6	234.9
11102-22	SL012561	Regenerating islet-derived protein 4	REG4	Q9BYZ8	83998	REG4	Human		36148	19081.4	16773.1	14724.9	21247.4	18127.3	21573.4	33530.9	31898.9	21784.6	35303.7	21442.7	28451.3	19315.7	27174.5	35885.7	40638.6	24311.7	30448.1	17194.7	26566.4	16359.1	23262.1	39182.8	19807.8	29810.9	23681.4	37381.5	32895.2	13382.3	21708.5	19516.1	21475.9	20867.3	15570.7	38507.2	47158.6	13718	28336	20020.5	19788.6
11103-24	SL000448	Heat shock protein beta-1	HSP 27	P04792	3315	HSPB1	Human		3626.5	9762	2793.6	6661.2	9357.4	2623.8	3510.2	795.3	1279.8	1878.8	7112.5	2077.5	3706.1	2897.2	4117.4	638.8	3821.7	3880.3	746.1	8721.4	10575	8632.4	3435.5	2844.7	3194.1	2933.9	5719	1012.7	2719.1	5083.3	3342.9	3422.4	9754.7	3170.4	7465.4	6033.4	4773.5	7977.8	9189.6	9469.4	3619.4
11104-13	SL003340	Chitinase-3-like protein 1	YKL-40	P36222	1116	CHI3L1	Human		11137.3	10871.9	13787.4	2152.6	47089.3	29407.6	5069.4	3967.2	26834	19866.7	43543.5	10284.8	5328.9	7485.9	5246.5	16218.8	7684.3	15435.8	53745.9	14048.9	9052.6	6882.2	52124.8	4243.4	12107.9	9738.1	23267	24649.4	3838.6	2523.6	4505.3	14522.1	5958.2	21109.9	37921.5	13645.3	10434.6	1544.9	2271	21867.1	3168.8
11105-171	SL003650	Alpha-enolase	Alpha enolase	P06733	2023	ENO1	Human		2904.1	76895.9	25139.6	51405.8	39205	30160.2	25228.4	12569.2	21226.3	697.4	44038.5	24947.7	16196.8	26218.8	45141.4	5300.4	8818.3	14807	18578	48264.7	34843.2	59140.7	14969.6	24669.9	38517.5	14611.7	20838.3	15595.7	36438.8	62152.9	23962.8	35510.2	39692.9	8925.6	59760.7	37058.7	11461.7	55989.1	54368	38342.3	57423.4
11107-25	SL007735	Teneurin-3	TEN3	Q9P273	55714	TENM3	Human		396	376.5	339.8	386.2	357.6	383.1	462	400.5	387.2	412.3	359.5	396.3	390.5	538.3	363.4	354.8	379.3	442	317	385.6	329.9	383.1	380.2	387.4	378.8	446.6	378.5	377.1	372.8	445.7	337.5	360.6	366.8	381.7	468.6	306.8	404.9	293.8	372.4	339.4	358.3
11109-56	SL012540	Sushi, von Willebrand factor type A, EGF and pentraxin domain-containing protein 1	SVEP1	Q4LDE5	79987	SVEP1	Human		2542	1884	4185.6	2859.2	3661.5	3478.8	1614	2721.5	2937.5	4398.5	5409.6	1967.2	2227.4	1705	1954.5	3164.6	3835.7	2200.3	2590.6	2753.3	3190.2	1807.2	3226.8	1959.7	2420.9	2018.4	2209.1	2246.9	2477.3	2051.2	1847.6	1788	1630.4	1642.3	1924.2	2259.8	3132.6	2718.3	1512.7	4089.1	2307.2
11110-4	SL019320	Transmembrane protein 119	TM119	Q4V9L6		TMEM119	Human		310.3	519.8	345	477	342.8	342.5	500.5	291.3	307.1	280.8	370.8	411	447.2	369.6	391.3	336.3	304.7	369.3	339.7	449.5	380.3	443.5	311.9	340.5	344.7	398.6	350.3	325.9	416.2	380.1	352.4	385.7	422	412.2	373.1	431.2	320.2	427	399.2	420.8	489.8
11112-18	SL016490	Protein kish-A	KISHA	Q8TBQ9	153339	TMEM167A	Human		242.3	230.2	190.6	186.9	200.6	174.4	225.6	195.9	311	269.9	205.5	187.1	195.7	191.4	194.3	209.2	235.1	189.5	213.8	198.7	200.6	195.6	207	215.9	211	210.6	191.3	210.9	192	181.2	217.2	191.5	196.5	581.7	204.9	185.4	225	198.8	195.9	184.6	270.9
11116-16	SL018991	Uncharacterized protein C11orf87	CK087	Q6NUJ2		C11orf87	Human		3197.4	4664.5	4851.6	5396.9	2664.4	4347.8	3018.2	4011.3	4631.2	3599.4	3192	4154.2	3399.5	3246.8	4194.6	3898.8	4760.6	3116.6	3482.6	4161.1	4801.4	3671.9	3466.8	5691.4	3892	4498.3	3974.5	3649.7	4907.6	4219.1	3711.6	3264.4	5300.2	3804.3	3718.9	4701.3	5570.5	3596.8	4688.8	4496.1	5047.5
11117-2	SL009460	Spermatogenesis-associated protein 20	SPT20	Q8TB22	64847	SPATA20	Human		1513.9	2650.4	1910.6	1513.9	1397.3	2355.9	1732.4	1650.9	1580.6	3591.5	1680.5	1575.8	1367	1445.4	1164.7	1341.8	3079.3	1631.8	1824.7	2176.1	1355.8	1744.8	3613.1	1888.8	2845.5	1923.2	1778.7	1810.9	1862.3	1733.2	1336.8	2538.8	1759.8	1782.5	3511.3	1399.1	2186.2	2357	1578	2530.9	1191.2
11118-107	SL019321	Ras-related protein Rab-17	RAB17	Q9H0T7		RAB17	Human		2052.7	4702.8	8553.1	6823.8	7491.4	4921.2	2993.6	8208.2	5557.1	2222	6969.5	6304.6	7179.6	7221.7	8007.5	7155	2438	7095.3	5226.4	5986	9569	5951.6	2773.5	3762.4	3546.8	6697.9	5798.9	8550.9	9805.5	6843	8128.7	8397	7053.3	7101.2	4696.1	8914.2	4901.8	8134.3	7434.1	6819.2	6932
11120-49	SL019329	N-acetyltransferase 14	NAT14	Q8WUY8		NAT14	Human		2682	2600	1925.9	2234.7	2326.2	1900.5	2098	2137	1922.9	2116.5	2206.9	2020.8	1919.6	1975.5	2065.5	1687.3	2658.7	2588.5	1593.1	2386.6	2016.9	1949.4	2273.1	2011.5	3153.3	1852.5	2229.8	1600.2	2319.9	2329.5	1674.4	2072	2084.4	2113.5	2408.4	2565.8	2258.4	2772.5	2222.7	2066.3	1873
11122-97	SL019337	Maspardin	SPG21	Q9NZD8		SPG21	Human		687	2718.1	850.7	1845.3	1421.1	1252.3	749.5	505.8	763.3	491.6	1238.6	1107.7	929.2	1270.2	1022.8	506.2	925.7	684.1	698	1376.4	1059.8	1471.3	637.1	817.6	1021.3	696.4	1307.3	654.2	1269.3	1924.9	847.5	1317.5	1507.1	761.5	1752.7	1576.2	959.1	2098.4	1457.6	1535.3	1398.6
11126-102	SL007986	Triple functional domain protein	TRIO	O75962	7204	TRIO	Human		499.5	372.8	293.4	255.4	286.3	279.5	833.8	292.9	279.5	398	248.1	386.4	303.6	303	350.5	341.9	372.3	404	242.8	364.3	315.4	466.3	267.6	253.9	375.5	430.5	1094.9	271.3	271	352.4	1217.2	246.5	260.1	305.7	422	262.5	350.9	427	268.8	225.6	375.8
11128-29	SL018134	Transmembrane protein 132C	T132C	Q8N3T6	92293	TMEM132C	Human		447.1	418.5	401.9	348.2	329.3	357.3	447.6	350.7	416.3	452.6	369.2	337.7	440.3	290.6	470.9	323.4	472.4	438.9	339.1	372.5	322.5	369.7	411.9	419.4	411.6	356.3	373.3	402.9	327	298.8	377.5	338.2	347	506.7	359.8	349.3	338.1	360.2	351.4	360.6	405.3
11129-66	SL007065	Bone morphogenetic protein 15	BMP15	O95972	9210	BMP15	Human		1097.5	1015.9	958.2	884.7	945.2	989.2	1051.4	939.2	822.1	674.8	1136.1	1088.7	1066.5	1013.1	1325.1	905	702.3	1298.7	1544.8	949.8	1254.1	1078.5	761	1430.3	892.1	953.9	1032.8	2543.7	1039.1	1218.6	1257.9	1028.6	896.9	14437.3	846.2	1034.1	776.5	1171.2	941.8	1508.2	1122.9
11130-158	SL019338	Voltage-dependent L-type calcium channel subunit beta-4	CACB4	O00305		CACNB4	Human		797	1265.6	697.5	1160.5	1128.2	1042.8	513.3	326.4	492.5	350.1	993.4	498	625.3	666.7	814.3	534.3	867	375.2	446.3	919.2	736.4	748.8	853.2	534.2	616.8	444.9	751.5	347.5	791.4	889	500.5	589.9	1018.2	489.7	756.3	1113	596.7	1456.5	833.4	1216.6	904.8
11134-30	SL019322	Peptide chain release factor 1-like, mitochondrial	RF1ML	Q9UGC7		MTRF1L	Human		608.8	1690.6	726.6	1348.4	857.5	1110.5	769.6	561.8	597.9	548.5	998.4	762	779.1	830.4	895.8	18772.7	755.4	4306.8	685.9	1049	17670.5	1189.2	805.6	685.2	742.1	661.1	667.6	705.3	1137.2	1243.8	699.5	819.9	970.3	611.1	942.4	1402.4	678.9	1227.1	986.7	976.7	1301
11135-5	SL012643	39S ribosomal protein L55, mitochondrial	RM55	Q7Z7F7	128308	MRPL55	Human		1017.4	4577.1	1731.5	4076.2	3059	3604.7	1529	289.6	804.2	506.5	2795.7	2188.1	1354.9	2011.5	1890.1	263	1907.3	1515.2	412.1	2626	913	2994	3017.6	1162.9	1867.5	961.5	2075.9	17974.6	1410.7	2108.7	1032.9	1599.1	2567.7	796.4	3044.5	2004.7	905.9	2907.7	3616.9	1721.3	1736.8
11137-43	SL007194	Cytokine receptor common subunit beta	IL3RB	P32927	1439	CSF2RB	Human		488.6	563.7	554.6	478.5	500.3	561	485.4	535.4	894.4	460	556.3	468.9	480.4	432.3	484.7	721.7	435.2	488.6	517.7	481.3	676.4	545.4	428.3	408.8	624.8	492.9	471.3	551.7	556.9	446.5	557.6	572.9	678.8	577.1	517.5	629.9	511.9	525.9	510.7	469.3	730
11138-16	SL006056	Runt-related transcription factor 3	RUNX3	Q13761	864	RUNX3	Human		701.2	671.7	741.5	834.5	1315.2	731	976.9	734.1	698.5	654.2	779.7	955.7	667.1	815.4	771.4	672.3	895.2	743.3	930.7	771.9	677.1	899.7	670.1	663.4	678.9	844.7	747.3	659.2	676.6	1138.9	686.1	793.8	842.4	662.9	852.7	726.8	635.2	1234.1	762.1	676.4	756.5
11140-56	SL007932	Collagen alpha-1(I) chain	CO1A1	P02452	1277	COL1A1	Human		1316	1171.5	1360.2	1865.6	1199.2	1119.6	1492.4	1025.9	1568.9	1552.4	959.3	1270.6	1365.5	1170.2	813.8	1360.4	919.4	916.2	1136.8	1783.3	1391.9	1347.5	1518.3	1671.7	1138.9	1028.7	1422.5	1844.4	1399.3	1505.7	1574.8	1364.1	1310.1	1546.3	2074.6	1491.1	1248.1	2266.8	1717.1	2307.2	1432.9
11142-11	SL012396	Angiopoietin-related protein 1	ANGL1	O95841	9068	ANGPTL1	Human		878.2	1348.3	978.5	780.3	856.6	777.6	1096.8	994.8	721.2	877.2	930.2	1023.6	730.3	755.5	739.7	837.8	843.1	731.5	916.5	999.6	974.8	840.9	668.4	761.9	913.7	627.3	728.4	973.5	728.9	951.1	612.8	697.7	673.8	738.9	610.2	2629.7	584.4	843.2	738.3	885.9	980.2
11143-32	SL012572	Noelin-3	NOE3	Q96PB7	118427	OLFM3	Human		1549.1	1633.3	1242	1502.4	1589.4	1247	1324.1	1445.1	1280.4	1165.1	1268.9	1350.7	1430.6	1226.6	1382.9	1307.2	1687.6	1283.5	1135.5	1392.6	1432.1	1358.4	1366.2	1236	1824.2	1432.4	1552.8	1343.8	1538.6	1310.4	1519.6	1207	1760.6	1259	1212.6	1551.5	1240.1	1565.5	1577.9	1521.2	1535.9
11144-10	SL012527	Beta-defensin 116	DB116	Q30KQ4	245930	DEFB116	Human		407.3	347.5	303.9	347.3	311	494.5	398.9	323.6	333	515.1	325.5	339.3	314.3	350.4	351.6	342.5	511.2	325.4	360.9	297.7	377.5	343.3	318.8	422.6	297.3	370.2	332	351.1	307.4	368.7	294.4	327.7	324.8	323.4	348.7	327.6	317.1	300.6	332	315.6	339
11145-72	SL019333	UPF0606 protein KIAA1549L	K154L	Q6ZVL6		KIAA1549L	Human		694.5	564	607.3	609.3	579	1331.5	741.5	1183.5	562.2	711.8	543.8	634.5	657.7	701.7	1117.8	675.7	515.8	620.4	659.7	651.8	588.9	623.7	756.2	593.8	543.1	624.9	554.6	642.8	580.4	583.2	567.9	543	661.4	582	613.2	586.4	692.6	575.5	584.8	637.1	622.7
11146-4	SL019339	T-box transcription factor TBX22	TBX22	Q9Y458		TBX22	Human		570.7	568.2	555.6	549.6	597	605.6	528.8	584.1	540.8	597.3	557.5	499.5	615.3	595.8	557.7	537.8	627.4	595.3	579.7	551.9	531.2	546.2	557.3	538.8	580.9	546.1	540.9	539.5	515.9	552.3	599.9	534.7	565.6	545.2	592.8	569.9	618.7	568.5	562.7	554.1	528
11147-17	SL011259	Trem-like transcript 1 protein	TRML1	Q86YW5	340205	TREML1	Human		310.3	649.8	348.5	409.5	330.2	305.1	301	328	351.2	293.7	383.9	300.4	423.2	408.1	417.5	267	283.2	268.5	345.7	416	381.3	336.7	312.6	306.1	367.6	260.3	497.6	265.7	345.1	391	353.6	444.7	480.9	322.6	349.5	485.5	416.3	796.9	512.6	569.4	526.1
11149-3	SL004490	Toll-like receptor 1	TLR1	Q15399	7096	TLR1	Human		1248.2	1642.7	1061	1817.7	1166.1	1185.9	2715	1074.8	1222.7	1743.2	1096.9	2150.4	1014.9	1130	1192.6	1120	1408.3	4676	972.4	1371.3	904.7	1906.6	1522.3	1292.8	1243.6	2768.7	1130	1198.2	1271.6	981.5	908.1	995.5	953.8	1239.1	2170.5	928.3	1212.9	992.2	995	887.5	1286.3
11152-46	SL003918	Kallikrein-13	kallikrein 13	Q9UKR3	26085	KLK13	Human		6145.5	4628.4	6923.6	6770.3	3373	7985.5	4461.3	5444.6	6041.7	2499.1	5876.2	4619	3678.3	4509.3	1545.3	7813.4	2661.8	2800.9	4298.4	4295.1	5855.6	5027.2	6516.6	6859.1	6018.9	3540.8	8622	9606.1	4765.5	4062.6	6211.5	6453	5239.8	5351.1	6590.2	12165.6	6908.7	4017.1	7284.9	9208.8	6065
11154-3	SL007421	Nuclear factor erythroid 2-related factor 1	NF2L1	Q14494	4779	NFE2L1	Human		992.9	792.5	379.9	549.7	551.5	428.5	346.8	439.6	290	363.8	605.6	304.6	291.2	384.6	750.5	226.2	728.9	259.7	10771.6	549	730.5	388.3	387.1	311.9	380.7	282.4	464.7	233.5	381.8	558.1	404.3	387.8	529	302.3	456.5	462.2	321.5	1116.9	465.2	533.2	1406.8
11155-16	SL019315	Collagen alpha-5(VI) chain	CO6A5	A8TX70		COL6A5	Human		300.8	292.4	259.2	448.2	293.4	267.9	295.8	304.7	487	330.2	402	266.1	268.2	292.5	372.5	440.4	295.2	239.4	253	280.3	263.6	239.8	279.9	459.6	329	1241.8	289.4	289.8	282.3	299.6	3826.4	246.7	263.4	264	264.1	270.2	278.1	354.1	337.7	270.2	238.4
11157-35	SL000451	Heat shock 70 kDa protein 1A	HSP 70	P0DMV8	3303	HSPA1A	Human		4894.6	7954.5	3259.1	4980	5821.7	4384	5875.9	4010.7	3800.5	3747.6	4450.2	4819.4	3711.9	5093.9	4429.8	3464.9	5549.1	3628.7	3492.3	5165	4074.7	6074.1	4707.4	3793.7	11275.6	3829.2	4786.8	3656.1	4254.2	6279	3611.6	4475.2	4641.6	3967.7	4400.6	3954.9	3772	6920.5	4554.6	4295.9	6759
11158-40	SL019326	Bicaudal D-related protein 1	BICR1	Q6ZP65		CCDC64	Human		698.5	602.1	592.2	608.8	652.4	521.4	533.5	576.4	608	2323.2	660.2	548.3	580.1	574.2	578.9	590.4	611.2	553.1	653.1	556.6	555.5	526.9	642.4	634.1	587.2	10258.3	611.6	549.6	575.9	591.7	528.7	513.4	572.1	592.3	544.3	596.3	671.2	628.4	611.4	578.7	551.8
11160-56	SL019335	RING finger protein 122	RN122	Q9H9V4		RNF122	Human		2118.3	2539.1	1207.4	1534.4	1881.3	1449.8	2294.4	1293	1267.5	1949.9	1319.5	1549.6	1467.3	1842.9	1665	1351.3	2057.9	1492.9	1373.7	1965.5	1309.6	2442.9	1512.2	1102.4	3165.7	1591.9	1923.8	1112.3	1611.5	2164.6	1277.8	1433.3	1464.4	1480.4	1725.1	1277.8	1596.2	2798.3	1485.4	1484.4	2357
11161-5	SL019340	Spartin	SPG20	Q8N0X7		SPG20	Human		826	1230.2	713.3	1082.3	1007.5	797.5	559.8	432.4	623.3	406.5	1026.1	543.7	590.8	704.5	1107.4	334.9	1087.5	426.8	536.2	1358.7	824.7	612.1	655.9	589.7	584.4	427.8	896.8	392.2	847.2	1130.6	716.1	769.3	1256.8	560.4	893.4	1436.9	720.2	1656.9	1374.2	1213.1	1087.2
11162-37	SL019313	Equatorin	EQTN	Q9NQ60		EQTN	Human		293	236.1	201	158	191.8	263.8	407.1	197.6	270	312.4	251.5	317.6	230.4	233	208.6	248.2	251.6	346.4	218.2	242.7	216.3	265.8	267	291.2	471.3	394.8	239.1	251.1	276.3	166.8	243.7	242	243.2	257	311.5	248	1070.4	224.7	212.4	766.6	399.1
11163-7	SL019316	Protein FAM162B	F162B	Q5T6X4		FAM162B	Human		1166.8	1348.6	1076.6	1307.8	1442.8	1436.9	1546.8	1236.2	1214.9	1109.7	1282	1349.2	1177.9	1346	1440.7	7982.5	1339.9	1440.8	1523.2	1267.2	1220.1	1436.8	1982.2	1191.7	1199.6	1335.9	1415.2	1250	1221.9	1496.3	1198.5	1252.1	1141.5	1222.7	1418.7	1162.2	1078.7	1369.7	1211.7	1336.7	1520.6
11164-7	SL019319	Teneurin-2	TEN2	Q9NT68		TENM2	Human		1656.6	2585	4955.2	2692.2	2497.4	2490.8	3161.8	4177.5	2244.6	2654.7	2619.8	3224.3	2827.9	3754.7	2891.9	2446.3	2189	3249.1	2824.5	2768.9	3169.9	3140.4	2335.7	2489.6	2020.9	3649.8	2644.7	3074.6	2792.8	3076.9	3335.6	2738.4	2732.9	2760.6	2785.2	2941.6	2406.5	3771.4	3756.3	3707.6	3845.6
11167-6	SL019330	Myotubularin-related protein 1	MTMR1	Q13613		MTMR1	Human		405.4	642.9	606.6	561.4	612.9	581.5	935.6	622.5	539.9	498.7	614.3	819.5	613.1	667.6	677.8	611.9	542.3	771	578.2	643.6	692.1	775.8	537.1	491.1	573.5	814.6	569.1	642.8	729.5	587.1	645.3	664.5	631.8	647.9	658	636.9	530	804.9	566	600.9	770.4
11168-3	SL019053	Multiple epidermal growth factor-like domains protein 10	MEG10	Q96KG7		MEGF10	Human		410.5	590.2	541.3	550	558.4	574.2	823.2	513.1	522.5	754.2	564.6	690.3	2088.5	555.5	707.1	717.7	561.1	665.9	473	729.9	546.8	707.5	544.7	505.8	588.8	741.9	597	501.4	627.9	760	498.4	709.5	525.7	570.8	642	546.8	558.9	649.5	520.9	503	794.8
11171-25	SL005845	Filamin-A	filamin A	P21333	2316	FLNA	Human		4319.3	7021.4	1155.8	2253.4	4210.4	1509.6	1415.3	593.3	892.1	941.1	2470.9	1222.2	1258.9	1942.1	2547.6	613	5588	812.3	734.6	2476	845.7	1408.1	1846.8	947.1	3195.2	875.8	2917.7	743.1	1557.1	3702.5	983.2	1444.5	1773	1543.4	1302.6	1337.2	1163.1	11822.6	1212	1890.3	2177.7
11173-29	SL019119	Allergin-1	MILR1	Q7Z6M3		MILR1	Human		674.7	688.6	512.3	532.8	575.3	536	482.4	561.1	519.5	572.8	555.1	544.4	531.5	511.9	965.9	578.2	615.5	1122.5	1185.7	586.5	517.6	545.4	820.1	547.2	652.3	461.9	672	449.9	521.2	497.1	466.2	503.8	527.4	610.8	503.3	548.1	726	600.4	538.2	527.9	477.9
11174-8	SL011312	Thrombospondin type-1 domain-containing protein 7A	THS7A	Q9UPZ6	221981	THSD7A	Human		1541.6	1675.9	986.8	1613.4	1782	1479.7	2234.1	1316.5	2023.6	1305.8	1011.5	1500.4	1161	1447.4	1081.9	1357.5	1951.1	1220.2	1183	1406.5	1451.7	2232.5	1435.7	1389.6	2657.4	1398.1	1357.3	2620.5	1659.6	1840.9	1130.6	1726.3	1665.8	1404	1701.4	1598.2	1442.4	13953.1	1436.8	3001.4	1820.4
11175-45	SL018606	Lysophosphatidylcholine acyltransferase 2	PCAT2	Q7L5N7		LPCAT2	Human		784.8	845.6	843.3	951.9	725.4	916.5	890.8	867.7	875.2	819.8	2958.6	858.2	781.2	929.4	975.1	828.8	1058	873.9	2223.7	825.2	789.7	929.9	957.5	1064.6	765.8	909.7	2327.6	871.5	838.8	1126.1	801.1	811	875.4	765.6	1192.9	870.2	853.4	843.5	968.5	926.3	919.8
11177-16	SL006465	Keratin, type II cytoskeletal 5	K2C5	P13647	3852	KRT5	Human		1660	1724.2	2372.1	1968.5	1874.3	1703.8	1463	2965.8	2374.8	1883.2	4238.2	1758.6	2801.2	1991.2	1921.2	1749.7	1428.6	2593.8	1820.6	1900	1362.7	2386.8	3034.4	1937.7	2013.3	2296.7	1751.9	3774.2	2011.6	1638.2	4443.8	2209.8	1752.3	2340.5	1713.5	3264.1	2787.5	1793.7	3047.3	1882.4	2470.1
11178-21	SL012540	Sushi, von Willebrand factor type A, EGF and pentraxin domain-containing protein 1	SVEP1	Q4LDE5	79987	SVEP1	Human		2355	1764.4	3996.6	2969	3547.3	3891.2	1557.7	2972.7	3003.4	4081.2	4808.6	1703.4	2064.5	1638.6	1772.9	3054.7	3899.9	2115.3	2862.5	2916.9	2969	1710.9	3085.9	2006.8	2268.5	1983.1	2041	2283	2155.6	1813.9	1862.4	1525.8	1447.6	1399.7	1956	2393.6	2888.2	2571.7	1367.5	4433.3	2313.3
11179-7	SL006717	Testis-specific serine/threonine-protein kinase 1	TSSK1	Q9BXA7	83942	TSSK1B	Human		1760.7	680	521.7	758	651.5	600.4	3249	669.8	797.8	1180.2	910.2	474.4	663.5	482.8	897.9	1034.8	678.5	460.7	717.5	538.6	801.2	2738.6	820.5	567.1	936.1	488.2	1385.1	551.5	539.8	588.2	1204.3	557.3	548.4	626.2	571.7	554.3	4214.1	626.4	1023.8	495.1	516.4
11180-17	SL019318	SWI/SNF complex subunit SMARCC1	SMRC1	Q92922		SMARCC1	Human		868.8	970.1	1217.2	1282.1	1137.6	991.3	1046	1133.5	874	918	1119.7	1255.1	1232.7	1067.1	1212.5	1108.4	989.5	1513	1242.9	1342.5	1532.2	1159.2	821.7	961.1	1125.4	1054.1	978.1	1297	1531.2	1206.8	1265	1275.9	1142.2	1101.8	948.5	1301.9	902.8	1295	1237.8	1050	1092.8
11185-145	SL019341	GTP cyclohydrolase 1	GCH1	P30793		GCH1	Human		436.9	729.6	693	690.9	689.3	811	791.2	624.3	577	488.9	589.1	631.9	751.9	714.6	722	642.7	674	726.5	1189.2	647.6	923.5	658	510.8	591.6	607.5	640.6	623	737.7	679.6	747.3	1180.9	660.1	648.2	668.9	592.1	745.5	562.4	672.6	610.1	671.6	999.1
11186-12	SL019314	Transmembrane protein 52	TMM52	Q8NDY8		TMEM52	Human		384.3	599.3	815.6	362.3	355	334.3	407.5	334.7	350.4	428	344.6	410	417.8	342.8	475.9	410.5	356.1	324.7	414.4	613.9	382.7	321.3	361.5	412.6	361.6	376.3	5222.3	479.9	319.5	435.5	478.3	405.2	329.3	357.3	324.9	327.1	379.2	350	355.8	356.3	320.1
11187-11	SL018579	C-type lectin domain family 12 member A	CL12A	Q5QGZ9		CLEC12A	Human		2700.1	1419.5	1034.8	2935.3	2334.6	2495.7	852.7	2363.4	6537.5	1204.8	3698.7	661.6	766.7	2381.7	3714.7	925.8	2261.1	984.2	3477	4324	2774.1	613.6	5658.2	3252.6	2659.6	4276.8	2388.7	928.2	804.3	811.9	943.7	836	988.4	632.2	3416.3	985.8	2118.1	2304	2355.5	816	2896.8
11190-129	SL019328	ATP-dependent zinc metalloprotease YME1L1	YMEL1	Q96TA2		YME1L1	Human		6439.6	1009.6	654.2	788.5	779.8	776.5	1185.2	841.7	737.8	705.5	721.5	849.3	787.4	807.2	718.8	748	685.2	859.2	757.8	805.2	686.8	935.7	743	669.3	707.3	863.6	1024.1	781.2	783.5	881.2	714.2	878	714.5	745.2	851.1	675.4	678.2	1174.1	777.1	775.1	886.4
11192-168	SL008302	Tubulointerstitial nephritis antigen-like	TINAL	Q9GZM7	64129	TINAGL1	Human		2994.9	2342.3	2889.2	3624.1	2064.3	3397.9	2308	3019.6	3200.4	3633.1	2911.1	2800.4	2880.5	4552.8	1816.7	3198.7	2837.6	2296.8	2231.7	2739.5	2720	2651	3748.4	3614.8	3462.9	2227.3	2835.9	3757.9	2159	2299.3	3791.6	4021.3	2914.1	2651.1	2022.6	2865.7	3127.6	2860.8	3049.6	2826.4	2153.4
11193-27	SL019342	Hepatocyte nuclear factor 1-alpha	HNF1A	P20823		HNF1A	Human		325.4	436.3	285.2	265.1	337	293.7	257.3	254.5	313.9	301.2	301.3	283.4	309.8	253.1	691.9	272.3	351	256.5	290.3	284.6	848.8	281.9	285.5	280.9	292.6	261	275.9	736.4	248.6	260.5	15656.9	423.7	268.3	345.5	294	245	292.8	298.7	282.7	364.9	274.5
11194-6	SL007783	Signaling threshold-regulating transmembrane adapter 1	SIT1	Q9Y3P8	27240	SIT1	Human		357.9	237.3	313	262.5	824.7	231.8	247.8	692.7	420.7	266.8	471.7	350.4	245.1	332.8	293.2	309.2	286.6	370.9	296.9	265.6	259.1	265.9	1087.9	290.4	239.9	271	264.7	401.3	293.4	271.7	1073.3	310.7	240.4	354.7	272.8	297.5	245.9	283.1	261.2	249.1	5325.2
11196-31	SL004928	Collagen alpha-3(VI) chain	Collagen alpha-3(VI)	P12111	1293	COL6A3	Human		1993	2018.2	2281.6	1681.3	1738.9	1951.7	1961.5	2826.7	1867	2201.5	3007.4	1992.9	2205	2024.6	1800.4	2592.6	2120.2	2721.9	1965.8	1819.7	1858.6	1891.4	2679.3	2183.6	2281.3	1968	2930.7	2682.6	2312.8	1860	1907.2	2162.4	2017.6	1889.9	1803.5	2715.6	1635.8	1462.5	2372.9	1939.7	1784.3
11198-37	SL012768	Cyclic AMP-responsive element-binding protein 3-like protein 1	CR3L1	Q96BA8	90993	CREB3L1	Human		723.5	771.4	744.1	1062.5	760.2	864.7	845.7	745.2	858.2	738.5	715.1	749.7	790	742	1013.9	749.1	704.7	2170.3	927.5	723.2	724.1	758	668	716	1261.4	825.6	711.2	3298.5	847.5	874.8	697.1	743.9	697.8	852.8	741.1	715.9	685.8	755.5	755.9	729.1	770.6
11201-19	SL019343	tRNA pseudouridine synthase A, mitochondrial	TRUA	Q9Y606		PUS1	Human		212.4	512.1	218.4	333.4	317.1	353.7	298.8	518.1	201.1	189.2	296.5	281.9	268.6	283.7	259.5	198.9	221.8	245.2	218.1	354.6	256.8	326.6	301.5	205.3	359.8	254	303.5	175.9	288.5	344	215.6	282.3	323.3	213.1	323.2	272.2	242.9	451.3	333.6	282.6	261.9
11202-70	SL019350	T-box transcription factor TBX5	TBX5	Q99593		TBX5	Human		517.1	3100.7	735.4	542.9	607.4	623.1	731.9	560.1	495.4	572.1	554.5	692.8	556.4	563.6	557.2	551.7	543.4	666.8	547.9	627.6	800.6	714.2	538.6	516.4	584.6	694.6	558.9	610.3	624.3	677.2	601.2	563.7	583.1	570.7	618.2	537.8	560.9	645.1	554.5	596.7	664.8
11204-80	SL009892	Coxsackievirus and adenovirus receptor	CXAR	P78310	1525	CXADR	Human		1889.5	3187.4	2289.1	3347.5	5376.1	2585.2	2298.7	2372.9	2345.2	1932.7	2092.3	3373.8	1992.4	2386.1	2574.6	2089.3	2329.6	1883	2986.1	3217.9	2327.2	3002.4	2576.8	2668.2	1930.9	2746.9	3169.7	3032.1	2506.7	4611.5	2321.2	2227.1	2786.8	2249.9	3249.6	2950.2	2836.5	2445	3031.2	2949.7	3998.3
11205-10	SL004571	Integrin beta-7	Integrin beta-7	P26010	3695	ITGB7	Human		2627.3	2423.2	3382.3	3091.1	8739	2766.3	2938.7	2847.8	5418.7	3009.3	3661.4	2479.8	2740	2480.6	2460.2	3022.4	2704.4	2372.5	4656.4	2820.6	2746.5	2395.8	2301.9	3122.4	2305.4	2665.1	2471.1	2670.4	2268.6	4734.4	2391.3	2691.7	2672.5	1957.4	2631.3	2780.5	2138.2	2394.8	2784.8	3736	2775.6
11207-3	SL004580	Macrophage scavenger receptor types I and II	Macrophage scavenger receptor	P21757	4481	MSR1	Human		751.7	633.8	564.6	531.1	519.7	631.3	581	587	473.5	498.2	553.8	510.9	598.3	511.5	889.1	486.7	527.3	447.7	497.9	569.2	597.8	518	513.4	501.8	628.4	508.5	515.1	505.3	524.7	481.7	570.7	616.8	597.3	610.4	431.7	617.3	557	533.4	569.3	526.8	507.9
11208-15	SL019369	N-acetylglucosamine-1-phosphodiester alpha-N-acetylglucosaminidase	NAGPA	Q9UK23		NAGPA	Human		7517	6178	8638.6	8411.2	7286.9	9468.5	7600.3	9713.2	8148.2	11149.2	7474.7	6386.4	7766.9	5551.7	6820.3	9547.2	6778.9	8190.3	7197.5	9399.1	7197.5	6178.6	8384.4	9662.6	6404.3	5699.5	5975.1	9901.4	7170.2	5189.3	8532.3	8584.4	8439.1	8116.8	7607.4	9306.5	10160.6	6133.7	10005.4	9607.5	6660.7
11211-7	SL019355	Tubulin-specific chaperone E	TBCE	Q15813		TBCE	Human		7490.7	25689.2	9597.3	19105.4	13144.6	12946.7	6636.1	4086.3	5194.7	2448.8	17067.4	7178.5	5894.3	9215.9	14482	2177.6	10308.3	5229.8	4316.7	23578.7	12870.7	10903.6	11212.1	8299.4	9646	5103.6	12278	3370.3	13882.2	15313.5	8284.7	11024.4	19053	5230.5	11364.1	17989	8288.4	18653.1	19419.6	20109.6	14137
11212-7	SL008805	Thioredoxin domain-containing protein 5	TXND5	Q8NBS9	81567	TXNDC5	Human		6693.7	12619.6	5724.3	7531.2	9016.1	7239.6	4780	4449.8	5512.7	4250.3	7319.3	4382.5	4806.5	5949.2	7051.7	4880.1	8232.4	6427.6	5516	7810.8	7579.7	7949.6	5289.1	5350.7	5710.6	4073.6	6648.9	4502.1	6179.3	8910.1	5890.6	5581.6	7827.8	4635.9	6939.6	6615.4	5318.9	11217.8	7772.3	5842.4	8157.4
11214-40	SL019363	DnaJ homolog subfamily B member 9	DNJB9	Q9UBS3		DNAJB9	Human		18905.4	10393.8	7963.1	11611.4	11019.8	15283.4	13257.2	10471.5	9971.9	12153.1	13621.2	13731.4	12209.6	14344.5	13652.2	16398.1	10121.6	9388.4	8156	11605.8	11838.6	19323.9	13079.8	12882.9	15985.5	14325.9	11615.8	12930.9	13713.2	10698.2	8222.6	9203.4	12107.2	8080.8	12969.1	10678.8	10253.8	5659.3	10298.4	12907.1	11375.1
11215-6	SL007295	Cadherin-15	CAD15	P55291	1013	CDH15	Human		1661.6	3418.3	3134.8	32020.6	767.5	3674.8	5159.4	2433.3	2143.4	3393.6	2196.1	2387.6	1973.8	2257.2	3104.3	2231.2	5923.4	3004.9	2759	2721.7	3075.5	3092.9	2754	2785.8	2594.4	3497.3	2811.1	2304	2630.4	2920.3	2411	7405.9	3229.8	2404.6	3053	3125.3	2719.8	4083.8	2525	3385.9	4831.4
11217-16	SL007405	C-terminal-binding protein 1	CTBP1	Q13363	1487	CTBP1	Human		419.8	1402.8	784.4	1394.1	578.8	909.7	621.8	428.8	636.4	388	1092.3	590.1	463.6	646.2	778	308.3	504.7	505.9	491.4	1230.4	703.4	1064.3	566.9	698.3	1366.1	427.4	777.9	465.7	804.3	1028.5	520.5	822.9	947.8	421.1	840.1	1116.7	525.8	922.7	1370.2	1002.6	1028
11218-84	SL019351	Thiopurine S-methyltransferase	TPMT	P51580		TPMT	Human		15494	6700.2	3538	4616.4	6138.3	5772.7	11447.6	4067.6	5662.3	11005.9	4072.3	4616.3	8039.9	5710.6	4993.9	4116	11202.1	5378.5	5640.7	4971.9	4247	6493.3	10195.6	5554.2	9765	5078	5343.7	3938.8	4261.2	6558.5	3412.6	4846.1	3990.3	4708.3	6075.4	4166.7	4871	6916.1	5205.5	5439.6	6565.6
11219-95	SL012727	Fibroblast growth factor-binding protein 3	FGFP3	Q8TAT2	143282	FGFBP3	Human		1278.6	1013.5	1016.7	1689.2	1145.8	1159.7	759.3	1083.7	957.9	970.2	1418.2	1169.6	1095.3	1000.7	817.3	993.7	1183.6	1045.6	1136.3	1165.2	1180.4	796.5	1053.5	1699.4	1179.2	784.7	1021.1	988	1293.4	1120.1	1046.5	1279.4	1623.1	998.7	1064.3	1229.1	1202.6	1250.6	1134.7	1488.4	905
11220-53	SL019359	Uncharacterized protein C10orf105	CJ105	Q8TEF2		C10orf105	Human		283.9	298.6	257.9	318	277.5	291.2	338.6	503.8	350.9	319.9	265.6	319.4	327.2	348.1	307.5	281.7	369.1	336	278.5	322.6	258.9	317	333.8	312.9	382.9	770.2	273	275.5	300.5	455.8	263.2	271.8	388.9	272.3	405	286.6	286.4	263.4	295.5	290.5	314.7
11223-1	SL018407	Transmembrane protein 154	TM154	Q6P9G4		TMEM154	Human		398.6	470.6	660.8	619.1	321.4	470.4	528.8	537.2	630	788.2	426.9	621.9	492.2	459.6	515.9	523.9	630.5	4344.6	518.7	459.6	516.5	433.5	490.1	710.8	644.8	603.1	516	454.7	544.4	450.4	448.5	443.4	572.2	545.1	479.5	536.6	678.7	458.6	601.1	475.5	532.8
11226-16	SL019352	Ubiquitin-protein ligase E3A	UBE3A	Q05086		UBE3A	Human		2267.4	5650	4431.1	4119.6	4424.4	2594.6	2230.2	3915.5	2419.1	1752.4	4026.4	2818.8	2912.1	3641.2	5139.4	2200.4	2364.4	1969.9	2457.3	5262.1	4459.1	2212.1	2051.6	2326.4	2125.1	2570.2	3898.7	2915.8	4412	5185.8	4573.2	3051.7	5462.5	3043	2684.3	7525.8	2556.1	6807.5	6489.2	7093.6	5698.1
11227-31	SL019356	Transducin beta-like protein 2	TBL2	Q9Y4P3		TBL2	Human		1878.4	12109.6	3171.3	7697	4624.4	5869.9	3473.6	729.6	2213.5	1003.2	6662.2	3204.4	2595.7	4667.6	4591.3	638.6	2351.1	2249.1	1326.4	5132.7	3064.5	5567.9	13187.1	2729	2258.2	2135.4	4322.2	711.4	4088.7	5432.3	3037.8	4121	6182.9	2188.2	5775.2	5957.5	2203.3	8106.4	7017.7	6615.6	5020.7
11228-37	SL018079	Protein RIC-3	RIC3	Q7Z5B4	79608	RIC3	Human		1483.8	1509.3	1370.1	1576.6	1476.8	1260.3	1439.2	1538	1302	1228.7	1337.9	1424.2	1332.6	1477.3	1564.9	1378.6	1267.3	1509.5	1391.1	1609.7	2261.2	1512.4	1242.1	1213.7	1354.3	1801	1316.9	1365.4	1402	1540.8	1695.7	1350.3	1396.4	1370.2	1347.1	1411.4	1235.8	1665.8	1459.6	1530.7	1597.9
11229-16	SL007036	Serine/threonine-protein kinase/endoribonuclease IRE1	ERN1	O75460	2081	ERN1	Human		1441.4	1486	1363	1372.9	1254.3	1124.6	1142.2	1073.2	1150	1137.5	1791.1	1228.5	1052.9	1402.9	1772.3	1087.2	1206.2	926.3	940.1	1417.2	1319.1	1278.3	1174.1	1316.5	1139.5	1116.6	1183.3	5362	1387.8	1232.3	1326	1436.6	1347.5	1394.8	1149.4	1792.9	1204.3	1613.1	1536.8	1515.7	1586.2
11231-12	SL019364	Adrenodoxin-like protein, mitochondrial	ADXL	Q6P4F2	112812	FDX1L	Human		136.5	371.1	167.6	110.6	104.3	115.7	125.3	111.1	165.1	163.6	138.4	126.8	1520.7	105.3	103.8	129.8	153.7	141.4	664.2	138.3	116.2	115.7	133.2	131.1	175.9	130.5	125.8	186.2	118	127.7	129.4	121.6	123.5	125.5	124.9	113.2	138.5	126.7	117.3	112.8	111
11237-49	SL006539	Procollagen C-endopeptidase enhancer 1	PCOC1	Q15113	5118	PCOLCE	Human		2649	2632.6	2146.9	2769.1	4727.1	2598.7	2777.7	1852	2779.6	2318.3	2164.3	1461.5	1531.3	2368.8	1410.4	1299.6	1435.3	2486.1	2286.8	1371	1831.2	2227.5	4252.1	2070.7	1897.9	3466.2	2358.5	2573.9	1809.8	1809.6	2013.4	1990.1	1612.1	1381.1	2981.3	2626.7	2977.7	2146.8	1579.8	1842.5	1566.9
11239-49	SL019365	Transmembrane protease serine 6	TMPS6	Q8IU80		TMPRSS6	Human		1363.8	498.6	1227	928.7	5072.9	1994	717.3	2040.5	2274	2603.4	439.9	15481.9	1558.9	2201.6	2157.1	3920.4	3259.1	5723.2	486.4	3089.2	1108.8	13143.5	3221.4	543.5	4934.9	1013.6	2534	1336.2	499.6	503.2	823.9	1549.1	1190.1	1873.1	533.4	957.5	430.2	2996.5	792.4	434.9	2741.2
11241-8	SL011173	Argininosuccinate lyase	ARLY	P04424	435	ASL	Human		2618.5	11383.9	15936.8	8632.8	6905.9	11593.5	6841.1	15032.9	12450.6	4267.3	5690.5	8939.6	30640.9	5948.1	7430.5	6380.6	1578.1	6123	17827.4	23577.9	14623.4	24262.1	14994.5	16170.6	7139.6	9118.8	6234.6	26715	10311.7	11637	11014.2	10057.1	6610.3	10798.3	28069.5	7859.7	4076.7	13897.6	10124.2	23052.6	18562.2
11242-33	SL019353	Protein-glutamine gamma-glutamyltransferase K	TGM1	P22735		TGM1	Human		243.5	301.4	214.2	657	238.5	201.4	240.5	288.9	292.2	241.7	203.2	213.8	208.2	226.1	330.7	246	282.7	185.7	218.3	205	242.5	174	229.6	225.3	248.5	223.2	210.9	215.2	285.5	203.3	228	210	210.2	213.7	221.6	198.2	250	182.5	215.8	198.7	216
11243-90	SL019357	Adhesion G-protein coupled receptor F1	GPR110	Q5T601		ADGRF1	Human		4361.1	6524.3	2968.8	4416.1	5200.7	3862.3	4049.8	2905.1	3096.4	4024.4	3118.7	4095.2	3470	3785.1	3649.3	2853.3	5373.2	4446.2	3071.1	4622.1	3162.6	6110.2	3649.9	2821.4	7227.9	3074.2	4366.2	2585.5	3212.7	5279.4	3470.9	3562	3365.6	3522.9	4123.2	3047.2	3496.7	8034.8	3939.9	3614.7	5628.7
11247-20	SL019366	N-acetylglutamate synthase, mitochondrial	NAGS	Q8N159		NAGS	Human		763.1	739.2	768.3	660.9	711.9	663.9	757.6	714	747.1	711.5	671.2	704	677.8	681.7	1105.2	695.2	984.9	691.7	697.6	770.7	693.8	687.8	743.1	678.5	869.8	742	699	899.8	694.1	648.5	757.1	689.1	696.3	704.4	732.7	731.3	696.6	727.8	701.5	700	715.9
11248-43	SL019345	Uroporphyrinogen-III synthase	HEM4	P10746		UROS	Human		1010.1	1110	1420.4	1127.1	1072.8	1456.2	1047.8	2623.8	882.8	998.3	953.6	884.7	1038.7	1421	1230.4	1125	1379.6	927.1	1458.3	1111.9	2498.8	766.7	744.5	1048.9	675.5	993.4	965.2	3027.6	821.7	1023.4	2841.5	972.6	1403.2	1047.3	991.5	1808.8	1217.7	1905.8	3096.4	2835.3	2881.8
11252-30	SL018826	Leucine-rich repeat and calponin homology domain-containing protein 4	LRCH4	O75427	4034	LRCH4	Human		1597.1	2000.5	1562.9	2087	1721.9	1747.9	1894.8	1369.9	1414.2	1402.9	1902.8	1643.9	1727.1	1584.7	1730.2	1466.2	1424.8	2797.7	1478	1883.7	12790	1867.1	1547.2	1286.9	16497.7	1560.2	1597.4	1488.7	1822.1	2085.3	1837.8	1666.9	1899.4	1748.3	1537.7	2096.8	1305.6	2147.7	1681.1	1858.9	1938.4
11254-13	SL012393	Papilin	PPN	O95428	89932	PAPLN	Human		755.6	749.9	700.8	813	951.5	759.2	2611.5	789.3	738.5	684.4	785.7	805.1	736.8	821.7	758.8	715.3	754.5	881	980	753.2	773.4	830	703.3	687.2	859.2	1128.5	780.2	829.9	775.8	905.9	726.4	702.5	1000	714.9	797.1	792.2	706.4	868	715.5	830	962.8
11257-1	SL007095	Dihydropteridine reductase	DHPR	P09417	5860	QDPR	Human		5475.6	12793.4	7240.5	3810.9	12616.5	6613.7	6746.2	9059.7	5007.6	4467.6	6036.8	7187.4	10553.8	7970.7	7188.1	3724.8	6251.2	5475.7	5534.2	12187.9	8890.2	13703.1	8313.8	7916.4	5853.3	7054	8492.6	9135.5	7207.9	12277.6	7014.3	6641.5	8268.8	7807	11949	8178.9	6386.7	18303.2	10699.5	10495.9	14422.9
11258-41	SL004569	Mucosal addressin cell adhesion molecule 1	MAdCAM-1	Q13477	8174	MADCAM1	Human		2413.5	3318.1	1339.3	1797.3	2340.1	1591.4	2159.4	1284.8	1387.3	1723.8	1564.1	1697	1707.7	1778.5	1888.4	1304.2	2799	1586.6	1287.5	2040.9	1530.3	2254.2	1994.5	1428.5	3288.4	1267.7	1972.7	996.9	1637.5	2569.8	1370.6	1487.9	1497.8	1469.4	1655.4	1381.6	1539.9	4271	1627.4	1715.3	2370.1
11260-47	SL012729	SUN domain-containing protein 5	SPA4L	Q8TC36	140732	SUN5	Human		378.7	420.6	284.8	330.1	338.6	307.6	309.3	318.6	358	346.8	324.1	322.7	349	271.1	340.3	311.7	3329.7	273.7	351.9	342.5	286.8	362.8	384	334.1	291.8	312	336.6	281.3	297	300.3	243.9	321.3	333.2	416.5	367	284.8	347.7	364.9	318.7	367.5	297.5
11262-39	SL019367	TraB domain-containing protein	TRABD	Q9H4I3		TRABD	Human		189.3	300.1	168.4	201	231.1	170.4	642	199	180.3	210.8	201.9	240	193.6	215	232.4	216.1	229.1	222.9	180.8	246.9	172.6	311.7	200.4	173.5	320.7	248.3	253.9	149.9	212.7	280.7	175.1	184.3	185.4	201.5	266.5	162.4	195.1	274.8	213	191.9	301.9
11263-57	SL019372	Calsequestrin-1	CASQ1	P31415		CASQ1	Human		9608.7	11810.7	7686.6	7491.7	7996.2	6944.8	12548.5	7287.5	8278.7	10730.8	6434.6	8793.7	8510.1	8449.3	7888.7	8288.3	11661.6	7407.5	7062.6	8986.8	6666.3	11183.6	10502	8155.8	15688.4	8288.1	10453.1	6309.1	9149.8	8740.3	8741.4	7454	7298.4	10437.9	8661.9	7201.7	10462.6	12263.3	7680.4	7501.2	9372.9
11264-33	SL019346	Xanthine dehydrogenase/oxidase	XDH	P47989		XDH	Human		259.8	228.6	222	205.9	222.3	235.2	266.1	232.6	224.5	214.9	197.8	222.3	388.9	221.4	208.8	261.6	364	234	246.7	234.5	225.4	279	258.6	349.8	215.4	220.7	215.1	311.2	211.5	201.2	442.4	226.4	311.1	235.5	267.6	209.2	216.8	213.9	331.3	260.5	209.5
11265-8	SL005674	Retinal dehydrogenase 1	Retinal dehydrogenase 1	P00352	216	ALDH1A1	Human		424.7	3403.2	9138.5	1415.1	809	1824.5	1838.9	7489.1	3079.1	676.3	1684.6	3828	4917.7	2108.8	1806.6	1974.3	397.1	767.9	3058.2	5978.6	6795	3808.4	1530.1	3679.5	1284.4	1048.6	1414.7	9889.6	2532.5	2871.9	4221.4	1086.6	2440.1	2153.1	2331.9	3281.6	1373.6	3840.3	6012.6	8264	7728.6
11266-8	SL007418	P-selectin glycoprotein ligand 1	SELPL	Q14242	6404	SELPLG	Human		3217.8	1879	2736.6	2150.3	1913.6	2467	1446.2	2258.1	2777.9	3281.6	3729.2	2706.1	3338	2221.8	2019.5	3267.5	3131.6	1630.4	1909.9	2042.1	1927.9	1592.8	2252.2	3117.7	2916.7	1277.1	2237.4	1913.8	2262.4	1675.3	2740.2	2737.2	3354.1	2603.5	1353	2602.1	2426.1	1595.5	2069.3	1747	1040.6
11270-17	SL019368	Coiled-coil-helix-coiled-coil-helix domain-containing protein 10, mitochondrial	CHC10	Q8WYQ3		CHCHD10	Human		815.3	1163.1	3789.7	1132.9	967.4	1240.4	1540.9	2717.4	1194	1185.7	1562.8	1298.6	1462.7	1073.7	1841.2	1718.4	1436.5	1471	1570.5	3320.5	1348.4	1496.8	1237.3	1489	1467	1638.2	1372.9	1359.5	1419.5	1329.7	2227.7	1498.9	1372.1	1348.5	1617.6	1313.8	1180.9	1584.6	1316.9	1528.8	1342.7
11273-176	SL013030	Glutathione S-transferase theta-2B	GSTT2	P0CG30	2953	GSTT2B	Human		442	360.7	350.8	338	405.1	283.5	311.9	317.4	337.2	342.1	298.4	288.9	302.5	288.6	330	317.6	368.9	523.8	340.8	338.6	343.3	323.2	325.4	361.7	351	290.1	322.4	329.9	302.5	336.5	326.8	311.4	406.6	322.4	302	276.7	319.2	308.2	431.1	351.6	580
11275-94	SL013872	Low-density lipoprotein receptor-related protein 1B	LRP1B	Q9NZR2	53353	LRP1B	Human		1691.6	1544	1153.2	1840.7	1343.7	1449.4	1297.8	1124.6	1014.4	1038.8	1294.2	1157.6	990.5	1232.9	1195.4	805.5	1392.9	978.2	1401.1	1360.4	1260.7	1668.9	1353	1153.4	1135.3	1320.6	1108.7	1088.2	872.4	2547.6	1006.5	1201	1331.1	935.3	1972.3	1091.4	937.1	1534.8	1476.6	1546.2	1641.7
11277-23	SL014732	Cyclic AMP-dependent transcription factor ATF-6 alpha	ATF6A	P18850	22926	ATF6	Human		14510	12833	10303.6	9975.9	10318.1	12686.7	10216.4	10002	10626	13323.8	9757.2	12056.5	18415.8	12757.9	13760.3	15329	11132.6	6981.3	11234.6	14654.5	12455.4	12834.7	8959.1	14668.3	16251.1	8134.4	10302	12892.2	15011.6	15248.6	10330.8	12274.1	10799.5	15404.9	12220.7	12415.7	9517.4	5999.3	11155	11254	14280.3
11278-4	SL009488	Collagen alpha-2(XI) chain	COL11A2	P13942	1302	COL11A2	Human		2116.7	2945.4	4033.8	8856.3	3263.7	4607	2674.1	5525.7	5743.7	4309.5	4357.8	8046.4	5185.8	7843.3	5068.7	4759.8	6331.3	5450	2690.3	5480.3	7606.7	4699	5343.7	6100.1	4994.5	3115.5	8503.6	5539.6	6810.2	4841.4	6043.8	4525.5	6734.5	7882.3	2984.1	6266.4	6527.8	5874	6580.1	3202.9	3813.7
11279-42	SL019373	Gamma-aminobutyric acid type B receptor subunit 1	GABR1	Q9UBS5		GABBR1	Human		373.1	404.9	368.8	411.4	371.1	338.5	345.4	362.8	445.6	530.6	361.3	311.5	529.3	376.1	339.9	342.3	535.8	331.7	460.4	340.6	314	10985.2	393	353.4	882.9	290.4	335.6	318.8	294.2	536.9	358.2	343.2	337.9	335.4	434.3	391.6	414.4	365.9	326.4	428	363.2
11280-6	SL019348	Glutamate decarboxylase 1	DCE1	Q99259		GAD1	Human		449.4	601.9	463.4	495.3	1065.9	510.2	669.3	477.8	458.5	488.6	474.9	535.2	567.2	499.8	495.2	507.7	481.1	519.8	515.3	502.5	467.8	555	507.7	715.1	478.9	616	528.1	667.3	493.5	563	517.9	479.1	479.5	499.8	585.2	450.5	455	505.3	475.5	1206.9	548
11281-6	SL002520	Growth factor receptor-bound protein 7	GRB7	Q14451	2886	GRB7	Human		1274.5	1596.4	2037.2	1874.8	1929	1496.4	1621	2038.2	1597	1200.2	1677.2	1863.4	1761.5	1865.6	2047.1	2593.8	1421.3	2333.1	1608.3	1670.4	1896.6	1855.3	1263.8	1273.9	1298.1	1703.8	1556	1993.3	2058.6	1949.9	1960.8	1973	1735.4	1806.6	1603.1	2003.1	1522.8	2073.8	1822.8	1850.8	1892.2
11283-13	SL019361	DDB1- and CUL4-associated factor 5	DCAF5	Q96JK2		DCAF5	Human		424.7	618.2	589.2	538.7	565.3	682.9	757.3	567.4	516.5	486.5	602.3	721.6	627.1	640.5	621.6	609.8	464.1	716	586.4	660.9	702.8	740.9	505.5	550.3	576.8	703.1	536.3	630.1	684.4	818.1	644	665	630.2	629.2	934.2	653.4	560.5	740	550.7	629.3	714.4
11284-24	SL005432	Leukocyte-associated immunoglobulin-like receptor 1	LAIR1	Q6GTX8	3903	LAIR1	Human		481.7	509	413.4	431.8	405.5	508.7	507.2	414.7	422	544	404	452.2	418.1	428.5	436.5	432.3	415	447.6	517.6	643.8	418.2	495.5	439.2	428.1	441.5	488.5	706.3	481	429.8	489.4	413.9	435.4	437.9	437.5	480.8	399.7	428.5	541.8	415	450.3	526
11286-78	SL007632	Selenoprotein S	SELS	Q9BQE4	55829	VIMP	Human		357.9	759.1	462.4	574.1	2047.8	544.7	1416.5	494.8	400.8	390.3	605.8	749.4	657.9	632	3046.2	673.8	437.5	836.8	697.9	825.2	759.5	1451.5	360.2	429.6	1051.6	828.7	1114.5	513.3	717.9	1133.5	497.3	586.8	528.4	550.5	866.2	578.2	575.2	953	443.2	594.4	1563
11287-14	SL005251	Cytochrome b5	Cytochrome b5	P00167	1528	CYB5A	Human		1389.7	910.5	2146.5	1660	2469.8	1583	1195.8	1831.4	1369.2	2031.3	921.8	1345.8	2161.1	1089.9	725.2	1116.6	1187.9	1023	2163.9	1652.6	914.3	2100.3	1833.4	2095.6	983.6	1747.5	1019	1870.4	1456.5	945.2	1939.2	2229.7	5778.6	1388.6	3117.2	1343.5	1446.4	2507.2	1387.1	1910	1216.4
11288-26	SL019349	Cytosolic purine 5'-nucleotidase	5NTC	P49902	22978	NT5C2	Human		4063.9	5008.3	3064.2	3585.3	3817.7	2389	2017.7	1759.8	1919.6	2595	3148.8	2039.8	2548.7	2676.9	3058.6	1434.4	4039.3	1942.3	2479	4688.2	2977	2428.9	2408.2	2194.3	3114.2	2118.6	4042.4	1668.4	4939.1	3818.9	2418.2	2782.3	4215	2789.8	3539.9	4159.3	3058.4	6945.4	4082.2	3814.5	4093
11289-31	SL019354	Casein kinase I isoform delta	KC1D	P48730		CSNK1D	Human		747.2	913.3	607.1	788.5	641.3	712.9	792.9	618.6	658	600.1	692	712.8	615.9	755.3	661.4	695.9	672.3	718.3	699.5	734.7	587.6	843.1	738	689	732.8	753.8	682	745.2	704.2	807.6	742.6	686.9	657.9	646.5	808.9	695.9	634.6	737.4	717.2	726.7	712.4
11292-13	SL007481	Scavenger receptor class A member 3	SCAR3	Q6AZY7	51435	SCARA3	Human		456.7	578.4	745.5	746.8	712.4	613.3	736.5	881	706	526.6	732.4	872.6	745.2	800.2	822.6	769.3	605.7	880	612.1	690.4	891.7	763.1	634.2	611.5	571.5	946.2	696.7	776.4	830.5	741.6	801.1	738.9	733	730.4	694.5	839	672.8	741.6	734.6	708.8	872.5
11293-14	SL015032	Leucine-rich repeat neuronal protein 1	LRRN1	Q6UXK5	57633	LRRN1	Human		801.7	935.8	578.9	590.1	31642.2	733.7	746.5	802.4	575.8	629.9	623.2	711.5	671.6	643	931	622.1	1067.3	1304.4	610.5	635.1	1694.3	758.6	649.6	624.5	776.2	768.9	623	621	625	622.2	686.5	611.2	597.4	622.2	688.6	623.4	597	613.2	827.7	595.4	741.6
11297-54	SL007356	Neurogenic locus notch homolog protein 2	NOTC2	Q04721	4853	NOTCH2	Human		197.3	192.5	131.4	142.5	154.3	154	115.9	125.1	128.5	150.1	142.2	131.9	126.7	121.5	131.5	141.2	167.4	111	131.6	157.3	126	126.1	130.5	158.3	138.6	138.2	152.3	140.2	135.4	111.9	130.8	133.5	132.8	127	228	130.3	135.4	128.4	191.4	124	110
11300-32	SL008851	Sortilin	SORT	Q99523	6272	SORT1	Human		720.6	767.4	559.9	746.8	668.1	717.7	753.3	872.8	596.5	546.9	632.5	616.2	817	681.3	568.9	578.1	810.9	554.9	615.4	611.8	567.9	2526.6	623.6	679.4	616.7	605	598.6	988.6	596.8	722.8	608.7	599.5	610.1	590.3	611.7	601.3	631.1	670.8	792.8	637.4	722.4
11302-237	SL008783	Tenascin-R	TENR	Q92752	7143	TNR	Human		1240.6	1289.6	1353.9	1302.4	1205.9	2133.1	1345.4	1810.4	1230.7	1224.5	1205.3	1421.1	1476.9	1220.7	1418.7	1331.3	1153.3	1431.9	1057	1449.4	1352.6	1323.4	1195.4	1751.4	1306.9	1395.1	1449.8	1477.3	1823.3	1066.5	1603.3	1435.2	1388	1527.9	1168.9	1471.2	1172.2	1743.3	1406.4	1319.5	1301.9
11303-7	SL008335	Deoxynucleoside triphosphate triphosphohydrolase SAMHD1	SAMH1	Q9Y3Z3	25939	SAMHD1	Human		1144.7	905.8	980.3	939.6	1051.9	923.9	881.3	976.4	869.6	892.5	892.3	975.9	901.6	879.8	1016.9	1084.8	961.2	880.2	1811.7	911.3	1081.9	1126.8	871.2	919.4	1731.2	976.6	904.5	1206.4	944	934.3	977	914.1	973.1	950.4	846.6	1020.9	1088.7	986.7	2304.7	891.3	3102.9
11307-33	SL007655	NEDD4-like E3 ubiquitin-protein ligase WWP1	WWP1	Q9H0M0	11059	WWP1	Human		3655.6	10930	4499.7	9141.7	3512.2	4641.3	2828.6	2813.1	3434.6	1388.2	5985.7	3382.2	3029.9	5376.7	5680.2	1620.5	3150.5	1576.2	2969.4	8091	5350.2	3898.3	3314.7	3193.1	3447.5	2670.9	4850.5	2943.7	5895	6784.8	4713.4	4552.3	8495.2	2473	4706.3	8880.4	2691.8	10313.9	9018.5	10176.6	8800.3
11308-8	SL019414	Cyclic AMP-responsive element-binding protein 3-like protein 4	CR3L4	Q8TEY5		CREB3L4	Human		837.8	693.2	782.4	692.5	751.3	771.2	985.6	1000.4	1004.7	1002.3	1054.6	988	823.3	894.2	958.1	765.5	815.7	1198	693.5	816.7	938.3	854	906.6	917.5	777	1003.7	933.9	835.9	872.7	723.1	688.6	897.6	997.2	905.8	803.9	781	1562.8	634.5	940.8	705.6	904.8
11311-79	SL004573	V(D)J recombination-activating protein 1	RAG-1	P15918	5896	RAG1	Human		547.6	722.6	599.6	727.7	703.1	626.1	857.9	606.3	624.8	577.2	587.6	698.3	605.5	617.2	617.7	629.4	584.7	734.5	693.2	626.3	593.4	710.4	606	579.7	658.1	754.4	642.2	604.5	640.1	701.4	605.8	624.6	653.8	597.1	704.8	603	781.8	673.2	662.2	670.9	747.2
11312-40	SL019432	Mismatch repair endonuclease PMS2	PMS2	P54278		PMS2	Human		435.3	585.5	988.5	488.5	1189.9	543.3	787.2	490.1	695.5	422.1	504.3	562.2	519.3	494.1	522.7	1040.6	1060	607.6	533	507.2	637.7	593.8	429.4	458.4	505.8	548.3	524.2	660.5	546	571.8	516.9	518.3	491.1	534.6	523	630.7	421	621.2	482.1	596.8	540
11313-100	SL008857	Pterin-4-alpha-carbinolamine dehydratase	PHS	P61457	5092	PCBD1	Human		2617.8	1865	3535.3	1459.5	2670.8	1726.1	1264.9	4111.8	3657	1481.2	1292.6	3107.4	4282.4	1651.2	1188.3	2317.3	1161.8	1443.7	2234.4	6919.9	4128.1	3891.3	3054.7	4438.2	1770	1999.7	1800.9	3802.3	2931.1	1422.8	1679.4	1661	2517	3425.9	2767.4	2383.2	1656.2	2079.5	2322.6	3258.2	3490.1
11315-148	SL013714	Protein phosphatase 1D	PPM1D	O15297	8493	PPM1D	Human		433.2	656.7	486.2	587.2	521.7	567.1	1076.8	661.3	620.9	582.2	598.3	852.1	564.7	701.2	586.1	641.3	594	1715	650.9	652.2	534.3	841.5	627.7	560.4	615.6	939.1	631.1	572	612.8	742.9	553.2	594.5	724.7	617.7	788.1	554	534.3	647.7	632.6	583.4	848.8
11319-106	SL013791	Double-strand break repair protein MRE11	MRE11	P49959	4361	MRE11A	Human		657.2	1155.7	882.6	1143.1	860.9	976.2	1477.2	1426.4	745.5	672.8	940.8	1052.8	722.5	976.5	931.5	722.9	736.5	992.6	780.9	1229.7	1125.9	1239.4	837.2	849.2	765.3	1025.9	777.5	1005.1	898.2	1237.6	1103	922.2	1048.4	1015.3	978.7	1051.7	737.2	1010.9	1338.5	1222.5	1506.2
11320-29	SL013858	E3 ubiquitin-protein ligase CHFR	CHFR	Q96EP1	55743	CHFR	Human		1169.6	1101	849	928.8	1046.5	673.9	1385.8	885.8	834.1	983.3	633.6	896.5	729.4	903.8	841.1	895.3	1183	829.3	730.3	957.4	888.9	1129	929.6	746.4	1384.2	869.7	902	698.5	913	1093.6	884.3	848.3	803.5	839.1	840.6	767.9	838	1274	897.8	761.6	1167.1
11324-3	SL006952	Peroxidasin-like protein	PXDNL	A1KZ92	137902	PXDNL	Human		390.9	831.1	418.4	431.5	398.3	459.3	607.7	468.9	397.9	399.4	1306.4	450.2	409.1	439.7	516.6	510.5	394.1	660.5	488.9	415.1	913.3	569.6	428.2	472.5	422.9	593.2	413.8	433	427.2	511.3	451.1	619.9	411	588.9	470.2	377.8	393	433	600.7	700.3	519.5
11325-8	SL007329	Protein BTG2	BTG2	P78543	7832	BTG2	Human		214.2	253.8	323.5	307.7	349.7	254.9	270.6	384.6	267.1	193.6	299	341.4	288.4	325.9	363.9	321.9	203.2	355.9	244.9	271.4	360.4	302.5	209.9	231.9	318.3	335.2	288.5	326.3	345.2	298.7	339.6	315.7	305.9	335.4	259.7	349.8	252.5	352.3	326.4	305.9	331.2
11327-56	SL019430	Dual specificity protein kinase CLK2	CLK2	P49760		CLK2	Human		1235.8	1217.6	2218.5	1796.9	1990.8	1534.1	1542.8	2805	1583.9	990.4	1712.1	1953.8	1843.7	1874.8	2603.7	2417.8	990.4	2151.9	2157.1	1447.6	2871.8	1754.6	949.6	995.1	1095.6	1531	1623.3	2641.2	2300.1	1859.7	2587.4	2105.8	1649.5	1957.3	1326.2	2494.8	1321	2498.8	2214.3	1712.3	1706.9
11328-9	SL019433	U6 snRNA phosphodiesterase	USB1	Q9BQ65		USB1	Human		188	209.3	170.9	190.3	193.8	338.5	189.1	186.8	193	194.9	171.5	178.2	171.9	197.3	187.3	185.7	210.6	168.3	168.6	180.7	179.6	168.4	187.3	200.7	187	182.3	183.9	174.1	171.6	188	190.6	180.9	185.5	189.7	199.6	171.7	203.1	162.2	176.7	189.3	188.9
11330-15	SL013806	Casein kinase II subunit beta	CSK2B	P67870	1460	CSNK2B	Human		1251.9	1304.1	1169.9	1346.9	1189.3	1196	1761.3	1520.3	1509.7	1895	1384	2022.9	1385.7	1379.8	1335.3	1474.3	1797	1439.1	1032.4	1543.1	1262	1493.7	1703	1729.4	1409.8	1805.1	1547.3	1258.1	1456.5	1118.9	1222.4	1447.3	1397.7	1790.2	1600.9	1270.3	1513.5	1333.9	1291	1267.3	1493.7
11333-82	SL006485	Rho GTPase-activating protein 25	RHG25	P42331	9938	ARHGAP25	Human		23004.4	19876.7	18768.9	20948.4	20017	13446.5	7797.9	10692.9	11486.3	6184.9	23389.9	10920.8	12513	14171	24121.9	5853.5	27057.8	6556.9	25356	26499.9	24857	11300.5	13441.2	11686.2	13131.8	7833.1	22300.2	9825.4	15894.5	29956.2	15780	16986	17692.7	10352.8	63444.7	25374.1	13250.9	33539.9	22802.5	27173.8	24688.8
11334-7	SL019428	Leukocyte immunoglobulin-like receptor subfamily B member 3	LIRB3	O75022		LILRB3	Human		415.5	582.2	422.2	586.8	454.9	534.4	998.9	512.9	496.9	540.1	545.9	785.8	477.9	554.3	848	465.8	527.7	788.4	479.7	602.9	468.4	763.8	553	523.2	500.7	772.2	548.9	571.9	540.6	689.5	430.2	489.2	473.3	523.5	697.3	500.2	537.7	619.2	483.2	543.5	696
11336-9	SL019434	Fanconi anemia group F protein	FANCF	Q9NPI8		FANCF	Human		670.3	375.9	330.3	365.5	427.7	343.1	393.7	362.8	385.2	388.9	353	346.3	514.5	348.8	365.1	370.7	359.2	312	341.7	354.8	343.1	366	381	372.2	384.7	350.8	346.7	405.6	348	364.4	325.4	348.9	352.2	348.9	371.5	474.5	352.1	321.8	339.8	362.6	348.6
11338-49	SL013793	Tyrosine-protein kinase BLK	BLK	P51451	640	BLK	Human		207.3	203.8	189.2	568.7	182.6	167.6	245.1	184.1	189.6	195	190.3	271.8	233.2	185.6	208.9	202.9	220.5	3691.9	169.9	201.1	192.6	208.2	196	216.2	208.3	240.4	220.4	206.9	188.2	168.5	179.3	177.1	191.3	212	199.4	181.9	205.7	184.7	179.4	193.2	205.3
11342-59	SL008729	Plexin domain-containing protein 2	PXDC2	Q6UX71	84898	PLXDC2	Human		218.2	1605.7	287.1	606.1	468.7	606.7	349.9	227.7	287.1	165.1	539.6	435.4	323.5	603.7	789.5	156.5	246.5	241.9	223	592.8	500	699.9	255.9	340.5	355.2	250.5	435.7	152	493	649.1	296	543.2	590.8	253.4	396.5	703.2	364.1	868.9	988.9	648.4	873.4
11347-9	SL006113	Transaldolase	Transaldolase	P37837	6888	TALDO1	Human		35429.9	18171.6	18480.7	18377.8	23124.6	26643.5	16135.2	18118.5	16082.8	24464.1	21100.9	19305.7	25991.1	21562.4	10870.3	13715.8	41749.3	12538.9	20268.2	22837.8	14719.8	18366.3	47298.7	21352.7	29576.1	11289.3	21233.6	12729.7	15034.1	16972.9	11509.1	21637.9	18116.1	21836.6	18798.8	12093.1	15091.2	17156	21427.9	14128.6	7473.3
11348-132	SL012364	Prolyl 4-hydroxylase subunit alpha-2	P4HA2	O15460	8974	P4HA2	Human		1236.5	1409.9	1046.8	1053.6	1153.3	987.4	1516.9	838.6	1026.6	912.9	805.7	1134.7	897.3	993.8	1028.1	1026.1	1193.2	954.3	910.4	1042.7	988.8	1247.6	890.6	1062.5	1495.8	1008.8	957.9	1168.6	979.8	1232.9	1050.5	962.2	1189.5	1050.7	900.6	1012.3	924	1278.8	943.2	889.3	1296.1
11350-30	SL019100	E3 ubiquitin-protein ligase CHIP	CHIP	Q9UNE7	10273	STUB1	Human		1378.2	2420.3	1167.3	1608.6	1539.1	1882.9	1188.6	749.6	837.2	856.7	1709.1	925.9	1125.1	1165.9	1469	698	1712.2	1016.6	828.6	1883	1124	1323.5	1940.6	1032.8	1117.9	893.7	1674.7	689.9	1428.9	1475	874.7	1465.6	1640.1	1076	1182.6	1742.1	1050	2610.6	1248.8	1982.8	1262.4
11351-233	SL019435	Non-homologous end-joining factor 1	NHEJ1	Q9H9Q4		NHEJ1	Human		239.7	743.2	364.3	596.6	348.5	350.2	304.4	212.3	293.1	233.8	416.5	266.3	218.9	301.1	237.8	190.4	274.7	257	230.9	384.5	311.8	525.6	296.5	358.7	346.4	232.8	253.4	180.5	707.2	402.1	249.1	349.2	359.8	222.6	406.7	337.1	235.6	286.2	585.6	335.3	422.6
11352-42	SL006679	Titin	TITIN	Q8WZ42	7273	TTN	Human		303.8	295.3	430.3	826.8	356.2	341.7	501	334.6	318.1	290.2	451.5	263.1	478.9	268.9	265.6	581.1	336.3	1274.7	301.5	276.4	272.9	268.2	345.1	299.3	272.7	347	272.2	286.6	261.7	343	315	335.9	354.2	320.2	272.4	273.7	289.5	285.4	281.8	399.3	254.5
11354-21	SL006829	1-phosphatidylinositol 4,5-bisphosphate phosphodiesterase beta-1	Phospholipase C-beta-1	Q9NQ66	23236	PLCB1	Human		4856.9	12330.3	8032.1	10381.6	7422	5539.7	3486.2	4142.6	4846.3	3030.2	8019.8	4478.1	5963.2	4870.4	5383.5	3694.3	5072.1	3556.9	2722.7	12664.2	8392.7	5083.7	6687.5	5453.7	7845.6	2960.8	10823.4	2300.9	8829.9	8960.1	5426.7	6831.5	14096.5	5301.2	5425.8	10920.5	7757.4	10612.3	10387.7	11581.2	8236
11355-10	SL008435	Eukaryotic translation initiation factor 5A-2	IF5A2	Q9GZV4	56648	EIF5A2	Human		2714.6	5365.9	2396.7	3005.4	3944.8	2674.1	2366.7	1608.7	1157.8	1316.1	3623.2	1929.8	1808.6	2059.1	2212	879.7	3422.8	1666.7	1747.3	3430.6	2368.5	2999.8	2389.5	1873.8	2470.7	1694.4	2624.6	1306.4	2449.3	2894.3	1950.2	2445.2	3067.6	1759.5	2725.2	2516.1	2185	7103.2	2993.1	2995.7	2334.8
11356-19	SL019423	Protein DGCR14	DGC14	Q96DF8		DGCR14	Human		173.1	325.7	184.3	279.2	214.8	280	309.7	224	220.9	208.6	226.2	253.8	195	260.2	265.2	172.8	229.3	252.3	206.3	274.3	251.5	451.6	235.7	224.3	222.6	241.6	228.4	173.4	226.8	320.9	194.3	219.2	241.6	200.6	294.5	233.8	193.5	247	265.7	231.8	370.9
11358-15	SL013823	Growth factor receptor-bound protein 10	GRB10	Q13322	2887	GRB10	Human		1504.8	5221.4	2802.7	3452.1	1594.6	2035.3	1592.4	463.8	1007.1	379.5	4841.4	781.3	687.6	800.4	3920.7	309.5	1645.1	369.6	711	5230.3	3058.3	1151.3	932.7	1071.4	993.4	530	1715	500	2460.7	3182.5	2049.1	1526.9	4538.3	838.9	744.9	5773.5	1433.3	8705.4	4176.2	6237.4	4207.3
11360-39	SL009588	Ribonucleoside-diphosphate reductase large subunit	RRM1	P23921	6240	RRM1	Human		6454.7	2654.6	5053.3	3365.5	5414.8	4446.3	9907.4	22753.1	5378.8	5991.3	1090.8	7897.5	10201.7	22814	5497.4	4028.1	1623.7	9679.7	11589.6	13236.8	10848.8	4699.5	2801.5	6958.3	2862.9	21453.4	7415.8	35013.9	3586.1	6684.8	22720.4	12672.9	14284.5	12125.1	4546.2	10425.1	19506.7	20840.3	14084.4	24987.7	23939.7
11361-73	SL000155	Thymidine phosphorylase	TP	P19971	1890	TYMP	Human		9500.4	10914.6	5119.8	5361.5	13346.9	5212.4	5650.3	2891.4	2876.1	3512.7	6605.6	4329.2	4718	4310.8	9864.3	2772.9	12510.7	3821.1	2966.3	8078.2	4342.5	7841.1	5077.7	3255.9	5680.4	2630.9	7058.8	3124.6	5115.5	9557.6	5333.7	4711.6	5506.3	5302.9	5324.5	5856.7	4648.7	35221.3	4404.8	7079.6	6097.5
11363-58	SL019418	Aquaporin-4	AQP4	P55087	361	AQP4	Human		475.8	540.7	541	518	529.2	594.9	868.1	538.5	536.9	564.3	727.5	732.1	548.3	581.5	678	569.4	536.1	663	579.2	614.6	582.8	701.2	552.4	510.8	626.5	748.5	558.2	517.3	587.8	536.3	494.9	560.3	585.6	674.9	644.9	514	567.6	572.9	517.4	495.2	680.3
11364-18	SL019424	Mitofusin-1	MFN1	Q8IWA4		MFN1	Human		2870.2	1406.7	1494.8	1328.7	1471.3	1222.6	1206.2	1305.3	1259.9	1914.4	1211	1160.5	1280.2	1237.4	1276.2	1297.6	1868	1129.4	1119.2	1261.4	1190.2	1165.4	1632.7	1429.5	2457.2	1142.5	2102.3	1122.3	1405.8	1247.3	1058	1338.3	1279.7	1506.8	1335	2379	1781.5	1395.3	1431.3	1342.1	1071.2
11365-17	SL009091	Teneurin-4	TEN4	Q6N022	26011	TENM4	Human		342.5	429.1	358.5	443.1	307.8	405.1	464.1	375	376.6	429.2	426.9	382.5	380	360.3	337.4	351.8	4706.1	435.4	375.6	435.2	333.6	433	392.5	392.7	335.3	387.2	377.3	384.5	390	399.4	444.2	369.9	3228.1	346.1	447.5	371	621.5	325.3	406.2	395.2	393.9
11368-32	SL008133	Adenylate kinase 2, mitochondrial	KAD2	P54819	204	AK2	Human		52910.9	79516.8	57781.6	89074.8	68973.2	66162.4	37755.5	24933.8	41550	18648.9	81860.9	58852.9	67588.7	68336.7	71793.3	17168.3	72345.5	43348	37649.4	86351.4	63289.5	72234.9	86512.7	64295.8	67953.6	33720.4	76578.1	38113.8	75076.4	73345.7	53704.5	72115.5	86996.5	51053.4	87862.1	89874.8	50314.4	63391.1	107211	75422.6	74796.3
11369-23	SL008855	Alcohol dehydrogenase class-3	ADHX	P11766	128	ADH5	Human		8426.3	14771	12273.7	14923.1	17457.6	10197.5	5530.6	9005.7	7755.6	5415.1	12127.2	10884.1	12559.5	9051.1	11779.9	3761.9	12065.8	6481.4	8232.1	18966.4	17061.8	15019.5	14672.9	10979.6	1351.8	8092.3	14280.6	18639.9	13207.4	13961.1	14583.6	10205.2	17453.3	10191.4	12072.1	20358.4	10925.7	19714.4	16656.4	19698.3	19615.5
11370-20	SL019445	72 kDa inositol polyphosphate 5-phosphatase	INP5E	Q9NRR6		INPP5E	Human		442	578.9	348.2	478.9	528.1	526	698.6	335.8	541.9	376.5	494.9	484.1	530.7	516.4	494.5	384.8	495.1	595.1	575.9	541.5	379.2	603.2	525.1	404.5	397.8	506	460.9	356.4	440.6	606.1	345.9	470.3	442.3	370.3	613.6	424.7	414.6	584.8	485.7	592.6	627.2
11371-1	SL019419	Probable G-protein coupled receptor 101	GP101	Q96P66		GPR101	Human		608	519.8	470.7	415.2	407.6	510.6	667.6	393	466.9	555.1	462.4	586.2	498.5	469.6	474.1	1156.8	605.6	516.1	497.2	527.5	468.1	598.8	454.3	420.5	531.1	624.3	451.1	498.8	632.2	472.4	472.1	455.3	532.1	505.4	501.6	484.1	451.2	622.7	21679.6	446.7	559.7
11372-2	SL019425	Zinc finger protein 18	ZNF18	P17022		ZNF18	Human		1929.4	1573.9	1963.5	2030.7	1979.4	1729.4	1500	1957.7	1610.7	1481.2	1722.6	1808.6	1769.6	2043.6	2008.7	1646.3	2813.5	1724.9	1790	1712.9	2003	1776.5	1419.6	1580.8	2128.1	1671	1770	2234.8	2113.6	2200.2	2171.5	1954.9	1767.7	1866.9	1696	2217.6	1721.5	2309.5	2151.2	1969.3	1968
11375-49	SL019436	Forkhead box protein L2	FOXL2	P58012		FOXL2	Human		352.2	464.9	349.3	310.5	416.3	463.8	386.7	349.3	367.4	380.9	389.3	377.5	913	346.8	328.1	457.2	354.1	336.6	396.7	344.8	405.4	366	342.6	344.4	348.6	396.5	400.1	310.5	362.7	324	348.7	374.2	355.6	346.2	709.5	309.2	327.2	363.4	440	345.9	328.8
11377-19	SL019442	Alcohol dehydrogenase class 4 mu/sigma chain	ADH7	P40394	131	ADH7	Human		1449.5	1796.9	2832.6	2301	2304.9	1555.4	2228.8	2036.1	2381.3	1936	1777.4	6703.4	3501.7	2249.3	4263.8	2707.7	1444.2	2343.2	1431	1827.8	2327.4	2800.6	2127.4	2213	1621.8	1985.3	1962.8	2734.4	2490.3	1909.6	4248.4	1902.2	1559.8	1466	2131.1	2969	2840	2617.7	1717	1727.1	2317
11378-37	SL007234	Tyrosine-protein kinase SYK	KSYK	P43405	6850	SYK	Human		742.5	4781.1	1492	3926.7	2643.3	2496.6	2141.6	434.1	1001.9	277.4	2844	1667.7	1154.6	1318.8	2191.7	843.9	580.2	1024.6	764.4	3964.4	1665.8	4548.9	2413.7	1405.6	2091.6	923.5	1956.1	264.5	2322.7	3660.1	966.9	2704.9	3918.4	894.8	3548.7	2472.9	1269.3	2915.4	4148.7	2935.2	2066.3
11380-84	SL019426	RNA-binding protein 24	RBM24	Q9BX46		RBM24	Human		633.9	784	2194.8	841.7	899.6	758	727.5	921.3	628.3	21390.6	904.5	906.4	866.9	917	1143.8	898	517.5	974.9	819.6	830.8	1046.1	847.2	509.1	554.1	620.1	865.9	697.4	1019.5	1131.4	949	1149.5	982.4	842.3	834.1	763.9	1057.2	672.2	1037.4	823.1	887.3	1022.6
11381-56	SL010934	Ribose-phosphate pyrophosphokinase 1	PRPS1	P60891	5631	PRPS1	Human		256.6	284.8	206.6	223.8	227.1	204.5	258.5	291.4	209.9	216.9	212.5	238.7	224	206.8	235.5	196.2	252.6	193.7	193.1	226.2	275.5	280.5	208.6	295.9	229	349.7	216.2	267	222.1	209	317.7	205.9	228.3	623.5	365.4	299.6	208.1	232.5	374.6	318.1	381.8
11382-5	SL006491	Biliverdin reductase A	BIEA	P53004	644	BLVRA	Human		4224.2	13256.1	5136.2	7147.8	9517.8	6763	7543.1	7944.7	3105.6	3403.4	5285.6	5051.9	5356	8262.9	6636.9	2220.2	5086	4535.3	4812	8064	7122	8893.6	5100.9	4857.1	4999.4	7161.5	6198	6433.3	4996.5	10554.3	9906.4	5947.4	7136.7	5977.4	8995	6840.2	5889.5	19720.5	13553.1	11220.3	13630.4
11383-41	SL001732	Keratin, type II cytoskeletal 7	Keratin 7	P08729	3855	KRT7	Human		515	994.6	1052.1	822.9	916.4	894.9	867.9	1034.8	849.1	621.3	942.8	1065.8	1088.7	1546.3	1124.9	877	692.6	1633.7	921.5	1013	1417	1438.7	1106	751.3	1125.9	1143.7	847.6	1361.9	1101.5	814.1	1212.4	1080	888.8	960.3	2176.7	1093.4	740.9	1160.7	921.5	924.3	1178.3
11387-3	SL019420	Cyclic AMP-dependent transcription factor ATF-6 beta	ATF6B	Q99941	1388	ATF6B	Human		1788.9	3207	2543	3083.2	1881.9	2876	3297.3	2401.4	1690	3414.7	2331.9	3064.4	2499.5	3267.2	3805.4	2959.4	3390.7	2347.6	2250.7	2660	3141.6	3472.5	2130.4	2870.5	2616.7	3107.1	2948.3	3092.9	2443.4	3306.5	3184.3	2629.7	4370	3221.8	2592	3407.3	3953.5	2628.7	2947.5	2404	2998.8
11388-75	SL001690	WAP four-disulfide core domain protein 2	HE4	Q14508	10406	WFDC2	Human		4957.5	1956.5	6115.5	3281.6	2384.8	3153.8	2311.9	3558.1	4006.2	2794.7	6093.3	3510.6	4912.2	3429.3	3186.3	5512.7	3515.3	5915.7	3726.4	3200.8	4192.1	2971.9	4761.1	5208.7	4024.7	3208	4736.1	6442	4459.8	1917.6	4002.8	3245.8	4463.9	3012.9	2692.9	4261.8	5102.1	2739.4	3642	3164.2	1792.5
11390-24	SL004870	Carbonic anhydrase-related protein	Carbonic Anhydrase VIII	P35219	767	CA8	Human		329.9	238.7	212.6	200.7	172	1743.4	209.3	293.3	209	277	168	195.4	171.9	185.2	205.4	212.8	199.6	190.6	186.3	175.2	214	189.4	183.8	203.7	175.1	165.9	191.4	206.4	175.7	206.5	254.6	175.4	219	234.3	189.3	230.2	251.9	158.7	226.9	258.1	197.1
11391-69	SL015949	Mevalonate kinase	MVK	Q03426	4598	MVK	Human		3127.3	4013.6	3888.6	3758.8	3813.9	4000.7	4436.6	3196.9	3398.4	4012.9	3506.1	8706.2	3804.6	4124.2	3887	3671.2	5301.6	5965.7	3012.8	7066.7	4065.9	8486.5	5000.7	2825.8	8981.4	4791.5	4126.6	3589.6	3689.7	3869.7	3472.6	3807.1	3701.4	3619.6	4733.5	4037.6	3166	7489	3873	3394.6	5553.1
11395-5	SL014068	Protein-tyrosine kinase 2-beta	FAK2	Q14289	2185	PTK2B	Human		1391.9	5589.7	2546.7	4414.1	1835.4	2840.2	1960	1289.2	1878.9	1926.1	2678.1	1897.9	2011.7	2716.2	2611.3	982.7	2041.7	2252.6	1609.8	4835.7	2699.8	1909.1	2784.8	1815.1	2610.1	1131	3888.1	890.3	3482.8	4224.4	1790.1	3157.9	4503.4	2149.3	2284.4	3326.7	2891.8	4874.8	3619.1	4033	2693.3
11396-39	SL019451	Dynein intermediate chain 1, axonemal	DNAI1	Q9UI46		DNAI1	Human		370.8	503.1	578.7	504.4	497.7	628.1	691.8	549	799	400.1	520.9	630.3	556.2	554.5	567.3	568.9	446.9	4948.3	544.5	542.8	621.6	659.3	450.8	480.4	480.8	1429.4	518.9	606.1	666.6	507.5	533.1	575.6	567.9	550.9	559.6	626.3	492.4	600.6	505	513	627.9
11401-181	SL019468	E3 ubiquitin-protein ligase RNF146	RN146	Q9NTX7		RNF146	Human		1306.2	1280.2	1562.7	2607.9	1325.3	1157.2	1490.5	1327.7	1264.7	1356.9	1200	1418	1204.1	1289.9	1456.1	2527.3	1305.3	4623.7	1300.4	1299.7	1363.8	1242.3	1287.3	1416.3	1218.8	1466.9	1784.2	1448.8	1282.9	1653.3	1637.9	1436.4	1508.5	1474.7	1359.1	1566.6	1524.9	1450.1	1677.1	1447.9	1483
11402-17	SL019475	Histone-lysine N-methyltransferase 2C	KMT2C	Q8NEZ4		KMT2C	Human		272.9	241.9	200.6	192.7	451.8	188.5	250.1	194.7	184.3	211.5	326.8	219.4	200.3	183.4	372.1	192.5	416.1	243.9	188.7	195.1	208.1	187.2	197.6	210	222.6	210.2	219.8	215.4	220.9	188.7	686.9	191.2	183.8	236.6	202.4	178.1	391.5	243.3	460.7	195.1	225.3
11405-150	SL007659	Caspase recruitment domain-containing protein 9	CARD9	Q9H257	64170	CARD9	Human		759.3	1267.2	1085.6	912.5	1043.4	863.9	1146.5	1527.9	801.8	796.1	1096.6	1120.1	1009.1	941.3	1192.7	1038.1	964.9	4973	824.5	1185.4	1063.4	1177.9	816.8	737.2	924.1	1039.4	1023.5	972.3	1206.5	1090.6	960.9	955.6	1038.6	1008.2	1030.6	1069.8	844.1	1475.9	911.8	1088.1	1136.7
11406-82	SL019452	Isobutyryl-CoA dehydrogenase, mitochondrial	ACAD8	Q9UKU7	27034	ACAD8	Human		1811.5	975.7	811	918.3	928.4	895.8	877.9	845.3	876.1	1035.6	968.1	888.9	834.8	865.4	854	834.1	960.8	815.9	802.7	849.3	1003.1	972.3	854.2	939.4	999.9	872.4	859.1	1626.2	1025.2	925.5	864.7	819.5	838.8	821.7	876.9	908.5	805.4	903.2	909.7	924	947.3
11407-57	SL015269	Phospholipid scramblase 3	PLS3	Q9NRY6	57048	PLSCR3	Human		647	698.4	717	603.5	613.3	931.5	865.1	648.1	639.5	700.9	20180.1	779.1	611.4	668.7	657.6	777.8	707.7	703.2	658.1	682.2	684.6	744.3	645.9	588.8	655.2	843.8	628.4	694.1	697.3	621.8	683.1	632.3	640	645.3	712.2	651.9	756.7	706	633.9	613.4	4265.4
11416-23	SL018669	F-box/LRR-repeat protein 4	FBXL4	Q9UKA2	26235	FBXL4	Human		2251	2324.4	1624.4	1937.7	2117.1	1610.4	2706.3	1537.8	1721.7	2652.2	1316.4	1622.1	1561	1935.5	1686.9	1618.4	2899.3	1558.3	1652.5	1710.4	1356.9	2050.4	2303.2	1559.3	4294	1465.6	1907.8	1480.8	1611.5	2104.3	2596.7	1768.4	1522.3	1954	1659	1552.4	2279.9	2748.9	1655.5	1543.1	1966.9
11421-10	SL008304	EH domain-containing protein 4	EHD4	Q9H223	30844	EHD4	Human		4082.2	26682.7	4886.2	13692.6	9934.8	9632.1	9693.7	2282.2	3435.6	2319	9414.5	4603	4405	6574.1	7398.4	1826.7	6203.6	4282	3769.9	15019.5	6646	11671.1	8671.2	4861.7	7204.3	4872	9747.6	1848	9399.5	18151.3	5118.6	6781.5	9759	3866.2	6922	10042.2	3824.2	20336.6	12613.3	13208.2	21983.5
11422-2	SL019446	Homeobox protein DLX-3	DLX3	O60479		DLX3	Human		187.3	365.2	190.1	257.4	188.7	194.8	162.9	190.2	174.6	164	236.4	190.5	227.3	174.9	223.6	168.5	177.5	173.2	153.7	192.8	174.7	184.6	185.4	174.5	200.2	163.9	196.4	141.1	187.5	185.2	184	179.1	269.7	176.4	183.6	259.7	188.4	227.5	230	223.1	201.8
11424-4	SL008049	Fumarylacetoacetase	FAAA	P16930	2184	FAH	Human		4874	8257.3	10864.8	5013.2	10500.5	8004.8	5689.6	13193.4	7416.3	4572.3	4742	11620.9	14158.7	4319.8	5242.8	8689.7	3276.6	4811	7346.4	16511.9	9533.7	14522.9	9208.6	7961.9	6463.1	5993	5527	15674.7	8793.5	9484.1	6770.8	4209.3	9511.5	9384	9338.1	7090	3859.6	5830.8	7491.9	11689.8	14475.2
11425-31	SL019064	RUN and FYVE domain-containing protein 1	RUFY1	Q96T51		RUFY1	Human		2648.3	2930.8	2233.5	2736.8	3427.6	4318.4	7804.9	2934.7	3086.7	4796.6	2933.7	7747.9	2746.4	3537.5	3436.7	2856.6	4781.1	6833.9	2799.4	4423	2618.2	7055	4470.3	2913	6714.7	7202.5	3505.5	2588.9	3365.7	3064.7	2494.1	2786.9	2696.1	3334.5	5442.3	2807.1	2966.9	4179.1	2592.5	2612.4	4596
11428-31	SL006955	PDZ and LIM domain protein 1	PDLI1	O00151	9124	PDLIM1	Human		7140.5	13180.9	2839.3	8172.3	7901.7	6066	3418.3	799.3	2189.6	1417.8	6849.2	4863.4	3203.1	4573.3	3685.5	545.5	6850.4	3141	962.1	8749.3	2958.9	6567.5	7835.3	4303.3	8093.1	2987.7	7160.4	445.2	6397.2	6271.3	1846.3	5825.3	6820.1	2583	7108.3	4396.9	4005.1	6936.8	7079.4	5355.4	3430.5
11429-80	SL004923	Heterogeneous nuclear ribonucleoproteins C1/C2	hnRNP C1/C2	P07910	3183	HNRNPC	Human		1072.5	1040.8	1401.5	1118.2	1974	1114.2	985.9	1309.2	989.6	1117	1150.6	1138.6	1079.7	1333.2	1279.4	1336.2	1210.8	1151.4	1263.3	1042.6	1326.9	1129	898	1042.8	1109	1222.4	1010.7	1395.2	1310.8	1160.9	1446.6	1253.4	1112.3	1105.9	1065.8	1350.3	1161	1284.9	1160.1	1242.9	1169.3
11430-49	SL007518	E3 ubiquitin-protein ligase DTX1	DTX1	Q86Y01	1840	DTX1	Human		2652.5	2424.4	3474.4	3396	2252.5	2784.7	2162	3028.7	2962.9	2079.5	2304.6	2883.5	2590.3	2612.7	7204.8	2768.7	2590	2819.5	2821.7	2695.6	3740.6	2727.5	2025.8	2996.5	2412.4	3053.7	2480.1	3039.2	3070.7	2457.6	3059.1	2571.7	3318.2	2632.3	2439.4	3693.5	2832.5	2699	2906.5	3190	4001.8
11431-235	SL019447	ATP-dependent DNA helicase Q1	RECQ1	P46063		RECQL	Human		3171	5752.2	4125.1	5171.3	3844.8	3523.8	2087.9	3841.4	3175.3	1685.2	4151.8	3409.1	3039.3	3704.4	3297.5	2113.6	4203.6	1971.6	4759.5	4722.9	4459.2	3768.6	2975.3	2825.1	2346.9	2621.9	3564.2	4048.2	3276.2	6482.8	3737.4	3984.8	4879.2	3527	2971	4949.7	2543.3	6027.1	4396.8	6194.6	4991.9
11432-11	SL019453	Polyglutamine-binding protein 1	PQBP1	O60828		PQBP1	Human		89	110.2	108.4	87	78	94.8	138.7	93.3	91.2	95.9	104.4	118.8	108.7	100.5	90.9	112.1	80.1	116.2	109.4	112.5	112.9	125.2	92.9	95.5	100.7	144.2	109.7	112.5	112.6	127.3	108.1	103.9	103.6	110.3	105.7	95.4	102.1	112.7	81.7	102.3	122.8
11433-11	SL019456	Tectonic-2	TECT2	Q96GX1		TCTN2	Human		1008.9	706.1	739.7	771.5	778.9	1114.6	2289.6	1081.2	981.8	997	1237.8	1052.2	804.7	1691.5	1300.9	764.5	1018.7	1217.7	745.4	924.5	2505.2	996.8	1137.6	780.5	978	3899.6	937.7	744.4	847.6	638.9	959.6	637.6	805.7	1165.5	1023.6	827.9	856.4	938	844.1	752.3	1076.2
11436-6	SL008211	Alpha-internexin	AINX	Q16352	9118	INA	Human		542.6	1252.6	558.3	516.3	496.9	499.3	434.7	552.5	520.4	543.1	510.6	481.7	514.7	482.6	458	583.8	534.8	1903.9	619.5	522.9	437.6	595.1	643.8	673.8	536.8	643.4	509.6	1023.9	510.9	787.8	463.8	491.3	731.8	495.8	558.5	457.6	511.5	487.7	490.2	533.7	474.6
11438-6	SL019476	DnaJ homolog subfamily B member 2	DNJB2	P25686		DNAJB2	Human		7086.1	15276.3	8417	13271.5	11075.3	10945.9	8167.2	7199.5	7707.9	6271.2	11109.8	7698.5	7911.2	10473.2	8469.5	4468.4	8492.3	8052.7	8445.8	11618.6	8755.3	12388.4	10054	9854.5	8487.9	8774.2	9250.3	6676.2	8763.1	12169.4	9243.2	10027.7	12047.9	6838.7	13997.7	11500.9	9523.1	14698.2	13594.2	12576.6	11517.9
11439-88	SL019482	Rhophilin-2	RHPN2	Q8IUC4		RHPN2	Human		915	723	911.9	766.7	790.2	1925.6	681.9	876.8	725.2	613.2	748.1	795.6	760.4	814.8	781.7	872.8	701.4	788.1	630	720.7	924.2	693	791.6	634.3	1099.1	793.3	1256	1271.3	928.7	745.5	837.8	894.5	781.7	883.2	613.7	930.3	811.9	876.2	897.7	737	767.9
11440-58	SL004268	Suppressor of cytokine signaling 3	SOCS-3	O14543	9021	SOCS3	Human		1128.6	1461.1	1126.6	1141.1	1151.7	952.2	1914.6	801.8	837.1	900.3	1806.4	1308	736.4	1261.4	1454	900.1	1163.7	919.4	814.1	1343.9	901.3	2361.2	1161.4	930.7	1609.6	1129	1405.4	774	953.6	1325.7	863.1	927.2	938	1088.5	1246	931.1	1233.2	1157.2	996.5	917.6	2118
11441-11	SL007082	Glycogen phosphorylase, liver form	PYGL	P06737	5836	PYGL	Human		8666.2	25527.2	10404.8	13017.7	14852.2	13660.5	9010	5487.8	10245.5	3631.7	12272.6	11107.5	21625.4	9623.8	12227.6	4757.9	9248.4	7292.1	11865.1	22903.5	15964.8	26751.7	13219.5	11941.7	13267.7	6380	12256.6	13833.2	13978.1	20909.3	7880.7	10352.6	12085.2	11660.4	19012.2	13279.1	4324.6	25938.9	12089.2	19159	24595.9
11442-1	SL008968	Delta and Notch-like epidermal growth factor-related receptor	DNER	Q8NFT8	92737	DNER	Human		1001.1	1136.6	1002.8	1200.3	964.7	1023	1177.3	1003.9	1042.7	973	2107.4	1097.9	1281.3	1082.5	1118.2	1051.1	1179.6	1084.7	1143.7	1035.1	1070.5	1184.4	1675.5	1053.6	974.7	1196	39331.6	1478.5	1003.9	1196.9	3621.1	1345.1	1075.7	1047.4	1088.7	2229.6	967.8	1593	1060	1120.7	1423.4
11444-49	SL019460	DNA-directed RNA polymerase III subunit RPC6	RPC6	Q9H1D9		POLR3F	Human		405.1	439.7	308.2	356.1	384.1	930.8	724.8	324.6	451	318.2	318.4	322	329.5	544.6	312.7	344	329.6	366.8	378	314.9	310.9	345.8	328.9	357.9	312.2	336.6	309	440.2	314.2	420	369.4	318.7	333.8	306.9	350.7	296.8	332.8	305	321.1	363.8	329.8
11448-34	SL016433	Galactokinase	GALK1	P51570	2584	GALK1	Human		111098	14540.9	10465.4	13329.9	22043.6	10696	5784.8	5720.8	6584	102466	14871.1	8408.7	8596.4	9792.7	15960.7	3791	43506.5	4072.3	5399.9	17268.5	11079.6	9523	7701.6	11925.8	92697.6	5728	14920.2	5160.4	14004.4	18797.1	7584.9	11740.1	14822	6893.2	13036.6	14727.6	12049	15117.3	13927.4	15001.7	9077
11449-22	SL008129	F-actin-capping protein subunit alpha-1	CAZA1	P52907	829	CAPZA1	Human		31052.9	23167.8	8201.9	15821.4	26055.9	24616.7	19744.5	6588.1	7307.9	13954.4	21053.8	12099.7	14892.1	17659.1	8361.8	3862.6	36255.1	6177.4	5957.3	22533.5	8024.7	12841.5	47315.2	8602.1	21510.3	4696.1	31629.3	3472.9	11068.7	19007.2	6588	17548.6	13048.6	19832.1	10218.6	11161.4	26964.7	32251.4	11131.6	12396.2	8537
11454-87	SL012996	Eukaryotic translation initiation factor 3 subunit G	EIF3G	O75821	8666	EIF3G	Human		20349.3	41501.8	24250	34478.2	28989.1	22573.7	13765.1	11569.4	14869.8	10608.8	34102	16944.2	18594.3	20318.1	28041	7729.3	26448	10246.3	12106.2	45077.5	27969.6	20360.2	23997.2	19011.2	17660.1	10618.7	27741.4	11574.7	29774.5	31417.3	17493.8	22828.1	38897.1	14786.5	24705.9	35734.6	17623.3	36411.3	36958.8	33833.7	29618.7
11456-2	SL019448	Melanoma-associated antigen B10	MAGBA	Q96LZ2		MAGEB10	Human		339.6	527.9	498.9	384.9	866.6	531.1	623.2	427.3	372.3	417	517.7	692.4	504.6	541.8	515.7	474.9	403.8	635.5	509.8	555.9	585.4	693.4	371.2	391.3	403.1	641.2	532.2	587.2	653.1	431.3	566.2	506.5	495.9	875.1	491	547.3	530.1	719.1	401	526.6	597.5
11457-53	SL014942	UDP-glucose 4-epimerase	GALE	Q14376	2582	GALE	Human		621.5	1073.8	642.6	733.2	1193.9	786.2	1812.7	749.8	721.4	915.7	788.5	1759.8	911.9	990.2	1078.6	899.8	901.6	1890.3	711.9	1433.8	833.2	2564.9	750.3	634.5	1722	1730.8	1374.8	792.1	1029.1	1246.5	691.8	690.7	692.1	1007.4	2063.3	687	721.8	1655.9	607.8	867.4	2085.5
11458-30	SL016460	Poly(rC)-binding protein 1	PCBP1	Q15365	5093	PCBP1	Human		31807.9	75217.2	65289.5	75637	41174.8	51649.9	37441.2	40406.1	44190.1	11503.5	71937.1	45557.8	44725.4	64587.9	63063.8	16674	34579.4	28126.2	33086	91208	78024.5	52693.4	44190.4	58483	46304	30138.4	68727.9	37359.6	84230.3	59236.7	64494.5	69627.9	97869.3	39218.3	54211.1	86765	62714.3	57709	93294.8	71659.5	80884.9
11459-81	SL007290	RNA polymerase II elongation factor ELL	ELL	P55199	8178	ELL	Human		1028.1	1157.5	1435.3	1760.1	1370.6	1075.1	958	1454.8	1178.8	1303.9	1211.1	1196.1	1321.6	1297.5	1283.5	1305.8	1051.8	1941.8	1139.3	1303.2	1493.8	1159.8	1054.3	1123.8	1167.5	1242.3	1186.7	1367.9	1466.2	1333.8	1385.4	1339	1322	1313.5	1129.8	1587.8	1363.6	1376	1344.6	1392.5	1347
11462-8	SL011160	RNA binding protein fox-1 homolog 2	RBM9	O43251	23543	RBFOX2	Human		357.8	276.8	379.5	357.2	279.2	322.5	293.1	341.9	339.1	302.4	326.2	285.3	327.9	302.6	254.2	7812.4	301.4	344.7	329.7	287.7	293.4	321.5	412.5	366.4	271.4	296.8	317.7	370.6	294.2	386.5	291.1	285.2	323	333.2	319	303.7	297.2	243.4	304.5	338.4	285.8
11464-9	SL013813	Transcription factor RelB	RELB	Q01201	5971	RELB	Human		768.8	637.2	885.6	749.9	858.5	611.7	661.2	947.3	690	540.8	667.1	758.1	769	821.3	801.3	857.7	603.4	915.6	671.5	641.7	892	683.7	547.6	574	702.3	658.4	700.8	988.3	795.3	713.9	869.5	804.5	722.8	849.2	603.7	911	670.6	873.6	867.8	794.6	768
11465-4	SL019454	Probable G-protein coupled receptor 135	GP135	Q8IZ08		GPR135	Human		460.6	673.9	607.5	474.2	631	774.5	729.5	584.2	491.3	492.4	487.9	623.6	513.1	534.6	518.8	549.4	495	591	606.1	825.9	514.8	708.5	500.8	1420.9	532.3	523.6	505.6	557.8	631.9	1207.7	546.3	543.6	480.9	528.5	551.9	525.1	453.6	718.2	559.5	533.4	662.4
11468-15	SL019467	Probable RNA-binding protein 19	RBM19	Q9Y4C8		RBM19	Human		1785	565.5	863	997	965.2	659.3	782.6	686.1	747.8	1150.5	670.9	890.9	1069.2	781.8	1254.9	692.9	1721.4	669.3	1161	885.9	650.2	747.3	1092.5	805.6	958.9	635.9	952.5	890.5	739.5	973.2	1699.2	853.7	1140.4	848.2	737.5	951.6	1252.6	690.4	885.8	669.9	673.1
11476-43	SL009023	Vacuolar protein sorting-associated protein 4A	VPS4A	Q9UN37	27183	VPS4A	Human		5843.4	8081	3229.3	6460.6	4255.7	4296	3326.8	3425.3	2423.8	1856.8	4378.4	2682.8	2606.5	3885.4	3862.8	1398.1	4526.4	1982.8	2094.9	6185.8	3481.7	4118	2758.4	3131.3	3322	2659	3391.3	2069.7	4675.4	5063.6	2271.6	5212.8	5503.2	2716.2	3061.2	4312.4	3120.3	7084.6	7165.1	5139	3906.5
11480-1	SL006130	Aldehyde dehydrogenase, dimeric NADP-preferring	Aldehyde dehydrogenase, class 3	P30838	218	ALDH3A1	Human		224.5	217.3	800	202.5	172	221.7	205.8	205.2	321.7	229.7	187	279.3	424.4	190.8	278.8	267.3	189	173	276.5	437.7	230.2	405.8	251.3	372.1	221.6	225.1	206.8	368.9	292.9	214.7	182	184.2	215.4	211.5	216.7	291	221.6	197.9	211	349.6	174.7
11481-25	SL007547	Hepatitis A virus cellular receptor 2	TIMD3	Q8TDQ0	84868	HAVCR2	Human		3803.8	806.7	2493.6	961.6	890.2	758	1020.8	904.1	835.9	565.1	22387.2	612	2271.8	891	750.2	637	753.3	23326	1027.1	829.8	789.3	758.6	733.3	2011	635.8	666.2	905.8	1876.1	654.9	4491.7	2441.2	1444	878.6	692.4	738.5	24026.8	26844.6	28702.9	6114.1	1583.4	915.6
11486-26	SL019479	Zinc finger protein 174	ZN174	Q15697		ZNF174	Human		1039.7	887.3	826.5	783.9	973.3	752.5	1009.5	799.5	735.4	896.1	790.9	1131.9	770.4	816.9	943.9	869.8	932.4	901.2	920.3	788.7	976.7	1334.4	837.1	1015	947.4	878.9	1070.2	805.8	811.9	790.6	3249.2	770.8	997.7	831.5	892.4	800.1	812	820.5	799.8	800.8	847.2
11490-42	SL019457	Ubiquitin-like protein 4A	UBL4A	P11441		UBL4A	Human		3483.3	4155.7	2708	3323.3	4283	2097.6	2341.5	2282.9	1476.8	1482.3	4272.6	1790.9	1736	2552.7	3307.5	1114	3889.1	1354.7	1427.3	3624.4	1997.4	1855	1793	1784.4	1815.7	1714.8	2617.3	1296.6	3077.2	3913.3	2101.8	2558.9	2832.1	1772.7	2069.9	3596.6	1986.5	7534.5	3852.3	2552.6	2681.1
11493-169	SL019474	Dynein light chain 2, cytoplasmic	DYL2	Q96FJ2		DYNLL2	Human		9359.1	40497.4	9264.1	21041.1	22993.1	15987.2	12990.4	8149.2	6291	4585.9	16442.1	10187.9	9421.4	18280.5	14358.9	2614.9	12858.1	9404.2	6172.1	19672.5	12346.9	23874.3	11000.9	8329.6	14578.3	8657.3	15602.3	6133	12097.7	26773.8	13418.1	14578.3	16811	9805.4	18886.9	15724.7	10002	40684.1	23067	19756.1	29722.2
11494-4	SL019480	RNA polymerase II elongation factor ELL2	ELL2	O00472		ELL2	Human		1099.7	880.2	2606.8	864.8	834.9	1055.4	843.3	786.9	909.5	1033.8	901.3	889.5	1303.3	768.1	748.1	893.6	1089.9	856.3	950.5	1069.5	806.3	788.9	1308.5	994.1	1429.2	963.6	1018.4	759.9	861.2	923.8	763.3	873.6	984.6	870.3	793.8	918.2	994.9	858.9	998.7	696.8	745.2
11510-31	SL005699	Apolipoprotein L1	Apo L1	O14791	8542	APOL1	Human		18852.7	19322	16762.1	17110.4	25168.8	13233.2	26821.9	18258.3	17254.4	15767.8	16751.8	19865.2	12026.7	20080.3	20068.1	16271	14745.5	20622.5	17819.9	17869.4	10151.4	16867	20761.2	20048.2	17163.9	13558.9	12792.6	14002.2	17721.7	20496.9	18266.1	18799.7	13619.6	16619.9	20764.4	17016.4	17437.3	10710.7	20190.5	18002.2	20050.8
11513-92	SL002722	ADP-ribosyl cyclase/cyclic ADP-ribose hydrolase 1	CD38	P28907	952	CD38	Human		511.7	407.8	564.6	448.6	467.9	389.8	454.6	458.5	422.2	639.7	442.4	445.7	492.1	455.8	544.7	459.6	381.3	409.8	479.7	490.6	489.7	459.3	386.1	471	456.3	463	426.7	476.9	500.9	423.8	590.1	463.1	482.9	925	410.1	488.9	467	481.7	502.5	453.9	454.8
11514-196	SL004557	CD59 glycoprotein	CD59	P13987	966	CD59	Human		6153.8	2792.2	6376.6	4342.9	3764.4	4233.9	3553.1	5765.7	5166.7	5261.6	6537.5	5138	6128.1	4423.1	3943.5	7088.1	5498.7	5491.6	3858.5	4861.4	5178.3	3415.4	6949.4	7514.6	4555.9	4935.4	5655.9	5428.6	6153.3	3337.6	4639.3	6038.9	7209.1	6356	3616.4	5113.9	6029	2804.1	5320.4	3300	2241.7
11516-7	SL006131	Fatty acid-binding protein, liver	FABPL	P07148	2168	FABP1	Human		938.9	915.3	2443.3	1090.7	1419.1	1265	982.2	2357.6	1748.8	919.4	23444.4	1273.2	2391.3	1339.5	1346.4	1641.4	946.9	1179.2	2933.3	1506.2	1488.1	1571	1587.9	2300.5	1101.6	1421.3	1388.4	3070.4	1760.8	920.1	1374.8	1477.7	1401.9	1300.1	1278.3	2283	1471.7	1158.9	1467.9	1811.6	1226
11530-37	SL010978	Porphobilinogen deaminase	HEM3	P08397	3145	HMBS	Human		24437.3	13915.3	48897.1	18138.5	20125.6	22976.1	37635.8	89118.8	22682.6	40910.5	15331.2	42891.9	34622.6	73044.4	27456.3	29801.8	19186.8	45706.5	46343.7	21671.6	46192	35389.6	18095.5	47245.8	13920.5	79416.7	20006.1	73923.8	12017.7	26764.4	83159.7	49791.6	45272.8	44569.7	35406	35026.9	29059.8	32957.2	90221.2	65763.6	68523
11531-24	SL017424	V-type immunoglobulin domain-containing suppressor of T-cell activation	GI24	Q9H7M9		C10orf54	Human		1122.1	7083.8	1892.6	6560.3	4024.7	3804.1	2307.2	647.5	1336.6	1024.3	5145.7	3169.7	2256	2604.8	1708.5	578.1	1318.5	5839.3	868.4	3379.4	2007.1	3304.3	5975.9	1365.2	2855.8	1832.9	2371.6	671.3	2311.3	3280.6	1294.6	2268.9	3725.4	1673.7	5707.3	2631.2	1765	3784	3900.1	1958.7	1840.5
11534-6	SL019063	Leucine-rich repeat, immunoglobulin-like domain and transmembrane domain-containing protein 3	LRIT3	Q3SXY7		LRIT3	Human		387.5	502.8	354.1	339.4	314.8	283.6	408.1	438.2	325.3	344.5	287.5	323.3	305.5	501.1	302.4	360.5	371.6	349.8	351.1	350.3	375.2	341.8	338.1	356.4	367.5	369.5	314.4	407.1	320.3	311.8	404.5	294.2	339	323.4	313.2	316.4	382.5	299.3	311.3	396.7	344.4
11536-9	SL019540	Histone H2A deubiquitinase MYSM1	MYSM1	Q5VVJ2		MYSM1	Human		1212.8	1373.6	820.3	1086	1097.5	1267.7	1322.3	873.6	1632	1053.4	1155.2	1276.4	1065	1020.3	1547.9	928.2	1225.3	1168.4	1062.2	1260.1	968.8	1322.4	1203	2702.8	1423.1	1212.4	1130.7	803.6	1083.8	1121.4	936.8	1033.7	1054.3	968.5	1237.4	1156.1	1203.9	1394.4	1220.8	1186.9	1337.8
11537-12	SL008830	Transferrin receptor protein 2	TFR2	Q9UP52	7036	TFR2	Human		455.7	585	566.7	478.8	473.7	687.6	706.2	525.1	457.6	548	524	4562.9	504.4	523.6	499.3	584.2	572.8	600.4	488.3	525.8	564.7	598.9	482.3	598.7	563.3	605.4	493.3	489.4	524.5	516.7	489.4	495.4	470.3	510.9	1028.1	501.8	504.4	520.2	471.2	447.9	571
11538-216	SL019512	Malonyl-CoA decarboxylase, mitochondrial	DCMC	O95822		MLYCD	Human		520.6	877.9	748.4	617.6	699	608.6	609.2	553.4	614.2	602.2	596.6	1060.4	789.1	575.4	622.2	710.6	499.1	511.3	928.9	734	700.9	680.7	620.2	936.7	547	650.3	591.5	847.1	605.1	687.7	753.4	690.9	717.4	540.3	1058.1	829.6	519.5	809.9	718.5	1073.7	931.4
11539-4	SL008136	ATP synthase subunit f, mitochondrial	ATPK	P56134	9551	ATP5J2	Human		1231.2	2759.9	2001.1	2173	2040.8	2511.1	4189.8	2225.3	1934.4	2375.4	3516.7	3594	2286	2556.8	2538.5	2003.5	2158.9	3340.9	2196.3	2971.3	2321.7	3624.5	2582.7	1963.9	3569.6	4197.4	2332.9	2366.2	2712.1	2320	2488.6	2727.9	2292.5	2265.5	3256.5	2407.7	1906.9	3726.2	2229.4	2262	3171.2
11540-37	SL012328	Forkhead box protein O3	FOXO3A	O43524	2309	FOXO3	Human		1445.3	1653.3	1459.2	1791.7	1441.9	1351.1	1729.2	1213	765.4	873.7	1868.2	1129.8	967.3	1387.3	1565.2	671.7	1627.9	1059.8	4721	1782.9	2860.9	1203.4	1079.4	1094.1	1064	1194.1	1565.8	1450	1465.1	2087.1	1232.3	1456.5	1680.8	953.9	1327.1	1883.1	3396.8	2961.7	2104.6	2202	2021.6
11542-11	SL019529	Transmembrane protein 230	TM230	Q96A57		TMEM230	Human		3098.2	2898	2462.1	2731.4	2426.7	3074.8	2113.7	2432.3	2053.9	2068.8	2616.5	2234.7	2151.4	2408.6	2394.6	1924.8	2992.4	1885.6	2894.6	2717.8	2532.9	2453.1	2160.3	2140.9	2989.5	2029.5	2307.7	2186.8	2539.4	2421	2343.7	2568.4	2682.2	2193.5	2007.9	3219.2	2503.7	3574.7	2608.7	2439.8	3635.8
11543-84	SL006779	LIM domain and actin-binding protein 1	LIMA1	Q9UHB6	51474	LIMA1	Human		1147.5	1593.9	976.9	1201.2	1135.7	1051.3	1035.7	879.7	814.5	726.5	1494.7	949.7	886.7	1111.6	1302.7	916.9	1487.5	1679.9	769.4	1385.3	1143	984.6	1144.5	829.3	1400.7	996.1	1053.9	860.3	1354.1	1655.7	916.7	1100.1	1210.5	944.1	807.4	1200.8	832.5	1550.2	1116.6	1052.1	1055.6
11544-39	SL010933	PHD finger protein 3	PHF3	Q92576	23469	PHF3	Human		238	210.6	224.6	251.5	226.1	189.6	187.9	188	222.2	201.2	200.7	212.2	211.2	217.3	338	180.3	231.5	264.2	481.4	181.8	167.4	197.8	192.2	217.5	182.9	226.7	193.7	195.6	167.1	506	188.6	201.6	182.5	188.9	218.9	171.2	203.5	320.4	179.3	230.1	215.8
11546-7	SL007558	Cytoglobin	CYGB	Q8WWM9	114757	CYGB	Human		713.1	426.7	362.5	356.9	366.6	456.1	332.1	343.4	339.6	469.4	823.6	319	387.1	366.5	396.9	352.8	393.9	473.6	396.6	325.5	331.5	319.9	379.2	390.2	501.5	300.2	350	702.1	330.9	346	494.9	339.3	367.7	352.3	310.4	864.8	583	817.8	397.7	454.8	379.7
11547-84	SL019518	Muscle, skeletal receptor tyrosine-protein kinase	MUSK	O15146		MUSK	Human		20189.4	5791.2	6889.7	7325.8	13725.4	3191.4	9302.8	4865.8	5079.7	4102.8	3230.5	8817.7	3623.6	4792.9	4216.9	5962	6140.6	4915.5	3430.1	6162.3	3586.4	7109.9	6363.8	5439.7	7184.8	6437.6	7476	4470.8	5606	3609.6	5072.3	3960.9	4114.9	6381.7	5405.2	5068.7	7525.3	2320.2	5304.8	3928.3	8949.5
11548-84	SL007184	M-phase inducer phosphatase 1	MPIP1	P30304	993	CDC25A	Human		113916	584.3	246.9	267.8	50626.7	268.1	369.5	1257.6	556.8	861.4	461.3	296.9	336.6	269.2	266.2	682.7	387	270.8	267.5	281.9	815.3	293.2	326.8	343.8	1438.1	302	288.9	1155.6	278.4	316.4	1553.2	576.4	348	288.5	3061.9	1805.5	353	422.9	1890.2	272.9	320.4
11549-6	SL007314	Insulin gene enhancer protein ISL-1	ISL1	P61371	3670	ISL1	Human		1400.7	1416.3	1306.5	1331	1401.3	1174	1229.8	1334	1337.2	1435.7	1292.4	1262.9	1173	1336.6	1256.8	1337	1391.8	1240.4	1163.1	1195.1	1445.4	1112.7	1310.3	1556.3	1209.5	1287.5	1333.4	1314.8	1225	1180.7	1497.7	1301.6	1366.1	1575.1	1197.9	1558.5	1570.4	1033.3	1538.7	1276.4	1218.8
11551-16	SL019534	SWI/SNF-related matrix-associated actin-dependent regulator of chromatin subfamily E member 1-related	HM20B	Q9P0W2		HMG20B	Human		1194.8	386.1	264.6	279.2	306.5	277.9	314.3	249	279.9	270	319.1	276.4	258.8	285.3	308	279.5	391.1	252.1	279.5	312.4	259.4	334.9	294.8	313	390.8	294.6	293.7	259.3	280.3	331.4	248.3	270.9	287.3	261.2	291.6	312.6	272.8	333.3	291.8	315.8	290.9
11556-19	SL015077	ADP-ribosylation factor GTPase-activating protein 1	ARFG1	Q8N6T3	55738	ARFGAP1	Human		2180.2	1946	1261.4	1589.4	1913.9	1296.8	2068.2	1455.5	1429.4	1705.2	1165.1	1825.7	1528.6	1619.9	1524.4	1447.5	1770.9	1698.7	1320.1	1906.2	1416.8	2566.2	1445.3	1381.1	3026.7	1891.7	1959.6	1295.5	1530.7	2129.7	1488.3	1341.4	1259.4	1650.1	2519.4	1315.7	1462.7	2381.6	1412.9	1593.9	2576.7
11557-3	SL007679	E3 ubiquitin-protein ligase SMURF1	SMUF1	Q9HCE7	57154	SMURF1	Human		662.7	759.3	811.1	703.6	868.5	733.7	675.1	795.4	639.3	600.9	647.7	782.3	785.3	928.7	678.9	628.7	602.4	646	708.1	659.7	705.8	719.6	644.4	731.3	642.3	847.9	642.1	834.2	600.6	766.5	914.8	656.6	696.9	708.7	725.2	653.4	679.6	831.1	880	913.4	868.5
11560-76	SL007428	Nuclear factor of activated T-cells, cytoplasmic 4	NFAC4	Q14934	4776	NFATC4	Human		408	451.2	413.4	447.8	472.4	520.5	535.1	436.2	413	442.4	423.9	394.4	482.1	436.4	537.5	470.3	398	393.8	523.7	411.9	416.1	419.8	463.6	471.5	456.7	428.9	398.2	417.7	441.4	492.9	414.6	443.2	449.7	425.5	436.2	390.4	469.9	426.5	436.9	491.3	432
11562-9	SL014854	DNA polymerase epsilon subunit 2	DPOE2	P56282	5427	POLE2	Human		323.5	367.7	339	302.8	282.8	344.2	541.2	323.3	305.6	314.7	301.5	330.7	320.9	312.7	675.2	335.5	335	380.9	335.2	352.1	292.9	379.3	315	358	296.2	369.5	299.6	372.3	310	325.6	311	335.1	320.9	315.9	353.2	284.9	620.4	296.7	278.4	297.4	315.5
11563-51	SL016500	Synaptotagmin-like protein 4	SYTL4	Q96C24	94121	SYTL4	Human		2548.7	3956.9	3022.5	3758.2	3446.2	3507.2	3917.6	3348.6	2972.6	2733.2	3602.1	4794.1	3466.3	3701.8	3786.7	3059.8	3381.7	4290.9	2800.4	4183.9	3500.5	5363.5	3370.5	2702.9	4457.6	4497	3852	3159.7	3989.8	3838	3242.3	3205.7	4501.5	3439.2	4755.2	4128.3	2824	4694.1	3717.6	3765.7	5365.3
11565-58	SL019525	Zinc finger protein 23	ZNF23	P17027		ZNF23	Human		248.4	303.2	184.5	194	281.4	295.5	303.3	239	280.4	502.6	227.1	250.8	225.5	260.4	472.3	269.7	275.4	345.5	209	231.9	209.1	243.5	232.2	304.7	253.1	407.7	327.9	409.7	309.1	423.2	258.8	223.7	237.9	223.7	291.2	206.3	255.6	196	242.1	204.5	230.5
11566-48	SL009148	Keratin, type II cytoskeletal 72	Keratin 72	Q14CN4	140807	KRT72	Human		249	224.9	732.4	177.4	184.3	204	226.8	171.3	199	206.5	169.3	178.6	203.9	203.7	170.3	198.9	220	177	186.3	184.2	168.1	182.9	192.9	185.2	203.2	195.8	176.7	166.7	184	173.4	205.4	186.5	318.7	189.2	214.5	156	224.1	177.6	171	182.1	173.4
11567-23	SL019535	Zinc finger protein 10	ZNF10	P21506		ZNF10	Human		876.2	960.7	907.9	1249.5	964.3	2537.6	1368.4	956.8	1012.5	1062.4	1019.1	1192.2	974.7	1109.7	884.2	1048.3	1019.6	1104.6	1349.8	1006	919.4	1285.1	1210.6	1086.3	1046.4	1311.6	1041.7	1003.4	1056.1	1118.1	953.7	903.1	1059.5	991.2	1120.7	904.6	977.8	961.5	925.2	1038.4	1228.7
11568-2	SL007323	Peptidyl-prolyl cis-trans isomerase FKBP1B	FKB1B	P68106	2281	FKBP1B	Human		2030.7	3135.7	982.1	1787.2	4691	2375.8	1282.3	433.8	682.3	884.4	2081.3	853.8	1705	882.6	1317.1	425.6	3663.1	19098.5	687.4	2587.2	964.6	1481.2	3164.2	866.5	796.4	1103.8	3931.4	2192.3	1731.2	2131.7	874.8	1091.8	1809.1	1413.6	2685.4	1425.6	2658.5	7973.4	945.2	2156.9	1062.8
11570-94	SL019514	B-cell receptor-associated protein 29	BAP29	Q9UHQ4		BCAP29	Human		449.3	655.6	586.5	484.9	489.8	497.6	972.7	504.9	557.2	504.1	526.6	660.2	531.3	540	549.6	562.8	488.8	570.8	441.5	567.8	570.9	599.2	480.2	506	511.6	686.2	551.9	549.9	614.1	462.2	529.9	538.6	577.2	586.4	590.8	541.5	558.1	600	476.2	471.3	534.7
11571-75	SL018232	NKG2-E type II integral membrane protein	NKG2E	Q07444	3823	KLRC3	Human		4099.5	2113.7	2327.8	2205.5	2602.7	2006.9	2255	2165.7	2257.1	2927	2230.3	2986.1	2266.2	2259.3	2179.4	2230.9	3015.2	2461.4	1763.4	2621.5	1863.3	2607.3	2917.7	2507.8	3412.9	2531.7	2571.3	1779.8	2045.9	2049	2020	2144	2230.3	2467.4	2814	2186.6	2742.1	2594	4257.1	1616.2	2023.2
11572-4	SL010968	Dynamin-2	DYN2	P50570	1785	DNM2	Human		7609	35609	11716.9	22132.9	20927.3	16674.2	11852.4	8060.6	6918.9	4887.4	20393.3	11768.1	11286.3	12816.9	13959.9	2568.2	10370.8	8753.8	5266.4	28081.7	14853	19997.8	13977	10160	13420.5	8274.7	19022.5	3806.9	17579.6	21616.1	10113.9	16639.2	25211.1	8869	16090.5	20064.7	14203.9	27711.2	24967.4	22507.7	19898.1
11573-3	SL017909	Serine/arginine-rich splicing factor 6	SRSF6	Q13247		SRSF6	Human		683.1	262.5	365.3	370.2	438.2	446.3	312.5	375.2	327.8	315.2	385	379.3	384.2	2230.7	278.8	343.3	404.6	280.4	398.7	304.4	277.2	365.7	494.9	446.8	406.9	329.7	323.2	619	291.2	404.8	348.3	336.3	371.2	303.6	403.7	379.8	244	273.6	358.2	500.3	279.4
11582-63	SL007975	DnaJ homolog subfamily A member 2	DNJA2	O60884	10294	DNAJA2	Human		788.1	2413.9	643.2	1553.9	888.9	1582.1	995.3	574.1	703.2	572.5	1112.9	800.4	845.3	1079.1	760.6	401.8	848.5	568.8	660.1	1003.1	819.2	1304.7	1191.7	909.9	858.9	684.8	945.4	520.8	1208.9	1126	747.4	1133.6	1154.2	643.4	1224.7	939.3	834	1727.6	1761.1	1138.3	1116.7
11587-5	SL019521	MAX gene-associated protein	MGAP	Q8IWI9		MGA	Human		1407.2	2016.4	1805	2062.6	1627.9	2043.8	2853.4	2105.2	1879.8	1989	1915.5	4335.6	2469	2141.7	2139.4	2100	2207	2744.4	1801.4	2347.5	1935.5	3392.8	2387.5	1810	2183.5	2556.3	1972.5	1959.7	2064.6	1959.6	1822.3	1777.3	2271.1	2115.4	2320	2090.7	1696.2	2292.4	1781.2	1824.6	3065.3
11590-5	SL019537	Probable RNA-binding protein 23	RBM23	Q86U06		RBM23	Human		543.5	749.2	720.7	787.1	517	595	536.5	784.6	774.6	587.2	553.2	642.1	808	702.6	571.4	615.2	544.6	609.8	2285.1	598	629.1	687.8	808.9	899.4	536.5	761.8	546.6	845.4	601.7	1939.9	626.1	629.8	673.3	589.2	1385.2	830.1	550.6	475.1	598.2	637.3	685.1
11591-43	SL007011	Protein regulator of cytokinesis 1	PRC1	O43663	9055	PRC1	Human		229.7	204.2	207.2	203.1	402.8	196.8	239.9	189.7	201.5	213.6	191.3	210.5	196.6	191.6	523.5	220.9	209.3	346.3	234.1	200	192.5	217.2	207.9	204.1	209.7	213.1	208.4	210.9	190.2	232.2	254.4	194.8	200.5	215.7	337	191.9	566.8	197.1	203.2	197.3	196.3
11592-1	SL011997	ELAV-like protein 1	ELAV1	Q15717	1994	ELAVL1	Human		915.8	1346	844	1201.4	1376	894.6	1106.4	755.7	771	653.7	1144	950.4	982.9	939.2	1112.1	756.5	1009.2	893.8	1204.7	1133.2	1036.2	1211	854	802.5	957.6	955.8	997.7	769.5	1060.2	1335.8	838.7	920.4	1085.9	815	1230.5	1099	760.6	1841.2	1097.4	1373.2	1186.1
11593-21	SL003188	C-X-C motif chemokine 9	MIG	Q07325	4283	CXCL9	Human		400.8	374.9	376.7	418.5	360.3	398.3	366.6	403.8	409.2	1446	365.3	380.5	385.3	394	458.7	400.1	493.6	357.9	385.4	369.6	380.2	367.2	399.3	434.5	394.4	390.1	386.9	391.5	365.5	406.2	387.2	377.9	414.2	400.8	376.5	390.6	420.9	326.8	389	375.5	371.2
11596-47	SL019527	Zinc finger protein 75D	ZN75D	P51815		ZNF75D	Human		542.9	401.2	363.4	433.9	441	379.9	463.5	360.5	441.6	525.1	360.4	348.6	389	362.1	358.9	398.5	393.7	1460.2	390.1	357.4	335.5	352.8	394.1	398.8	502.7	335.5	367.7	352.6	345.9	437.5	334.3	345.5	441.2	386.8	368.3	363	410.9	350.4	386.1	406.2	381.9
11601-26	SL019516	ATP-dependent RNA helicase DHX8	DHX8	Q14562		DHX8	Human		934.4	744.6	769.2	846.8	881	677.5	906.5	731.5	768.1	575.7	594.9	930.9	850	831	876.3	711.7	719	791	1004.1	705.7	900.3	760.7	932.9	740.5	628.8	969.9	924.9	786	785.3	1019.8	766.2	763.5	796.5	937.5	681.6	1084.1	1019.4	696	588.6	868.1	1038.9
11606-22	SL019538	DnaJ homolog subfamily B member 6	DNJB6	O75190		DNAJB6	Human		771.2	1664.7	832	1470.1	833.4	1280.3	1030.6	981.2	790.7	795.9	994.3	855.2	896.4	1200.1	868.2	609.8	896	931.7	989.1	1187.5	1050	1295.9	1063.4	1094.9	1050.4	992.2	893.9	818.3	870.2	1256.8	1116.2	1070.2	1343.3	835.7	1289.6	1132.4	985.6	1560.9	1653.3	1469.5	1462.9
11607-15	SL016389	Bromodomain-containing protein 1	BRD1	O95696	23774	BRD1	Human		301.1	329.9	318.8	436.9	409.8	399.7	353	341.1	357.9	932.1	310.6	321	487.1	359.5	319.4	354.3	338.6	489.1	393.3	327.9	310.1	329.6	368.4	399.7	407.2	348.8	320.8	332.2	306.7	450.8	316.7	419.7	343.5	430.1	369.4	889.6	323.7	316.8	370.2	356.6	351.4
11608-5	SL019511	Microtubule-associated proteins 1A/1B light chain 3B	MLP3B	Q9GZQ8		MAP1LC3B	Human		23346.2	35844.8	18147.2	27675.5	33131.3	19423.7	14864.8	14837.5	12014	13602.6	21198	18970.2	19395	23877.1	26163.4	8940.6	24034	19483.5	12274.7	33168.2	22970	29508.3	25282	19148.4	26793.6	17090.5	29999.9	12437.4	26456.9	24416.5	18548.4	28099	29357.5	20840.1	27176	26005.8	22381.7	36765.9	26418.8	29269.3	21168.5
11614-29	SL013071	Enhancer of rudimentary homolog	ERH	P84090	2079	ERH	Human		141971	5568.1	4960.3	5445.8	4668.8	4518.4	50452.7	3786.1	3636.3	1968.5	4983.7	3787.9	3255.6	3958	3149.3	2798.5	3653.5	3639.8	5281.3	5117.1	4295.6	5488.1	4751.6	4018.5	4028.8	4047.4	3281	3892.1	4408.3	10011.3	3658.1	4516	5911.3	2529.9	8162.6	4912	2610.3	4157.9	5276.9	5530.6	5324.8
11615-16	SL016537	Dual adapter for phosphotyrosine and 3-phosphotyrosine and 3-phosphoinositide	DAPP1	Q9UN19	27071	DAPP1	Human		51720.6	75678.2	42171	57353.5	49093.2	53850.7	39364.5	7214.6	31854.2	12371.3	73670.6	48021.7	40250.7	46708.3	58973.9	4722.9	50953.5	27026.3	18026.3	86629.9	60071	60692.2	54277.5	49952.1	50175.3	22319.9	66666.5	8095.2	77341.2	54705.9	44962.9	69481.3	80095.9	45730.3	46396.5	71466.8	50523.7	66294.6	66894.2	57046.1	54307.9
11616-9	SL013812	Heat shock factor protein 1	HSF1	Q00613	3297	HSF1	Human		1156	1426.3	1173.7	1518.4	1014.5	1169.9	1193	1444	1080.5	1170.1	1218.7	1148.1	1272.5	1343.8	1126.5	1009.1	1216.6	1285.4	1409.7	1175.5	1437.7	1272.3	1117	1266.5	993.8	1230.9	1104.8	3790.9	1018.1	1687.8	1365.9	1426.7	1182	1191.8	1365.3	1179	1142.2	1316	1444	1554.6	1414.8
11617-1	SL004121	Integrin alpha-L	LFA-1 alpha-L chain	P20701	3683	ITGAL	Human		840	866.5	715.7	918.2	814.1	787.6	977.3	835.6	869.5	942.5	794.8	867.2	779.4	858	853.3	797.7	950.6	1507.8	897.6	826.5	809.8	919.2	790.5	767.5	774.9	865.7	909.3	810.2	807.8	1026.6	759.9	792.6	874.1	772.2	907	798.1	762.4	851.8	775.6	883.5	939.7
11618-83	SL007101	Transcriptional activator Myb	MYB	P10242	4602	MYB	Human		263.8	299.7	265.4	237.3	251.5	255.6	426.6	274	260.4	333.5	285.2	356.1	276.3	270.3	268.4	307.3	257.2	356.7	296.7	304.9	282.8	343.8	272.1	253.2	278.4	349.1	271.6	518.4	301.2	246.7	345.4	283.2	273.5	286.1	291.3	272.3	275.2	290.2	239.4	246.4	301.8
11626-7	SL008563	Ubiquitin-conjugating enzyme E2 variant 1	UB2V1	Q13404	387522	UBE2V1	Human		4439.3	11588.8	3591.4	5931.7	8889.8	4948.5	6318.6	6471.7	2653.9	3424.1	4599.9	3816.1	3983.4	6401.1	4878.3	1883.9	4827.9	3479.9	3635.6	6511.4	5241.1	6653.6	4135.5	3526.4	4229.4	4950	5462	4241.1	4051.8	8469.7	6217.1	4445.4	5705.9	4284.9	6754.1	4763.4	4771.3	14735.9	8604	7992.5	9390.5
11633-89	SL013002	Activator of 90 kDa heat shock protein ATPase homolog 1	AHSA1	O95433	10598	AHSA1	Human		1892.4	8367.3	6580.1	8258	4869.1	7067.5	3723.1	5420.6	3932.7	1932.2	5455.8	4682	5440.8	5867	6511.1	3738.2	2031.3	4464.9	4268.6	6925.5	7620.7	6031.4	4876.3	4735	3677.1	4410.2	5721.6	5496.1	7213.1	5930.6	8255.2	6683.3	8204.2	4769.2	6569.6	8888	4080.6	9662.1	8200.7	9148.5	7606.3
11634-32	SL016376	Regulator of G-protein signaling 10	RGS10	O43665	6001	RGS10	Human		48699.9	94546.1	56142	90914	88447.3	61758.3	48104.6	26878.5	30938.9	34302.5	89771.6	64761.2	60945.5	55006.4	73968.3	9793.1	71712.6	54596.3	24950.9	98092.6	64237.6	92118.8	64364.3	51483.5	77521.6	47431.1	94751	15548.3	81400.4	77545.4	50431.1	74247.7	93094.5	57182.9	76390.3	76532.2	72059.3	80269.3	120138	74420.1	77853.7
11636-33	SL004811	Transgelin-2	Transgelin-2	P37802	8407	TAGLN2	Human		18244	28528.2	14827.8	20797.3	29190.4	19896.2	11456.6	5945.7	6916.3	6516.4	18563.3	12880.1	14439.9	11532.2	17230	3780.7	23411.9	11057.1	5105.9	24040.7	12781.4	20456	23312.9	10295.6	30376.7	9789	24821.5	3767.3	21703.6	22411.1	9121.2	16642.4	21058.7	13827.8	17253.7	20755.3	18621.7	24310.6	16530.9	18944.4	10024.1
11638-42	SL019577	Beta-1,3-galactosyltransferase 2	B3GT2	O43825		B3GALT2	Human		947.7	998.7	767.1	891	1092	1076.1	1169.8	814.3	933	914.8	941.7	1064.5	953.3	905.9	968.4	900.3	1327.2	1372.5	785.6	1392.4	890.9	1164	1107.7	934	993.5	1167.6	1213.6	765.9	898.2	837.4	800.3	1364.4	1505	991.1	1180.6	942.7	1003.5	1042.3	926.3	964.3	1152.1
11643-73	SL019554	E3 ubiquitin-protein ligase DTX3L	DTX3L	Q8TDB6		DTX3L	Human		1072	584.8	585.1	544.3	541.7	427.1	540.1	589.2	428.9	432.9	593.5	450	432.5	407.8	583.2	428.2	774.1	575.9	553.8	575.3	538.4	469.1	438.4	416.6	450	441.6	478.3	402.5	469.2	642.4	456.2	422.3	479.2	468.1	491.6	579.1	445.4	1087.6	461.8	603.3	455.5
11645-9	SL012417	Prolyl 4-hydroxylase subunit alpha-1	P4HA1	P13674	5033	P4HA1	Human		620.5	668.2	643.1	738.3	1022.4	677.1	768.6	745.9	671.5	614.7	703.6	664.3	639	668.6	965.7	647.8	650	854.1	789.5	639.3	587.5	639.2	697.2	656.5	572.9	692.6	620.2	588.4	619.7	824.1	558.5	597.4	615.3	639	684.4	879.5	619.9	655.7	723.8	678.2	694.5
11646-4	SL005434	Carbohydrate sulfotransferase 9	Carbohydrate sulfotransferase 9	Q7L1S5	83539	CHST9	Human		2178.8	396.6	996.9	611.6	1022.7	1086.4	620.4	1582.5	976.7	998.9	879.5	577.5	1115	580.6	841.8	1032.9	693.5	628.3	1120.8	1001.3	791.4	751.1	901.3	1421.4	855.9	615.8	552.5	1718.3	662.5	451.9	449	532.2	833.5	687.9	1322.4	1040.5	682	438.8	768.4	929.6	719.3
11647-6	SL006312	Frizzled-10	Frizzled-10	Q9ULW2	11211	FZD10	Human		9418.2	1935.2	2082	1912.7	2954.5	1805.3	1847.8	1871.6	1703.6	1241.7	3660.6	2393.7	1978.7	2159.9	2849.1	1838.3	1528.8	2398.1	2109.5	1975.4	2378.2	2354.2	1344.7	1357.5	2496.8	2477.8	1767	2112.7	2679.7	2152.9	2119.9	2224.3	1861.3	1909.4	2590.8	2255.8	1579.5	2733.8	1760.6	1798.6	2052.2
11649-3	SL019547	Stromal membrane-associated protein 1	SMAP1	Q8IYB5		SMAP1	Human		6950.8	18033.5	6951.8	15350.9	13590.3	11825.8	6239.5	2075	4584	2401.8	9842.2	7440	5236.9	6885.9	9906.3	1538.2	10826.6	6921.7	3303.6	16846.4	7661.9	9172.9	11375.5	7040.9	8361.3	2891.5	13469.4	1845.2	9455	11532.3	5864.4	8507.3	11478.1	5676.2	12622.9	10520.9	6967.5	18154	11582.1	11005.4	9298.1
11653-69	SL019569	Sodium- and chloride-dependent glycine transporter 1	SC6A9	P48067		SLC6A9	Human		134.1	124.6	93.1	89.3	101.4	143.5	105.7	99.9	106.3	113.6	97.7	110.2	97.8	92.9	92.9	104.4	107.2	97.4	85.1	103.1	283.8	101.2	98.9	111.9	100.9	148.5	105.2	92.4	102.3	77.8	91.7	98.1	104.3	120	104.2	83.2	113.4	97.5	92.4	93.1	87.6
11654-77	SL019578	Neurensin-1	NRSN1	Q8IZ57		NRSN1	Human		657.4	641.8	537.3	455.6	369.5	516.8	611.6	474	464.7	540.2	529.3	688	577.1	470.9	523.5	580.8	527.4	542.8	534.1	553.5	538.6	714.4	561.7	563.5	495.3	610.2	535.9	935.1	575.3	490.3	545.6	470.5	522.7	522.6	550.7	516.9	653.2	552.8	526.9	476.6	554.2
11656-110	SL007751	Ena/VASP-like protein	EVL	Q9UI08	51466	EVL	Human		977.8	1224.8	1565.8	1699.8	1695.9	1170.8	978.2	1411	1082.2	668.3	1457.4	1279.6	1268.3	1319.4	1592.3	1194.5	882.8	1398.5	1163.4	1333.4	1566	1238.1	840.5	947.5	886.7	1166	1290.3	1526	1666.7	1721.9	1421.1	1550.2	1626.1	1050.9	1319	2182.3	1042.6	2021.8	1580.7	1267.4	1496.3
11657-86	SL006979	Suppressor of cytokine signaling 7	SOCS7	O14512	30837	SOCS7	Human		349.5	347.8	326.3	365	329.8	320.6	361.8	328.8	364.6	345.3	321.3	366.6	324.2	355.5	382.7	345.6	374.8	307.1	342.3	318.7	315.4	315.4	355	328.5	369.7	322.4	315.4	380	292.9	393	327.8	337.4	340.1	305.2	335.4	291.5	334.6	294.8	303.7	318.4	301.2
11659-31	SL011224	Clathrin interactor 1	EPN4	Q14677	9685	CLINT1	Human		24596.7	16216.3	7077.3	12761.9	16695.3	10591.3	7295.3	2120.7	5262.5	3117.7	13798.3	6443.9	4952.6	5000.1	14962.2	1417.1	23705.8	3218.7	3908.1	15991.9	7048.7	12547.8	9668.2	5669.9	9521.7	3942.9	10017.9	1764.3	8322.3	15921.5	6669.6	7441.7	13568.8	5243.3	13760.7	13515	5007.2	29711.9	13676.4	12477.7	10458.5
11661-11	SL019570	NACHT, LRR and PYD domains-containing protein 1	NALP1	Q9C000		NLRP1	Human		371.1	319.3	305.6	292.8	296.1	882.7	303.2	312.6	380.1	477.4	519.9	288.6	299.9	289.1	357.1	303.4	323	275.4	278.6	307.1	329.8	252.2	486.5	329.9	440	308.6	295.6	262.2	278.6	260.3	418	303.2	356.3	304.3	477.5	316	371.4	249.7	296	408.8	285.2
11664-32	SL019543	ADP-ribosylation factor GTPase-activating protein 2	ARFG2	Q8N6H7	84364	ARFGAP2	Human		8826.2	23917.2	7607.1	18275.4	16223.3	15206.7	8392	3384.1	5144.4	2718.3	17663.6	9010.5	7246.6	19627.1	12467.4	1659.5	11266.5	4937.2	3649.6	22003.9	10758.3	14453.2	15159.7	7429.2	10423	4721.1	15239.1	2230	14031	14703.7	6775.1	11534.9	18034.2	5894.3	15710.9	17696.2	7825.6	20306.2	17078.9	16871.6	15072.5
11666-72	SL019551	Regulator of G-protein signaling 8	RGS8	P57771		RGS8	Human		2439.7	3085.7	4590.7	3993.3	4680.1	3499.6	2522.2	4768	3115.3	2172.3	3970.6	4008.5	4045.9	4010.7	4381.3	4037.8	2520.3	4749.9	3117.1	3896.5	5179.2	3767.8	2461.4	2940.4	3777.2	3878.6	3470.3	4974.1	5479.8	4107	4647.2	4541.3	3816.6	3939.1	3526.1	5429.1	3168.9	4824.5	4166.1	4097.4	4116.7
11667-29	SL019556	Tensin-2	TENC1	Q63HR2		TNS2	Human		261.3	278.5	268.1	279.7	255	256.4	363.9	262.8	305.5	760.9	252	240.8	247.1	423.1	257.9	315.9	261	293.8	296.2	237.4	237.1	261.6	263.4	262.9	246.2	237	246.4	237.4	258	338.4	229.3	254.1	250.5	252.4	248.9	297.9	283.1	229.8	252.6	245.5	219.4
11669-39	SL019571	Solute carrier organic anion transporter family member 5A1	SO5A1	Q9H2Y9		SLCO5A1	Human		444.3	510	444	382.8	422.6	478.3	516	364.1	505.7	443.3	486.8	399.7	398.8	2582.6	349.1	414.7	409.1	424.8	457.3	691.7	394	441.9	658.7	466.4	456	4216	429.6	462.1	399.8	315	376.5	438.5	373.8	439.6	762.2	342	448.5	359.9	431.3	358.2	340.6
11671-19	SL019544	Peregrin	BRPF1	P55201		BRPF1	Human		820.5	1078.4	1195.6	1264.6	1101.7	1204	1572.8	1252.1	12575.2	1064.1	1261.7	1499.7	1254.4	1434.1	1446.6	1233.5	1127.7	1466.7	1341.6	1209.3	1446.6	1564.4	1104	1051.8	1053.3	1595.6	1175.5	1330.7	1391.5	1622.2	1170.2	1271.7	1218.4	1227.3	1307.5	1256.5	1009.6	1360.4	1128.4	1244.6	2328.5
11672-17	SL019549	Kinesin-like protein KIF16B	KI16B	Q96L93		KIF16B	Human		2070.1	3361.5	3884	4369.7	3947.5	3403.3	3536.6	4219.6	3189.4	2490.2	4028.6	4108.5	3615.1	4403.6	4215.5	3380.6	2881.2	4173.5	3643.2	3790.8	3986.6	4659.5	3296.4	2775.1	2920.2	4346.4	3370.6	4242.9	4114.1	4552.8	4043.5	3929.3	3690.4	3553.9	3788.2	4115.2	2658.5	4787.9	3913.6	4337.7	5087.7
11677-17	SL019579	Probable palmitoyltransferase ZDHHC14	ZDH14	Q8IZN3		ZDHHC14	Human		175.5	183.8	135.7	112.9	235.9	135.6	195.7	139.2	170.1	182.8	134.5	140.9	137.3	147.9	208.2	150.3	199.3	120.7	137.1	128.8	117.9	131	127.4	4361.2	155.6	147.8	127.5	138.3	157.5	122.7	133.7	115.7	119.6	125.8	139.8	113.8	142.2	135.2	127	106.3	121.5
11678-105	SL019586	Gap junction delta-2 protein	CXD2	Q9UKL4		GJD2	Human		332.5	379	326.8	370.4	340	422.5	550.3	388.2	391.4	377.6	385.5	433.5	698.6	456.6	443.9	353.3	347.3	398.7	460.6	424.8	367.4	433	354.1	332.1	410.7	441.2	372.3	353.6	364.9	339	967.5	468.1	349.5	395.6	389.1	362.8	354.8	355.5	351.8	320.5	388.8
11681-8	SL007271	Arf-GAP domain and FG repeat-containing protein 1	NUPL	P52594	3267	AGFG1	Human		12887.7	18167.7	8022	11716.4	18207.5	10870	6430.7	4512.9	4812.9	4579.9	14997.9	8078.6	7377.2	8579.7	13105.8	2327.8	15786.5	5438.6	4955.2	14242.8	8119.4	12737.2	11167.2	6490.5	8501.8	6226.8	13292.1	3458.7	9102.7	14960.3	7361.7	10281.6	13345.5	7808.8	19071.9	12242.5	8413.5	25219.5	12665.4	12977.8	12527.4
11682-7	SL015231	Thioredoxin-interacting protein	TXNIP	Q9H3M7	10628	TXNIP	Human		3305.7	1883.2	1841.3	1656.9	2331	1793.7	2573.9	1984.4	1488	1418.9	1962.9	2678.4	2035	2146.5	2185.2	1781.6	1310.5	2656.9	1254.4	2074.6	2137.1	2523.9	1357.1	1332.9	1746.5	2939.4	1710.3	2039.7	2726.1	1851.9	2303	2124.4	1712.6	3780.8	2136.5	2105.1	1750.4	2529.4	1653.9	1696.4	2339.4
11683-19	SL019567	ADP-ribosylation factor-binding protein GGA3	GGA3	Q9NZ52		GGA3	Human		5687.5	21858.9	5581.9	14232.4	11695.3	10705.9	5334.1	2297.2	3495.2	2066.7	9871.3	5558	4890.1	6657.3	7616.2	1155.8	8613.2	3846.1	2681.9	13396.5	7037	10311.8	8713.2	4480.2	7366.8	3586.9	10681.2	1660.5	7696.4	10700.2	5574.4	7016	12407.2	3947.6	10893.6	11885.5	5224.8	17246.5	12330.7	13398.1	13127.1
11690-47	SL019558	Anaphase-promoting complex subunit 7	APC7	Q9UJX3	51434	ANAPC7	Human		465	554.8	479	540.6	533.7	840.8	845.6	528	536	479.9	512.8	503.8	494.9	595.2	464.5	535.3	516.8	2194.5	564.6	557.2	456	582.1	505.9	500.3	490.3	493.5	470.4	527.8	522.7	643.4	566.5	484.8	514.5	506.5	958.8	524.3	494.2	513.8	553.7	578.8	546.2
11692-21	SL019573	SHC-transforming protein 4	SHC4	Q6S5L8		SHC4	Human		583.9	697	557.3	680.3	557.5	754	799.3	563.3	564.8	570.2	657.8	699.8	1466.4	618.6	578.5	630	581.2	723.3	664.5	637.8	585.9	797.1	608.2	629.7	602.7	723.3	627	600.4	616.1	761.2	590.1	588.9	602.7	542.5	701.2	601.3	801.3	683.8	574.1	663.1	656.7
11696-7	SL008838	Cellular retinoic acid-binding protein 2	RABP2	P29373	1382	CRABP2	Human		11287	7117.6	21008.5	9095.2	6171.7	12293.3	6968.1	20147.8	10398.1	11367.7	17735.2	15350.9	16717.8	11464.2	9410	22447.2	9877.1	15057.3	9384.3	10003.4	10203.8	10570.3	19882	18949.1	8777.8	11859	21650.1	21679.7	16673.4	9848.9	16965.4	13532.1	25750.4	11452.2	9727.7	13509.4	9911.6	5210.3	21482.4	11314.6	6480.8
11699-16	SL014919	Protein tyrosine phosphatase type IVA 2	TP4A2	Q12974	8073	PTP4A2	Human		1755.6	3608.2	1412.6	2418	3454.4	1983.1	1484	1127.6	1270.7	1069.2	2493.5	1243.4	1530	1198.1	1520.7	1126.3	2148.1	1310	694.9	2462.3	1503.9	2160.8	2484.3	1636.4	1713.5	969.9	2023.6	897.2	1801.3	2259.3	1305.3	1745.8	2343.6	1340.9	2583.1	1803.1	1699.5	3215.2	2275.5	2148.5	1505.7
11708-2	SL007868	Lipocalin-1	LCN1	P31025	3933	LCN1	Human		738.9	607.9	609.6	550.7	698.6	582.2	690.6	583.8	612.9	1742.2	603.1	631.8	689.6	593.5	692.3	734.6	664.3	879.6	609.3	582.5	648.5	605.8	654.6	595	611	795.2	549.4	673.3	584.1	557.9	603.4	630.4	582.9	591.5	523.1	659.9	747.3	823.4	625	597.1	609.9
11709-29	SL015112	Carnitine O-palmitoyltransferase 1, muscle isoform	CPT1B	Q92523	1375	CPT1B	Human		1351.6	2110.8	2211.3	1756.3	2205.6	1606.1	1409.6	1932.4	1373.7	1307	1883.8	1617.1	1883.9	2398.5	2035.6	1607.3	1381.9	2115.8	1708.4	1724.3	1978.9	1612.6	1194.5	1553.8	2274	1686.6	1708.1	1964.3	2301.5	1764.9	2103.2	2193.7	2251.6	1712.1	1357.2	2980	1704.5	2373.7	1924	1744.7	1591.7
11715-1	SL019568	POU domain, class 2, transcription factor 1	PO2F1	P14859		POU2F1	Human		132.9	163.7	133.9	117.3	117.3	109.6	145.5	118	127.9	130.4	112.9	140.1	143.1	112.4	111.1	150.6	139.9	108.4	108.8	120.4	114.2	119.5	120.9	133.7	129	130.9	120.4	200.4	124.3	99.6	118.1	115.4	134.3	165.6	133.5	116.4	138.3	96.9	117.1	115.5	109.7
11716-28	SL019575	Leucine-rich repeat, immunoglobulin-like domain and transmembrane domain-containing protein 2	LRIT2	A6NDA9		LRIT2	Human		1984.9	568.3	499.7	481.4	627.4	489.4	619.8	482.9	505.1	1126.8	521.8	502.4	565.2	2015.1	511.4	536.9	5137.7	495.9	526.4	541.7	435.7	477.9	546.1	633.5	921.9	483.3	551	512.2	481.7	484.9	464	1173.7	483.5	493.7	681.9	496.1	742.6	756.4	593.5	534.1	485.7
11816-84	SL007025	Tyrosine-protein kinase JAK2	JAK2	O60674	3717	JAK2	Human		23651.5	33348.3	16915.4	31133.5	21891.9	24689.7	22438.4	4597.1	11830.5	5741	23156.7	14353.3	16142.4	21971.2	20674.1	3045.2	34214.6	7978.3	6624.6	38377.1	17242	18354.2	37961.8	17756.9	30290.1	7434.9	36320	3072.7	25858.8	21288.4	14656.2	20889.9	26703.2	14508.3	16175.2	25397	17757	30551.1	24326.7	25030.7	21401.3
11825-27	SL013877	Peroxisome proliferator-activated receptor gamma coactivator 1-alpha	PRGC1	Q9UBK2	10891	PPARGC1A	Human		501.7	558.5	498	717.7	542.2	928.9	1002.1	593.2	655.5	716.7	696.8	842.7	560.8	629.2	650.3	684.7	659.5	781.1	538.3	660.4	553.6	866.5	684	569.9	636.5	901	597.7	519.9	644.6	610.1	502.4	567.5	540.1	607.7	790.8	533.8	581.3	868.5	591.4	572.9	771.4
11827-7	SL019486	Nuclear receptor ROR-gamma	RORG	P51449		RORC	Human		260.7	190.1	169.3	184.4	225	209.4	214.6	160.8	254.2	259.3	170.4	162.8	209.5	173.2	189.8	187.8	221.7	141.6	191.7	185.1	146.2	148.6	204.1	193	206.2	166.5	225.6	144.3	197.4	176.4	159.1	166.8	170.8	201	179.4	140.5	215.8	168	269.3	154.9	136.5
11837-7	SL004859	Tumor necrosis factor receptor superfamily member 18	GITR	Q9Y5U5	8784	TNFRSF18	Human		173	142.2	1097.7	318.3	138.2	172	136.1	147.8	189.6	161.6	164.9	147.5	139.2	272.7	128.8	152.2	155.6	130.4	147.5	132.8	445.6	288.6	188.9	169	183	149.6	145.4	140.7	140.8	274.2	163.8	147.1	139.9	147.7	177.9	126.5	153.4	133	167	133.8	151.2
11838-130	SL010815	Piezo-type mechanosensitive ion channel component 1	FA38A	Q92508	9780	PIEZO1	Human		307.7	196.1	239.9	245.6	230.9	335.7	248	334.6	225.8	241.4	223	270.2	237.2	237.5	1091.2	239.5	255.1	206.7	216.8	226	224.9	228.5	254.8	238.8	270.3	244.2	223.2	198.6	229.1	248.1	331.9	214.7	231.1	259.2	210.4	213.6	250.7	202.1	224.7	206.3	211.9
11872-9	SL019027	Protocadherin gamma-B1	PCDGD	Q9Y5G3		PCDHGB1	Human		77.8	126.3	83.2	92.1	92.4	65.2	160.5	67.2	62.1	87.6	69.9	79.4	78.1	94.4	150	91.9	79.2	72.7	87.8	89.3	78.2	99.7	64.2	70.7	101.5	90.1	106.6	71.9	90.9	113.9	159.5	87.8	93	95.3	77.6	67.8	98	551.6	78.4	72.5	100
11910-27	SL019039	Homeobox protein DLX-4	DLX4	Q92988		DLX4	Human		733.5	1769.5	760.7	1620.9	1253.4	1106	573.4	394.1	515.2	361.3	1390.9	614.4	454.1	867.9	1496.2	272.8	1039.7	403.1	353	1708.7	615.5	719.4	921.3	545.8	656	451.9	1062.3	340	815.4	1208.7	756	792.5	1213.9	545.8	709.8	1552.7	626.5	2328.5	1386.5	1769	1140.4
11911-13	SL019048	Leucine-rich repeat-containing protein 4B	LRC4B	Q9NT99	94030	LRRC4B	Human		174.9	148.7	133	147.2	191	149.2	169.8	152.1	161.9	185.8	141.7	143.9	168.7	156.7	297.9	181.4	156.1	139.6	164.7	164.9	147.4	144.9	157.7	161.5	167.2	153.8	144.1	131.1	138.6	153.4	156.5	158.8	150.4	155	315.6	210	167.5	152.6	165.6	176	156.4
11926-23	SL012582	Alpha- and gamma-adaptin-binding protein p34	P34	Q6PD74	79719	AAGAB	Human		4587.1	10415.8	4646.6	6040	5042.1	5290.1	2851.4	5914.5	3101.1	1838.4	8785.4	4200.6	6396.2	4755.1	5232.7	1781.8	7915.1	2262.7	5968.7	10576.9	4272.2	5557	5111	4050.3	4282.4	3336.5	6148.4	1697.1	6887.8	7785.6	4728.9	5864.6	8100	3126.3	4301.2	6321.8	5218.9	8619.9	9016.7	6980.4	3974.5
11934-9	SL015014	Integrator complex subunit 3	INT3	Q68E01	65123	INTS3	Human		194.5	183.6	207	213	194.5	167.7	717.8	190.4	193.5	269.8	239.5	277.6	286.9	231.6	214.6	222.1	203.7	184.3	273.2	200	274.4	185.4	238.9	251.6	194.1	203.5	195.7	197.8	208.2	190.4	192.7	196.6	208.5	237.3	206.7	188.1	225.2	184.4	200.1	201.6	186.6
11952-1	SL018084	Immunoglobulin superfamily DCC subclass member 3	IGDC3	Q8IVU1	9543	IGDCC3	Human		474.4	491.9	497.5	921.8	823.9	452.9	633.1	525.9	569.8	521.5	502.6	505.8	518.6	502.2	506.7	540.8	515.5	492	579.9	527.8	483	564.9	544.9	509	550.2	590.7	501.9	472.5	514.2	690.6	725.9	498.1	541.4	571.7	545.1	489.2	511.6	945.4	710.6	545	550.7
11955-1	SL008179	Rho GTPase-activating protein 1	RHG01	Q07960	392	ARHGAP1	Human		1966.8	1577.1	1225.2	1702.9	2103.3	1431.2	1348.6	1215.9	1104.1	2359.7	1637.3	1017.8	1114.9	1231.8	1077.2	1026.6	1928	1164.6	1037.8	1628.3	1171.5	1334.4	2481.7	1233.5	1954.4	1141	1417.2	1017.4	1410.1	1530.5	1291.2	1077.4	1584.2	1543	1374	1397.3	1523.1	1746.6	1759.9	1324.5	1203.1
11967-23	SL013765	Cellular retinoic acid-binding protein 1	RABP1	P29762	1381	CRABP1	Human		877.6	1014.7	1539.2	1373.6	1716.2	1298.8	1020.3	1492.3	1041.3	843.7	1320.3	1170	1343.3	1402.7	1406.3	1322.5	924	1279	2356.6	1217.2	1568	1151	883.1	946.9	1066.3	1174.3	1103.7	1555.1	1613.1	1412.3	1571.8	1516.6	1330.5	1449.6	1031	1637.2	1066.9	1627.4	1408.3	1373.2	1318.3
11969-5	SL004807	Protein S100-A2	S100A2	P29034	6273	S100A2	Human		488	327.8	396.5	386	398.5	376.5	382.3	433	370	438.1	354.6	317.3	371.9	364.3	313.1	360.6	501.6	421.7	406.3	350.9	332.8	320.2	424.5	399.4	448.1	325	379.6	368.6	647.9	384.9	595.6	409.5	356.3	365.2	343.1	388.4	439.5	376	407.9	351	349.5
11988-24	SL015251	Receptor-type tyrosine-protein phosphatase H	PTPRH	Q9HD43	5794	PTPRH	Human		1034.3	1325.2	920.4	1045.3	1188.8	2441.8	1249.7	1176	952.9	950.2	1189	1223.6	955.7	1049.1	1148.5	879.7	1282.7	1287.3	1128.7	1262.7	972.4	1326.8	868.5	897.5	955.5	1165.3	1045.6	993.1	1219	1186.9	946.1	1831.3	1023	1069	1229.1	1081.6	1182.9	1416.8	1068.2	1460.1	1266.4
11989-35	SL019200	ER membrane protein complex subunit 1	EMC1	Q8N766		EMC1	Human		817.4	536.6	595.5	609.1	690	446.1	641.1	716.4	591	602.2	538.1	545.3	515	491.9	526.5	1752.1	798.4	489.6	708.1	615.9	589.1	540.6	528.3	627.7	696.5	546.2	522.6	530.1	599.9	554.7	520.5	532.9	638.2	505.5	494.1	586.6	531.6	550.1	736	527.4	560.2
12001-7	SL006520	Tight junction protein ZO-1	ZO1	Q07157	7082	TJP1	Human		482.3	387.7	1065.4	442.1	626	378.6	401.5	538.4	460.8	363.4	540.9	431.3	554.4	498.9	680.7	560.2	398.7	635.4	496	455.4	632.8	378.3	374.9	434.5	443.7	1528.1	485.3	545.8	631.7	427.4	589	581.9	517.6	550.1	2689.9	585.6	496.1	512.3	503.7	628.5	461.9
12008-3	SL007098	T-cell antigen CD7	CD7	P09564	924	CD7	Human		1361.5	1050.3	1556	1191.2	1146.1	995.2	1626	1672	1234.1	1690.8	2458.6	964.4	1577.2	1337.3	1145.8	1998	1254.4	1350.2	1389.3	1203.8	1209.5	1135	1579.5	9595.3	979.3	1388.2	1334.6	1362.8	1770.3	1085.2	1360.3	1661.8	1443.6	1410	1480.8	1258.7	1472.3	1021.3	1442.1	1090.3	869
12014-19	SL019226	6-pyruvoyl tetrahydrobiopterin synthase	PTPS	Q03393		PTS	Human		491.4	376.4	505.7	488.3	571.7	476.4	494.7	371	351.9	326.9	440.9	354.4	416.2	466.8	466.3	359.3	350.3	338.5	493.3	449.8	430.6	410.9	401.2	380.7	404.2	353.5	430.1	368.1	446.4	580.9	491.4	486	383	405.9	511.1	384.4	370.7	686.7	488.9	433.8	407.2
12016-60	SL013756	E3 ubiquitin-protein ligase CBL	CBL	P22681	867	CBL	Human		22357.3	24766.2	17110.1	17942.5	19759.7	11693.2	6592	7023.9	7743.1	6570.3	23381.2	8636.5	11021.6	12670.5	24950	4380.9	25065.6	4943.5	13166.5	21884.5	14640.2	8093.5	12778.8	8777	10791.5	5157.2	23823.4	6780.1	15898.1	25178.8	14344.7	14200	20530.5	13545.3	19707.8	28539.7	12392.1	38942.9	18211.2	22861.3	21467.9
12018-84	SL019230	Thiamin pyrophosphokinase 1	TPK1	Q9H3S4		TPK1	Human		872.7	1010.9	1313.7	1254.8	941	899.1	1099.8	864.5	971.8	826	993.9	953.6	795.1	994.1	1007.4	795.7	911.1	879.8	1191.2	1278.5	849.6	990.4	1153.3	822	947.6	900.2	913.1	788.9	917.5	1029.1	1089.5	901.4	922.1	886.3	966	1099.5	847.1	1124.1	1053.7	1096.5	1066.6
12020-39	SL010883	Bisphosphoglycerate mutase	PMGE	P07738	669	BPGM	Human		1210.8	673.8	1248.7	722.1	745.3	601.5	1833.5	3427	768.2	1290.2	303.9	1182.5	1413.7	2485.2	759.3	667.5	802.6	1030.4	1701.3	889.7	1611.1	1434.2	560.6	1167.7	483.5	2049.9	865.8	2745.8	380.8	1211.7	3850.5	979.1	1038.1	1651.7	1182.3	966.2	1431.1	2831.1	5175.7	2654.1	3445.5
12022-12	SL000132	Mothers against decapentaplegic homolog 4	SMAD4	Q13485	4089	SMAD4	Human		276	994	481.1	788.6	409.9	523.2	449.6	391.4	4776.7	240.3	631.7	438.2	392.5	509.1	534.9	264.1	316	246.6	312	1006.4	721.5	486.8	728.8	471.6	478.1	305.5	548.7	329.1	711.5	751.5	498.3	590.3	959	330.4	650.9	849.1	483.3	643.7	1050.4	915.5	707.3
12030-82	SL004900	Desmin	Desmin	P17661	1674	DES	Human		999.4	1145.6	2061.8	1361.2	3523.9	1133.1	988.9	1624.4	1102.9	927	1586.4	1390.5	1573.4	1629.8	4336.1	1565.9	810	1473.2	1191.4	1419.8	1978.6	1230.9	793	959.4	1315.4	1389.8	1276.8	1899.6	2081.1	1384.1	1783.7	1940.6	1483.6	1633.6	1004.8	1912.5	1221.9	1840.6	1509.1	1453.4	1387.5
12033-3	SL007012	Mitotic checkpoint serine/threonine-protein kinase BUB1	BUB1	O43683	699	BUB1	Human		411.5	562.7	411.9	344.1	375.3	672.8	376.5	320	298.4	282.2	411.4	352.1	313.9	291.7	444.4	394.2	482.8	241.2	361.3	352.5	308.5	291.7	410	319.8	475.2	272.7	449.3	251.7	285.5	371.4	340.2	272.5	348.2	292.6	446.9	554.9	322	538.8	311	386.4	317.6
12034-28	SL004613	Adenylyl cyclase-associated protein 1	CAP 1	Q01518	10487	CAP1	Human		8008	15479.9	15349.6	11741.2	9420.9	11378.3	11225.5	2362.3	7815.1	4448.5	14306.3	16763.7	15993.8	12196.9	12639.4	1584.3	10337.9	9636.5	7495.3	18028.1	20770.7	18732.1	11965.7	11622.6	14542.8	10677.4	16563.8	3410.8	24524.6	8028.1	10823.5	16262.8	18094.8	12594.2	9331.8	14281.6	15778.1	13661.1	12218.6	9644.1	12262
12041-33	SL013773	Heat shock 70 kDa protein 1-like	HS71L	P34931	3305	HSPA1L	Human		503.4	508.3	849.8	768.7	881.7	569.9	420.1	1137.8	628.4	347.9	695.1	745.9	799.7	794.2	862.7	941.3	459.9	768.3	628.5	758.8	1043.4	690.1	435.5	476.4	733.2	672.5	885.9	952	815.6	805	945.7	794.2	653.8	938.2	553.7	1017.2	629.9	966.3	952.4	747.3	754
12046-51	SL011216	TAR DNA-binding protein 43	TADBP	Q13148	23435	TARDBP	Human		1075.7	480.9	573.6	619.5	1290.1	449.4	508.7	592.7	551.5	1625.7	607.8	460.9	493.4	586.5	519.9	522.1	1419.9	480.3	504.7	503.6	514.1	370.4	585	520.5	433.7	453.9	539.2	487.3	550.4	590.4	480.9	483.9	503.4	631.6	497.5	605.4	854.7	507.6	638.4	575.9	1032.4
12329-21	SL013834	Ribosomal protein S6 kinase alpha-1	KS6A1	Q15418	6195	RPS6KA1	Human		365.6	559.6	355	385.1	341.3	318.7	707.3	289.4	201.4	363.8	310.3	533.5	301.4	287.2	497.4	344.5	273.1	327.4	306.5	336.7	396.7	419.3	337.8	332.4	1427.2	455.9	367.8	250.4	280.6	449.7	173.8	352.5	339.4	482.7	355.7	197.2	241.4	926.1	231.5	357.7	478.3
12332-7	SL019680	Eukaryotic elongation factor 2 kinase	EF2K	O00418		EEF2K	Human		1708.5	8891.4	1361.1	2998.6	1718.5	3168.3	3730.5	2389.4	2423.2	7029.6	3959.5	1878.9	2562.9	1892.8	1536.8	3008.6	12814.5	3613.4	2433.3	2936.4	2350.2	2566.9	7293.8	3019.9	4523.5	2093.1	3554.5	1260.2	3616.1	17522.8	1367.9	2304.5	3138.6	6867.7	4938.4	2962.2	7383.6	3172.7	3719.9	2326.8	2348.9
12333-87	SL010958	Ribose-5-phosphate isomerase	RPIA	P49247	22934	RPIA	Human		1046.5	1158.9	1048.5	835.1	992.2	1804.7	1400.8	1547.6	752.3	787.7	703.4	1118.3	971	1220.8	1054.7	865.3	943.2	778.9	933.8	1314.8	1289.4	1108.2	795.6	769	977	1058.7	951.2	1108.9	794	1177.4	1519.5	1083.9	968.9	1406	843.6	994.6	851	1869.9	1250.3	1707.5	1549.8
12334-25	SL004695	Serine hydroxymethyltransferase, cytosolic	cSHMT	P34896	6470	SHMT1	Human		276.7	1216.8	1416.3	1242.6	606.3	397.9	363.9	870.4	745.3	247.9	905.6	783.8	659.7	393.1	1228.1	719	282.8	527.5	541.7	1865.4	2555.9	1121.4	281.6	752.2	705.7	456.6	510.6	1357.5	1550.2	2022.3	1563.7	446	1932.4	547	1170.2	1971.3	563.8	1017.2	569.4	2814.5	1182.5
12338-27	SL019671	Pikachurin	EGFLA	Q63HQ2		EGFLAM	Human		7810.2	5622.8	7850.8	8101.4	5029.9	7506.1	4436.9	6670.4	6468	5385.9	6824	7677.2	8187	7529.7	3799.9	7444.7	6447	6168.6	6524.8	7026.1	55495.8	5275.3	8519.7	8442.6	6804.5	4938.6	5663.8	8746.1	5691.9	5299.8	7024.9	7908.3	7080	5177.8	6063.9	6492.7	7357.3	5201.3	5572.7	5798.8	6739.7
12340-17	SL011196	Alanine--tRNA ligase, cytoplasmic	SYAC	P49588	16	AARS	Human		5031.7	20424.6	6139.6	13557.3	9401.3	11208.7	6772	2904.7	4514.6	3483.2	14584.8	6902.2	5993.6	6089.5	8284.6	1810.9	8619	6122.5	4116.6	16999.4	10215	12033.9	8245	7315.6	8744.4	4505	9327.6	3268.4	9354.3	14587.3	7068.5	9565	13149.9	4903.3	12016.2	12389.4	8176.3	19541.2	12507	14099.6	14818.5
12341-8	SL007465	Dual specificity protein phosphatase 6	DUS6	Q16828	1848	DUSP6	Human		18703.4	2918.4	2142.7	2555.6	2285.4	2613.6	1901.8	2029	1892.3	6392	2097.5	2487.5	1893.6	1912.1	2404.5	1860.1	4468.6	1942.5	1542.3	2481.3	2529.2	2130.7	2052.7	2023.2	6097.1	2072.4	2287.5	1760.8	2337.1	2061.3	1867.9	1941.9	2428.8	2245.2	1976.8	2545.4	2573.3	2697.4	2637.1	2359.9	2342.2
12343-14	SL011226	Arf-GAP with coiled-coil, ANK repeat and PH domain-containing protein 2	CENB2	Q15057	23527	ACAP2	Human		1529.9	929.7	825.2	933.7	1207.5	775.4	633.7	697.2	662.1	809.8	901.1	696.5	644.4	696.4	1185.1	734.4	1481.9	626.9	1008.8	912.3	662.2	748.3	720.1	816.3	877.6	663.9	1039.1	601	772.6	1488.7	779.7	715.1	757.8	709.3	1253.9	1017.6	767.9	1891.4	761	904.4	749.8
12345-4	SL019703	Anaphase-promoting complex subunit 10	APC10	Q9UM13	10393	ANAPC10	Human		720.8	884.7	805	1002.7	743.2	800.1	836.3	786.8	802.9	756.9	841	815.5	746	837.4	742.9	769.7	803.1	985.4	747.2	928.8	762.1	854.9	859.6	789.9	904	767.1	930.4	668.8	799.2	1100.1	664.8	856.6	911.7	726.8	841.5	771.9	744.1	912.7	854.3	895.3	888.4
12347-29	SL019675	Cerebral cavernous malformations 2 protein	CCM2	Q9BSQ5		CCM2	Human		4518.8	3502.3	4503	3506.4	4291.9	3314.8	2726.3	3469.1	2976.5	2741.2	3949.3	3838.7	3833.9	3430.3	4666.3	3540.7	4594	3509.1	2789.7	4315.2	4487.1	3666.9	2671.4	2756.1	4324.6	3657	4472.7	3505.5	4636.9	3609	3809.8	3907.1	4523.1	4003.5	2964.9	5059.7	3399.5	7904.8	3761.3	3928.2	3826.7
12348-46	SL019681	Serine--tRNA ligase, mitochondrial	SYSM	Q9NP81		SARS2	Human		1315.6	7841.5	2324.1	6058.7	2431.5	4324.2	1935.4	926.6	1929.6	1087.6	4836	2959	1740.1	3680.6	2991.8	831.3	1786.3	1468.3	1149.8	4885	1982.8	3181.4	2518	2098.1	4103.9	1459.9	2280.4	870.1	1790.3	5135.6	1704.1	3473.7	5077.4	1138.8	4185.5	4086.1	1675.3	2970.4	5445.6	3317.7	4162.9
12350-86	SL018899	Protein C-ets-2	ETS2	P15036		ETS2	Human		1366.1	1183.2	1470.7	1531.3	1180	1267.8	1246.4	1333.2	1203.6	1170.5	1304.1	1515	1207.2	1235.3	1956.2	1462.3	1562.4	1356.2	1178.8	1390.8	1595.6	1272.7	1441.3	1451.3	27233.4	1270.9	1521.8	1435.3	1544	1557.3	1747.1	1196.8	1913	1440.2	1277.6	1887.6	1339.6	1392.4	1487.1	1307.5	1819.8
12352-70	SL019698	Arrestin domain-containing protein 3	ARRD3	Q96B67	57561	ARRDC3	Human		2658.8	1953.1	397	347.1	376.7	992.8	538.1	394.5	457.8	422.9	579.7	448.3	338.8	291.9	408.9	545.4	754.2	628.6	294.8	380.4	527.7	387.5	515.2	529	1495.3	422.2	1042.3	815.1	465.1	332.2	416.9	319.8	855.5	356.8	368.5	875.7	835.7	4757.3	413.9	450	319.8
12355-223	SL019676	Ribosome-recycling factor, mitochondrial	RRFM	Q96E11		MRRF	Human		1195.8	2772.4	1441.6	2141.1	1623.8	2088.8	2034.7	1375.4	1370.7	1330.1	2133.7	2200	1477.2	1887.5	1727.5	1292.6	1778.3	2249.4	1192.4	2090.5	1592	2421.3	1835.5	1358.4	2334.5	1840.9	1876.2	1292.8	1836.8	1907.5	1453.2	1653.1	1974.6	1443	2049.5	1889.5	1470.8	2402.2	1895.2	2131	2111.2
12356-65	SL005002	Sorcin	Sorcin	P30626	6717	SRI	Human		2892.3	4976	2268.6	3196.6	4065.2	1939.1	2159.3	3094.5	1618.1	1064.2	2749.1	2979.8	2673.6	4194	2003.6	1268.3	2003.5	2610.5	1523.8	3171.4	1906.1	2827.6	2083.5	3135.6	3640.4	3147.8	3328	1735.2	2556.8	3222.1	2993.7	2859.1	3092.1	2437	3658.1	2482.5	3523.1	5320.6	4848.7	3580.3	2915.2
12357-41	SL016390	Synaptosomal-associated protein 29	SNP29	O95721	9342	SNAP29	Human		697.3	1226.9	714.5	1275.1	746.2	1024.3	789.5	654.1	625.7	638.1	824.1	735.2	642.2	850.4	1012.6	627.1	903.3	821.3	624.2	1012.9	2065.1	1192.9	778.9	716	3512.4	811.1	907.1	657.8	870.3	895.1	763.1	898.3	1086.2	850.3	998.3	1108.8	778	1224.1	1215.8	1092.8	1179.1
12358-6	SL007325	Immunoglobulin-binding protein 1	IGBP1	P78318	3476	IGBP1	Human		7356.8	14105.8	7140.3	11659.8	9325.7	10196.8	6926.1	10676.1	4337.8	5189.8	9892.5	7886.6	6797	10274.1	8138.3	2800	6971.8	6501.6	5908.9	12919.3	9965.4	10210.8	8460.1	7653	6607.7	7722	9939.7	6597	8996.7	10662.7	10529.5	9145.3	11817.9	7626.1	10344.5	11530.3	8592.7	13925.9	15799.7	13430.8	13454.6
12361-102	SL008513	Ras-related protein R-Ras2	RRAS2	P62070	22800	RRAS2	Human		551.1	539.7	514.2	570.1	466	456.5	493.1	480	487.9	512.1	547.8	460.3	446.9	506	459.8	484	809.5	455.7	466.4	514.8	494	470.1	546.2	506.2	1184.5	435.5	558.3	428.5	494.9	669.7	476.4	467.7	555.4	447.5	523.6	469.3	489.1	452.9	789.1	497	449.3
12363-70	SL015111	Tribbles homolog 2	TRIB2	Q92519	28951	TRIB2	Human		1888.1	1212.2	961.9	1266.6	1036.7	1238.8	1023.7	1045.7	994.1	1144.9	1116.3	1148.1	985.4	1055.5	1001.5	942.6	1245.1	1300	902.6	1141.2	943	1155.1	1181.3	1045.7	3088.2	1082.8	1095.3	951.5	1066.4	1111.4	1034.3	987.1	1071.1	1036.2	1082.9	1044.7	1082.8	1174.9	1112.1	1045.7	1117.7
12365-108	SL009453	RuvB-like 1	RUVB1	Q9Y265	8607	RUVBL1	Human		4244.8	3391.4	2073.5	3135.9	3441.1	2965.3	1936.9	1925	1985.1	2209.1	2527.5	2779.8	2011.6	2394.5	2687.5	1936.2	2925.5	2272.8	1731.7	3272	2298.3	25568	2696.1	2250.4	3022.4	1946.2	2714.4	1822.6	2912.8	2568.4	1830.7	2433	2969.1	2155.7	1843.4	2891.3	2779.1	2601.5	3027	2691.4	2288.5
12366-16	SL008832	Gamma-crystallin D	CRGD	P07320	1421	CRYGD	Human		244.2	248.8	207	215.1	252.7	242	278.5	237	237.5	258.2	236.1	267.8	228.5	250.1	246.1	247.4	249.1	274.9	232.6	252.3	206.3	246.9	246.9	251.8	663.4	281.9	318.4	211.2	236.3	237.9	226	220.7	229.2	261.4	255.9	209.8	273.3	217.9	206.4	225.1	298
12367-52	SL019694	Macoilin	MACOI	Q8N5G2		TMEM57	Human		200.2	132.8	113.4	103.7	140.8	95.9	106.4	102.6	116.1	124.7	172.5	106.4	98.7	99.3	145	135.2	207.3	2321.1	98.9	111.8	107.6	104.7	107	117.3	417.3	112.1	153.3	98.9	99.7	108.5	104.5	100.1	105.3	119.8	108.2	112.1	116.1	247.1	103.6	124	104
12368-18	SL013848	Histone acetyltransferase KAT2B	PCAF	Q92831	8850	KAT2B	Human		351.1	417.7	323.2	435.5	333.6	399.6	319.3	350.6	344.3	344.7	355.9	324.8	361.7	435.4	356.4	799.1	335.1	314.8	310.4	374.7	313.6	317.9	376.5	356.5	450.7	306.6	395.3	324.7	339.5	561.4	328.2	346.8	381.5	328.5	335.9	586.6	356.2	359.4	428.5	419.9	380.3
12370-30	SL006348	Apolipoprotein F	Apo F	Q13790	319	APOF	Human		7415.4	4271.7	9885	12456.8	4920.3	2870.8	8408.8	4246.1	4191.7	6907	4388.2	4058.7	2839.6	9841.4	7637.5	6669.6	18879.9	14985.4	7179.9	2636.4	7368.4	8125.9	7018.6	3807.8	7585.1	14123.3	5237.6	5007	7895.1	7057.5	10470.3	4201.7	7846.9	5467.6	5274.5	10250.3	10774.3	15398.7	3760.1	5691.1	5974.9
12373-73	SL014875	Transformer-2 protein homolog beta	TRA2B	P62995	6434	TRA2B	Human		2696.7	1126.9	3031.1	1923	2346.6	2044.2	1364	3040.6	2572.4	1938.7	2094.9	2062.9	3207.6	2130.8	1391.9	2670.4	1684.7	2236.5	5074.2	1913.4	1852.8	2077.5	3675.1	3491.8	1292.4	1950.6	1838.3	2854.7	2184.2	5431.4	1783.3	1958.5	3651.5	1960.3	2579.1	2373.6	1648.8	1026.8	1978.1	2535.3	1922.1
12374-8	SL019686	Platelet-activating factor acetylhydrolase IB subunit gamma	PA1B3	Q15102		PAFAH1B3	Human		6819.1	8349.6	8888.7	7124.4	8199	6979.2	10840.2	26045.4	5191.4	6221.8	5252.3	11492.4	9745.7	17340	6624.2	4062.2	4802.7	7461.8	9031.7	8307.8	14797.1	9962.2	3701.6	12773.2	7334	14813.8	12818	18721.8	4901.5	8931.3	27595.2	7599.3	9727.8	10364.8	10121.9	10959.7	12501.1	18774.9	32798.7	20992	20572.4
12376-85	SL003762	Cyclin-dependent kinase 4 inhibitor D	p19-INK4d	P55273	1032	CDKN2D	Human		5701.6	12254.6	4462.4	7734.1	13461	6595.3	4565.1	1433.4	2560.7	2432	9394.5	4903.8	4025.7	4064.2	7710.7	1073.6	8013.7	3399.1	2549	9669	5381	9399.4	7033	3350.6	6436.3	3228.8	8383.5	1375.9	6836	8265.1	3301.3	5617	8610.4	4491.7	9276.2	8529.7	5129.5	12081.2	10222.1	8164.4	4799.7
12378-71	SL012578	Tapasin	TPSN	O15533	6892	TAPBP	Human		2005.4	9050.9	2977.2	4221.8	3288.7	3513.5	2355.1	2077.2	2409.8	1854.9	4728.4	2334.4	2822.3	3112.4	3142.7	2054.8	2660.6	1902.9	1419	3791	3383.6	4428.6	2936.4	3254	2630.6	1726.4	3764.9	2376.8	2716.8	3995.5	2526.8	3277.4	5162.3	2293	2775.8	4124.7	2486.6	2691.7	5050.2	3221.1	2433.8
12381-26	SL008046	Carbonyl reductase [NADPH] 1	CBR1	P16152	873	CBR1	Human		6826.4	3744.4	3257.8	4989	4289	5248.4	3486.1	4634	4683.2	4596.9	4378.1	3778.1	10748.2	6820.2	2516.9	2379.5	6644.9	4313.1	5815	4556.5	2424	6692.5	10864	7918.5	3775.3	5610.2	6273.5	3019.3	4435.4	2511.7	2024.7	5442.8	3025	4307.6	6056.3	2227.4	4082.5	7707.8	4247.1	3687.4	2141.3
12382-2	SL019687	Probable ATP-dependent RNA helicase DDX58	DDX58	O95786		DDX58	Human		526.3	559.5	503.3	652.6	589.5	475	535.9	532.4	473.7	444.4	511.3	483.6	508.3	544	503.6	494.8	514.6	578.5	518.1	607.3	754.8	539.6	597.9	487.5	599.5	506.1	689.3	483.4	563.1	588.6	561.1	501.2	633.4	534.8	623.1	597.8	543.5	528.1	600.1	574.2	508.7
12384-92	SL019700	COP9 signalosome complex subunit 7b	CSN7B	Q9H9Q2		COPS7B	Human		1724.8	3004.1	1167.4	990	2575.1	1362	2552.5	1156	3944.1	1811.9	1505.3	1971.1	3279.3	5882.6	1712.5	1147.8	1589.1	7408.6	1666.8	2163.3	1886.6	2021.7	1896.7	1336	3814.4	2259.6	2601.4	937.5	3074.2	1548.8	3579.7	1619	3092.5	3178.7	1395.9	1042.4	3052.9	2929.7	1716.3	2169.8	1842.2
12385-4	SL006471	Calpain-3	CAN3	P20807	825	CAPN3	Human		3621.7	2882.4	4032.2	3535.9	2617.5	3835.1	4518.1	3075.5	2712.6	1973.5	3975.3	2780.2	3064.9	2782	2674.3	8561.8	3268.8	3291	2148.4	3347.8	4389.2	3110.6	2744.6	2463.6	3970.4	3733.4	2691.7	2604	3302.9	3247.1	3858.4	4796.1	4176.5	3805.6	2375.1	4099	3387	3336.5	4359.9	4430.7	3154.5
12386-11	SL012837	Aminopeptidase B	AMPB	Q9H4A4	6051	RNPEP	Human		12575.2	6963.3	8357.9	10169	9891.1	10031.8	7060.9	6681.3	9663.4	15210	7479.4	6628.4	18645.7	13564.7	5900.1	5506.9	8171.3	7654.9	9029.1	8012	5268.3	8871.8	11906.3	11536.6	11769.3	7479.5	10284.6	7006.4	4874.8	3800.8	5658.4	11268.4	3277.7	11172.7	9590.2	4932.6	8829.4	5824.7	7866	7477.2	3938.1
12387-7	SL013045	PDZ and LIM domain protein 4	PDLI4	P50479	8572	PDLIM4	Human		366.1	365.5	372.1	370	410.2	416.4	371	873.4	351.4	353.5	391.5	385.8	336.3	372.6	350.5	542	344.2	322.1	346.5	373.6	462	345.7	358.6	370.6	578.1	318.5	445.5	504	2207.4	447.9	374.8	359.9	480.4	1303.3	341.4	426.8	379.3	325.5	456.5	379.1	320.5
12389-4	SL007790	Origin recognition complex subunit 6	ORC6	Q9Y5N6	23594	ORC6L	Human		1242.9	1195	1089.3	1299.3	1636.1	1637.3	1200	1132.7	1197.8	966.8	1206	1127.1	1194.9	1287	1222.3	1216.9	1054.3	1279.5	1390.9	1169.4	1202.7	1258.4	1074.5	1274.3	1421.3	1016.3	1451.3	1250.4	1228.4	1516	1197.1	1229	1166.5	962.5	1289.3	1311.8	1612.1	1421.9	1154.4	1373.6	1230.9
12391-27	SL019695	PDZ domain-containing protein 7	PDZD7	Q9H5P4		PDZD7	Human		279.7	443.3	367.2	261.2	424	330.5	485.6	264.3	267.1	308.2	378.5	472.3	387.3	384.4	420.3	398.4	275.7	453.7	481.8	416.9	468.1	512.4	255.4	286.5	849.8	428.5	357.1	774.2	477.2	320.4	415.8	369	341.5	356.5	354.8	363.9	312.9	458.9	270.4	307.2	388.7
12392-30	SL019701	ADP-ribosylation factor-like protein 1	ARL1	P40616	400	ARL1	Human		3234.9	2720.8	1260.1	1882.6	2294.8	1407.5	2066.1	1308.1	1871.3	2018.9	1354.5	1544.7	1504.6	1678.5	1526.3	1432.1	2405.3	1343.9	1837.9	1857.6	1628.7	2179.7	1654.6	1627.3	3709	1280.3	1886.5	1142.6	1501.6	2129.2	1328.7	1580	1414.4	1527.4	1623.4	1405.4	1596.6	2911.7	1610.8	1688.5	2253.8
12394-53	SL006601	Transmembrane protein C16orf54	CP054	Q6UWD8	283897	C16orf54	Human		355.6	383.3	381.9	282.4	327.7	305.6	313	1075.6	394.6	326.4	325.8	299.7	327	275.5	296.4	292	326.5	291.9	290.9	292.1	263.4	422.7	428.1	746.8	417	291.3	287.8	327.5	298.9	316.6	288.5	1496.5	299.4	318.6	352.1	257	335	302.3	427.4	321.4	294.3
12395-86	SL019677	Aspartate--tRNA ligase, mitochondrial	SYDM	Q6PI48		DARS2	Human		7897.6	47009.9	17762.2	43390.4	17952.5	29163.9	12536.9	2282.9	9354.3	1283.9	34132	19535	12382.9	28232.7	23017.6	1185.6	10475.1	11058.1	3009.2	33162	18414.4	31170.3	19555.5	12791.4	14348.8	8759.9	21766.5	1443	25037.7	32644.8	14272.6	24388.9	41991.2	9013.1	31589.9	21185	10142.9	27485.1	46166.7	27512.5	32654.5
12396-19	SL006368	3-hydroxyisobutyryl-CoA hydrolase, mitochondrial	HIBCH	Q6NVY1	26275	HIBCH	Human		2558.5	15886.3	7593.3	13022.6	11073.8	4479.6	2802.9	1804.7	3783.8	1878.8	10536.5	9647	7424.8	5725.3	9251.3	2096.7	2441.5	4101.1	2130.6	10817.6	8250.2	10055.7	4490.8	4124.1	4455.3	3110.2	9404.9	3199.6	9638.1	13021.6	6251.3	6282.6	15674.4	4113.7	14101.3	11936.4	4370.9	11069.4	17419.6	10968.1	11643.4
12398-15	SL019692	Paired box protein Pax-4	PAX4	O43316		PAX4	Human		805.8	439.6	650.5	414.4	328	372.2	426.6	331.4	358.8	330.6	329.1	331.8	372.8	363.5	346	376.5	329.4	333.9	383.7	329.3	417.2	348.9	353.3	320.8	627.6	359.1	430.3	335.5	313.6	520.8	327.5	478.9	324.3	315	331.1	301.2	333.9	381.4	359.4	370.1	358.7
12399-194	SL013198	Coiled-coil domain-containing protein 50	CCD50	Q8IVM0	152137	CCDC50	Human		1262.2	3577.4	1522.7	1927	1413.8	1694.1	1076	1137.2	1130.8	976.1	2068.2	1370.1	1108.5	1895.5	1360.6	967.1	1418.5	1532.4	933.6	1834.8	1493.2	3002	1527.2	7437.5	1975.3	1399.6	1292.3	955.3	2062.1	1936.2	1457.9	1675.7	2414.4	914	2468.3	2187.2	1061.3	1680.4	2612.1	1669.1	2161
12400-25	SL015259	Ubiquitin-conjugating enzyme E2 T	UBE2T	Q9NPD8	29089	UBE2T	Human		447.8	609.9	536.5	562.1	519.9	636.2	910.8	685	604.1	654.1	669.7	830.1	616.9	627.3	771.3	613	631.4	748.4	591.9	648.8	591.9	794.8	581.3	549.5	1124.8	803.1	612	639.4	650.6	680	1194	781.7	796	609.3	1089	536.3	533.2	703.9	605.1	570.3	713.1
12401-3	SL019706	AMSH-like protease	STALP	Q96FJ0		STAMBPL1	Human		1010.8	1449.3	1231.6	1440	1214.9	1098.1	1124.2	1247.1	1149.7	1017.8	1662.2	1202.3	1113.2	1165.1	1432.8	1080	1557	1497.7	1137.5	1356.9	1360.1	1168.3	1015.9	1078.4	1527.5	1082	1248.1	1121.2	1341.9	1532.5	1217.2	1253.5	1374	1193.6	1112.6	1688.8	1458.1	1353.7	1440.4	1579.8	1702
12403-30	SL019678	Ras-related protein Rab-39B	RB39B	Q96DA2		RAB39B	Human		857.8	1103.3	1095.5	1135.4	1028.8	1058.5	1162.5	1062	912.8	967.2	1073.5	1093.5	988.5	1093.2	1055	1156.4	1178.9	1297.6	1110.7	1101.1	1072.2	1130.9	968.7	911.7	1265.4	1074.1	1291.9	1034.1	1800.2	1227	998.4	1037.8	1427.4	998.4	1019.8	1173	937.4	1251.8	1031.9	1101.9	1216.3
12406-119	SL000635	GTP-binding protein Di-Ras3	ARHI	O95661	9077	DIRAS3	Human		875.4	1995.3	867.5	813.6	688	820.4	843	773.5	801.4	803	779.2	783.9	816.7	1027.2	858.3	867.7	1116.9	857.1	678.6	841.9	698.4	771.7	950.6	789.3	2856	803	957.9	646.9	755.2	893.8	777.3	762.1	794.2	780.6	709.9	986.8	873.8	724.4	810.6	792	770
12408-333	SL015330	Ras-related protein Rab-22A	RB22A	Q9UL26	57403	RAB22A	Human		787.3	6153.7	1296.6	3742.5	1715.6	3086.2	1791	730.4	1412.6	2946.2	3596.4	1764.7	830.1	1865.1	2284.1	655.7	1326.7	1086.7	831.1	4506.5	2772.7	2996.5	1931.9	1506.4	3124.3	1142.8	1275	909.5	3174.6	4140.8	963.9	2327.7	3260.5	782.3	1842.2	2150.7	873.8	3276.2	3004.5	2724.4	2037.2
12409-90	SL019707	Ras-related protein Rab-7b	RAB7B	Q96AH8		RAB7B	Human		832.7	672.8	831.6	567.8	573.7	659.8	603.4	2193.7	538.5	826.5	577.3	503.3	472.4	501.6	471.7	667	1112	603.1	454.2	538.2	438.7	506.1	604.2	681.2	822.5	633.1	576.8	406.3	589.9	607.3	446.7	504.2	506.1	484.5	519.9	481.5	578	596.2	539.9	541.5	483.2
12411-60	SL019679	Protein max	MAX	P61244		MAX	Human		4071.8	7445.9	2964.6	4208.5	8700.3	4563.8	1980.8	833.3	1484.8	1469.2	3677.8	2023.6	2870	2179.2	3192.5	695.4	4457.5	2677.7	1868.5	4358.9	3638.2	4208.2	3559	2239.5	3447.8	1423.4	3998.7	868.6	2799.9	5620.9	2933.1	2638.6	4420.2	2136.3	4605.8	4799.2	3395.3	9885.4	4264.8	6520.7	5709.2
12415-122	SL011710	Endothelial differentiation-related factor 1	EDF1	O60869	8721	EDF1	Human		1566.4	2166	2154.2	2404.9	2407.1	2234.7	2377.4	2411.1	1955.1	1726.5	2428	2955.2	2141	3461.9	2566.5	2206.2	1844	2969.5	2055.1	2887.9	2430.8	3130.1	1990.6	1794.5	4806.9	2830.8	2386.4	2627.6	2668.7	2864.9	2471.1	2393.1	2300.3	2132.5	2859.9	2772	1952.2	2962.6	2229.3	2652.7	3024.5
12417-46	SL019708	EKC/KEOPS complex subunit TPRKB	TPRKB	Q9Y3C4		TPRKB	Human		1892.2	1532.2	1034	1245.3	1738	1083.6	1573.7	1244	1034.9	1315.5	892.9	1073.8	1052.6	1377.1	1187.6	958.3	1758	1084.8	1125	1172	1088	1442.7	1172.3	891.2	3758.5	1237.8	1318.6	881	1196.6	1446.3	1411.7	1175.3	1097.1	1303.3	1198.2	1090.1	1237.8	1847.3	1215.9	1050.1	1393.2
12420-10	SL019684	Glycerol-3-phosphate dehydrogenase 1-like protein	GPD1L	Q8N335		GPD1L	Human		3590	6815.3	10653.8	9814.6	11474.3	7927.7	4046.8	93383.3	7098.8	2994.8	8639.6	8567.7	8545	10508.1	10519	9515.3	3930.8	10419.7	6465.7	7842.1	17034	8276.5	3675.8	5089.5	6655	8581.1	8385.2	10901.2	11387.8	9389.8	12191.6	10433.5	7965.1	9377.3	7221.9	12016.8	6533.2	12203.2	12374.8	8082.1	10673.9
12422-143	SL019693	Arachidonate 15-lipoxygenase B	LX15B	O15296		ALOX15B	Human		864.6	962.5	1328.8	874.2	964.2	1417.7	1049.3	802.3	1000.3	936.7	1098.6	1576.3	1116.1	814.9	1059.9	1235.3	843.7	1128.8	1032.1	1182.1	801.7	1177.4	1301.6	1160.9	2135.5	957.2	1582.7	60916.6	3420.2	1111.7	1121.4	1158.9	937.4	862.1	1086	726.3	1646.9	884.7	996.3	1158.4	886.6
12423-38	SL019697	APOBEC1 complementation factor	A1CF	Q9NQ94	29974	A1CF	Human		2779.4	881	1081	805.9	885.7	1005.1	922.1	1665.3	1405.7	1307.1	2089.5	1078.3	1097.3	946.1	821.6	1003.7	1077.1	906	1179.4	1097	1118.9	1037.8	1013.9	847.5	2040.5	922.2	1627.4	1006.1	1541.3	832.9	864.9	847.8	810.5	828.4	928.7	834.8	1147.3	1095.2	1148.7	818.6	845.2
12424-107	SL019702	Thymocyte nuclear protein 1	THYN1	Q9P016		THYN1	Human		464.1	540.7	440.7	601.2	445.6	479.9	728.9	636.5	548.6	674.2	508.8	636.8	598.7	545.7	587.3	497.2	566	767.7	849.8	581.9	517.5	604.6	520	537	625.1	717.1	541.7	475.4	633.5	950.4	508.3	534.7	516.2	568.2	872.4	485.7	576.2	498.8	470.4	497	597.5
12425-104	SL008834	ADP-ribosylation factor 6	ARF6	P62330	382	ARF6	Human		1723.9	1958.2	1650.3	2065.2	1829.9	1829.5	1490.2	1476.7	1367.2	1232.4	1516.4	1712.8	1614.2	1841.6	1635.9	1256.8	1695.1	1539.9	1394.4	1804.2	1678	1846.2	1691.6	2592.2	2423.1	1556.7	2074.6	1523.4	1750.5	1794.1	1658.3	1859.9	1923.7	1649.4	1906.3	1862	1757.1	2235.1	1938.6	1732.3	1751.8
12426-19	SL016520	MOB kinase activator 1A	MOL1B	Q9H8S9	55233	MOB1A	Human		6061.6	10945	3382.7	7810.8	8947	6790.6	5981.1	3282.2	3796.3	4756.2	8473.9	6601.3	4721.4	5814.5	4838.6	3171.3	6943.6	5172.3	2778.5	7151.9	4032.8	6878.1	7205.3	4807.9	12136	5352.1	7367.2	2757.7	5842.3	6407	2931.5	6470.8	4425.5	4812.2	7669.8	3992.1	5061.5	9049.1	4793.4	4003.9	5101.3
12427-8	SL007185	M-phase inducer phosphatase 2	MPIP2	P30305	994	CDC25B	Human		4091.1	3896	3616.5	3982.9	3938	3701.3	3875.1	3799.4	3367.4	3219.4	6405.2	5032.2	3738	4213.3	4059.5	3686.6	3796	6901.8	3019.1	4390.3	3830.3	5165.5	3565.4	3256.2	6317.9	4550	4462.1	3726	3938.7	4403	3351.9	3825.8	3758.6	3764.1	4311.2	3982.6	3590.3	5035.3	3900.5	3892.8	5083.6
12428-2	SL015008	Lysophospholipase-like protein 1	LYPL1	Q5VWZ2	127018	LYPLAL1	Human		663.3	1112.4	1446.1	885.3	1031.7	831.3	1031.2	923	856.3	943.5	1224	899.4	799	3385.6	34573.2	872.8	886.6	1496.5	734.1	1010.9	859	1053.4	818.7	755.4	1567.3	932.8	902.1	866.6	931.3	919.9	1463.8	902.9	923.8	845.8	1048.2	993.9	856.8	1133	1120.8	912.5	1004.4
12430-78	SL011150	Polyadenylate-binding protein-interacting protein 1	PAIP1	Q9H074	10605	PAIP1	Human		884.5	895.7	800.4	732.8	839.3	1559	851.3	843	852.4	862.4	1062.4	906.6	862.7	865.5	839.8	829.8	883.9	2062	950.4	899.3	777.3	948.3	851.6	782.2	1775.5	862.8	1066.4	849.4	855.6	855.9	835.7	871.5	818.4	840.3	898	847.1	848.2	1005.4	855.1	889.9	876.5
12431-13	SL019737	Protein pelota homolog	PELO	Q9BRX2		PELO	Human		2227.8	2637.2	2047.6	2136.8	2193.3	2805.6	1809.5	2199.9	1754.6	2245.2	2368.9	2283.6	1610.8	1641.9	1795.8	1805.1	3908.4	1876.6	1603.7	2204.2	2111.7	1802.8	2665	1975.4	4970.2	1743.9	2382.8	1652.7	1923.4	1926.9	2315.5	3234.4	2606.1	1854.7	1997.8	1983.1	3668	2157	2246.8	1927.1	1815.2
12432-23	SL010232	Calcyclin-binding protein	CYBP	Q9HB71	27101	CACYBP	Human		6680.5	25113.9	9352.8	19707.7	17975.2	12910.6	5969	2125.5	5427.6	2907	18072.3	6533.1	6766	7459.7	10435.4	1392.9	10252.3	6209.8	4303.5	17982.4	13065.4	10152.5	13434	8208.7	10827.6	4143.7	15606.5	2302.9	14130	13561	7826	9676.3	18604.8	6815.9	9616.9	19194.6	10126.9	19180.5	16182	19184.8	13967.3
12433-8	SL019709	ADP-ribosylation factor-like protein 11	ARL11	Q969Q4	115761	ARL11	Human		5703.8	13347.1	4531.8	7368	6405	6050	6800.9	3913.5	4111.5	4289.1	5244.9	4841.8	4612.5	6456.3	6309.9	3507	6968.1	4220	3929.7	7209.1	4027.1	7134.6	5855.5	4054	8857.9	3782.3	6493.3	6661.5	6900.2	12798.6	4261.2	6424.9	7187.9	4586.2	4934.3	5519.9	5696.8	11159.8	6158.8	6350.1	8381.1
12434-25	SL008617	IST1 homolog	K0174	P53990	9798	IST1	Human		4573.7	10992.8	4693.7	8749.7	7060.1	7488.2	5760.4	4362.8	3635.9	2906.3	7640.9	5358.5	4046.1	4914	6475.4	1785.3	6568.1	4394.1	3463.9	10171	6640.4	9350.7	5240.8	4686.4	5840.4	4843.7	6689.7	3707.1	6617.4	9149.3	5295.4	6514.8	9237.9	4343.8	8713.9	8418.6	5510.3	12790.9	10795.3	8690.5	9976.9
12436-84	SL005847	Glutathione S-transferase omega-1	GST omega-1	P78417	9446	GSTO1	Human		3343.2	4685.5	1561.3	2074.1	4402.4	3686	4464.2	3267.4	2385.2	4265.8	2332	3685.4	4046.6	5971.8	2715.7	2356.6	4924.2	2548.9	2023.6	3669.5	1867	4090.4	5139.9	3117.8	6188.5	3754.1	2590.7	2729.9	2062.6	2873.9	3163.5	2886	1580.5	3510.3	4056.2	1832.9	4061.1	6535.4	2901.7	2963.5	2832.8
12437-18	SL019726	Serine/threonine-protein kinase ULK3	ULK3	Q6PHR2		ULK3	Human		583	533	524	493	541	396.2	545.4	465.1	442.1	494.2	450	651.1	475.8	467.5	441.1	476.5	452.9	622.8	403.1	473.3	426.5	474.9	521	436.7	703.4	485.1	531.9	441	425.1	482.2	428.8	467.1	426.3	468.5	469.6	396.5	472.7	470.5	446.8	402.8	446.6
12438-127	SL014754	DNA-3-methyladenine glycosylase	3MG	P29372	4350	MPG	Human		431.2	706.1	445.1	589.8	547.1	487.1	538	543.3	491.4	398.3	565.7	518.8	571.5	549.3	447	384.6	509.6	442.8	925.7	540.2	502.7	581.1	515.9	493.3	761.5	490	778.3	910.6	466.9	1044.3	446.1	514.9	546.3	416.5	912.5	981.1	439.3	622.6	539.9	687.7	611.8
12439-67	SL004395	Interferon regulatory factor 9	ISGF3	Q00978	10379	IRF9	Human		618.5	445.1	358.1	405.4	383.8	423.2	473.6	403.3	451.3	454.3	360.6	451.1	369.8	406.5	1821.7	391.6	465.6	438.7	343.7	404.1	390.9	452.1	438.5	634.2	1924.4	442.5	422	395.4	360.1	450.6	378.4	368.6	1560.9	401.1	452.4	389.1	387.2	363.4	390.2	383.3	388
12442-4	SL019715	Rho-related GTP-binding protein RhoD	RHOD	O00212		RHOD	Human		455	331.5	387.3	226.8	234	256.9	259.1	378.9	228.1	296.7	311.7	285.1	247.8	285.4	688.9	255.2	365.1	301.6	276.7	522.9	281.4	262.8	325.7	327.5	867.6	414.9	316.7	270.7	284.3	219	308.9	272.4	269.8	448.9	319.1	258.1	265.9	257.9	227.1	260.3	225.3
12444-39	SL006967	Nuclear receptor subfamily 5 group A member 2	NR5A2	O00482	2494	NR5A2	Human		448.3	707.1	400.4	529.1	442.4	447.5	495.5	432	437.9	436	424.4	462.7	433.9	417.6	506.8	476.4	453.5	488.3	623.2	466.6	386.6	486.3	477	445.6	611.2	550.7	485.5	407.7	423.9	504	392.9	422	434.7	511.3	485.5	396.3	424.3	516.3	436.5	542.3	483.7
12445-50	SL019727	Ankyrin repeat domain-containing protein 27	ANR27	Q96NW4	84079	ANKRD27	Human		827.1	741.1	904.7	764	970.1	790.7	912.5	854.4	775.9	795.1	820.1	973	801.1	905.3	877.8	885.5	934.2	2078.3	747.1	925.8	812.3	944.9	796.5	800.4	1510.1	1007.6	1032.7	899.7	984.9	801.7	887.4	846.4	799.3	932.8	837.7	871.7	804.4	1134.9	754.1	822	849.4
12449-16	SL012991	Peptidyl-prolyl cis-trans isomerase H	PPIH	O43447	10465	PPIH	Human		1477.8	3753.4	1662.8	2311.5	3735	2020.5	1906.4	1821.7	1107.7	1251.9	2500.1	1853.6	1439.1	1873.3	2058.6	780.1	1803.8	1680.2	1037.2	3125.4	2330.5	2732.4	1716.2	1528.3	4763.7	1734.7	2501	1087	2116.8	2824.6	1782.1	2087.3	3156.6	1635.9	3280.1	2324.8	2096.2	4398.5	3466.7	3085.3	1833.4
12450-42	SL016459	Phosphomevalonate kinase	PMVK	Q15126	10654	PMVK	Human		1484.4	7329.5	2085.1	3599.7	4465.2	2122.6	1641.8	975.2	1453.1	932.3	4500.4	2126.9	1369.7	1849.1	3149.3	837.1	1814.2	2005.4	1230.9	4531.5	3006.4	3623.8	1124.2	1497.3	2083.5	1711.7	2638.6	1144.9	3157.9	4123.8	2120.2	2502.4	3904.6	1293.3	3344.3	4337.5	2109.8	3897.3	5366.4	3969.6	3439.8
12451-62	SL018858	Transcription regulator protein BACH1	BACH1	O14867		BACH1	Human		1101.5	1592.8	2001.2	1872.9	1957.3	1475.6	1238.3	2039.9	1353.2	950	1724.9	1616.8	1638.9	1832.6	1839.4	1747	1065.3	1851	1389.7	1692.5	2044.7	1574.5	1105.3	1131.1	1533.5	1497.3	1708.3	2009	2068.8	1909.5	2017.7	1932.5	1770.7	1635.1	1318.5	2216.8	1312.3	2162.3	2067.6	1947.6	1838.4
12452-32	SL019721	Histone-lysine N-methyltransferase SUV420H2	SV422	Q86Y97		SUV420H2	Human		733.7	916.9	1021.4	954.3	945.3	959.1	956.6	1020.7	875	841.7	929.7	1094	923.8	977.6	1015.7	1096.6	826.4	2978.7	886.1	1035.5	908.2	1016.5	821.9	822	1953	1089.3	2071.8	932.4	1059	1103.4	904.8	965.7	930.6	881.8	971.9	969.8	847	1021.7	922.3	943.6	1030.3
12453-161	SL019728	Nuclear RNA export factor 1	NXF1	Q9UBU9		NXF1	Human		425	588.3	419.7	557.3	566.6	400.9	452.1	437.9	499.6	385.7	482.1	471.4	434	595	448.1	394.7	389	430.8	582.9	466.9	408.4	498.3	427.7	485.8	685.4	450.8	476.9	549.5	397.7	762.6	437.3	484.8	520.5	390.9	870.2	456	376.6	918.7	474.9	506.1	524.1
12454-105	SL019732	N-terminal Xaa-Pro-Lys N-methyltransferase 1	NTM1A	Q9BV86		NTMT1	Human		643.3	600.8	397.2	500.9	471.4	398.7	425.3	417.8	434	2831.8	433.3	411.7	399.6	550.6	487.3	518.2	450.7	384.9	401.9	473.5	433.7	450.6	467.8	451.5	576	468.6	453.8	390.2	398.7	491.6	392.1	435.1	638.1	465.1	559.2	793.2	440.7	420.9	449.1	541.6	419.8
12455-48	SL019739	Myoneurin	MYNN	Q9NPC7		MYNN	Human		535.5	484.4	645.2	534.1	508	464.9	462.4	600.3	504.2	554.4	497.9	555.6	483.6	516.4	503.3	536	530	636.4	476	516.3	566.1	513.8	616.7	537.8	1384.1	545.4	549.5	598.6	561.8	612.6	518.9	514.3	517.8	559.5	538.5	552.1	507.1	534.3	579.4	555.6	790.1
12456-5	SL019744	6-phosphofructo-2-kinase/fructose-2,6-bisphosphatase 3	F263	Q16875		PFKFB3	Human		2424.3	2577	4006.8	3398.9	3083.9	2473.8	2302.7	4044.7	3052.6	2221.8	3076	3104.2	2991.1	2928.5	3389.2	3314.7	2607.8	3336.7	6838.1	3033.6	4234.1	2658.8	2271.5	2439.3	3879.3	3060.3	3228.3	3461.9	4116.4	3446.3	3631.1	3186.6	3429.6	2891.7	2605.6	5136.8	2988.2	3575.3	4024.3	4121.5	4496.3
12457-10	SL019711	1,2-dihydroxy-3-keto-5-methylthiopentene dioxygenase	MTND	Q9BV57		ADI1	Human		1063.8	1002.9	1410.5	854.5	869.4	1619.2	1290.7	944.1	944.5	1125.5	1285.2	1095.2	812.1	936.2	846	1141.1	1209.2	1147.8	832.6	1136.3	870.1	1372.9	955.6	1102	1782.3	1133	1107.1	812.6	1048.8	803.5	827.3	905.7	886.8	1017.7	905.9	721.5	1019.9	1152	916.9	796.4	900.9
12458-79	SL016506	Calcineurin B homologous protein 1	CHP1	Q99653		CHP1	Human		4164.3	15037.1	5354.5	5309.1	7348.6	6500.6	4105.6	3444.8	3504.6	3587.3	6611	4621.3	5896.5	8870.8	4844.3	10586.2	4255.6	5763.4	2904.5	5863	3695.3	8413.6	5853.7	5630	10863.5	3660.7	6675.5	2933.9	5354.3	6209.1	3464.8	12630.2	8684.1	4462.1	5281.1	5159.2	4297.3	10202.8	5974.2	4191	3959.2
12459-13	SL007671	Pleckstrin homology domain-containing family A member 1	PKHA1	Q9HB21	59338	PLEKHA1	Human		453.6	334	318.7	304.2	300.9	275.6	285.5	303.4	307.3	348	370.2	294.7	292.6	378.5	408.4	299.7	457	277.2	280	334.7	302.1	274.9	307.8	317.5	431.5	301.7	339.2	353.5	293.7	312.1	429.4	301.9	312.7	768.9	528.7	272.5	324.7	507.5	340.2	7888.4	316.2
12460-18	SL008613	Proteasome subunit alpha type-7	PSA7	O14818	5688	PSMA7	Human		9232.4	12784.1	10385.4	16080.9	7721.6	8203.7	7282.9	20451.3	10019.2	5116.8	10222.6	11712.4	10678.3	13980.2	8995.9	8866	7137.3	8458.9	9600.4	13664.1	20979	30257.6	10590.8	11558.9	6956.6	11924.7	9832.2	19266.1	9008.7	12423.7	27602	15768.3	19087.1	10838.2	11761.8	17410.6	12156.5	15890.7	29427.9	23488	18001.7
12461-8	SL013283	NAD-dependent protein deacylase sirtuin-5, mitochondrial	SIRT5	Q9NXA8	23408	SIRT5	Human		5344.9	4206.5	3028.7	3723.5	4385.3	2954.2	2545.4	4725.2	3041.3	4682.4	3082.4	2637.4	2920.3	3109.7	2964.8	2525.5	5764.4	2396	2256.2	3485.3	2659.7	2808.3	4099.1	3745.5	7466.2	2631.5	4123.3	2076	2838.2	3109.1	2277.5	3477.7	3177.8	3462.1	3081.3	2703.4	4166	3667.5	3559.3	2742.3	2382.5
12462-20	SL019733	Histone-lysine N-methyltransferase SETMAR	SETMR	Q53H47		SETMAR	Human		1409.9	652.5	466.3	544	481.6	623	573.1	491.7	508.6	513.4	495	505.8	477.8	509.5	489.8	827.3	535.9	567.4	443.2	530.7	460.7	517	548.9	592.5	1956.7	505.4	536.2	488.3	502.8	665.2	431.3	474.3	559	561.3	524.1	460.6	485.1	519.6	463.4	565.8	694.8
12463-7	SL019740	Kelch-like protein 13	KLH13	Q9P2N7		KLHL13	Human		2235.6	1940.4	2254.3	1959.5	2168.2	4897	1914.8	2135.8	1749.7	1931	2166.1	2207	2314.5	2109.2	5313.6	2119.6	2214	2309.9	1790.9	2425.2	2117.1	2051.2	2197.7	1747.1	10079.9	2236.3	2466.3	2404.8	2647.7	1842.1	2461.5	2229.7	2225.5	2409.1	2112.3	2471.2	2643.1	2320.4	2314.8	1935.9	1998
12466-7	SL008019	Heterogeneous nuclear ribonucleoprotein A1	ROA1	P09651	3178	HNRNPA1	Human		4995	14106.7	5823.1	8408.4	9047.7	6486.1	6058.3	5607.8	4790.1	3640.8	6286	5300	5992.9	8745.1	6571.2	3130.8	5873.3	5168	7892	8193.4	5922.6	10528.9	6114.1	4734.4	5848.6	5460.4	7463.6	5131.9	5931.8	16730.7	6455.1	7083.8	7502.7	4917.5	22916.7	6145.4	4785.9	13642.9	8680.2	8829.9	11576.9
12469-19	SL011230	Microtubule-associated protein RP/EB family member 1	MARE1	Q15691	22919	MAPRE1	Human		20249	69317	14672.7	40971.4	49711.7	30513.3	26402.8	5265.7	10931.5	8278	33366.3	21070.1	17738.3	22670.8	33620.6	2283.9	31658.2	17446.1	8715.6	43785	23708.1	45492.1	25092.5	15836.4	28702.8	12103.9	36992	4070.6	30289.8	51700.5	18732.9	31170.8	34703.7	18063.8	35404.9	29717.9	21421.4	64926.4	39465.1	34489.7	48977.4
12471-47	SL007061	Double-stranded RNA-binding protein Staufen homolog 1	STAU1	O95793	6780	STAU1	Human		2334.3	2438.6	2032.4	2013.9	1794.1	1759.5	1642.7	1891.1	1628.4	1366.1	2602.3	1627	2280.1	1520.4	4452.6	1445.1	2624.5	1539.9	1623.1	2680.7	2082.7	2341.1	1754.9	1792.3	2233.6	1648.3	1742.7	1915	2050.1	1881.8	1557.7	1695.3	2229.1	1381.8	2147.2	2495.7	1408.2	2649	2728.4	2319.7	2033.8
12473-48	SL015285	BTB/POZ domain-containing protein KCTD5	KCTD5	Q9NXV2	54442	KCTD5	Human		558.5	700.6	734.1	618	617.1	606.8	930.3	665.9	734.3	767.2	694.3	905.3	820.7	698.4	777.5	846.3	571.3	1249.5	751.4	793.6	810	1074.2	586.5	739.6	961.7	893.6	793.1	927.6	1026.4	667.5	757.4	726	702.3	803.4	752.7	728.2	678.2	859.5	595.5	629.8	780.3
12475-48	SL019722	Chloride intracellular channel protein 5	CLIC5	Q9NZA1		CLIC5	Human		7799.9	3762	9101.5	3925.9	3426.9	5422.4	6046.3	8782.8	7086.2	3117.4	6657.4	7015.8	4780.6	5411.8	4088.8	5926.5	4299	5037	5684.8	3179.1	6527.9	5160	6902.7	5460.8	6428.1	6709	7317.6	7976.9	3384.4	5396.9	7889.6	5991.1	6748	8254	4501	8894.1	6392.4	2601.2	6935.9	5221.7	4418.1
12476-50	SL013278	Fructose-2,6-bisphosphatase TIGAR	TIGAR	Q9NQ88	57103	TIGAR	Human		1135.4	1142.1	999	1065.3	1075.6	1091.4	1426.9	1105.9	1048.3	1091.6	1065	1210.6	1224.3	1038.3	1399.7	1042.9	1074.5	1226.9	1101.6	1373.9	1080.7	1897.5	1072.6	1065.8	1659.6	1224.3	1149.7	1111.2	1231.1	1390.9	1377.6	1501.7	1178.2	1051.9	1618.4	1139	1197.4	1158.2	1180.3	1032.8	1143.6
12477-42	SL019734	Translin	TSN	Q15631		TSN	Human		1084.7	1295.6	1440.8	1074.3	1056.5	1058.5	1230.6	2470.2	1026.7	1069.3	1190.7	2976.1	1134.3	1791.7	1091.6	852	996.5	1044	1148.1	1294.9	1715.7	1676.6	930.1	1432.1	1012.1	1401.2	1136.8	1799.6	992.2	1500.6	2380.3	1102.1	1446.6	1217.4	1072.8	1580.1	1746.5	1917.3	2168.2	2795.7	1696.8
12478-15	SL008862	60S ribosomal protein L30	RL30	P62888	6156	RPL30	Human		14055.7	12880.6	14490	15455.4	20526.6	23700.6	11526.3	15928.5	12670.2	8759.8	14760.2	15704.1	14713.8	17570.9	11902.5	7833.9	22230.6	14885	18435.7	19383.2	12029.5	28790.9	11379.7	20145.7	12667.4	20564.4	12878	17599.3	10696.4	31358	11518.7	17101.1	16388.3	10520.5	26018.1	12214.6	10462.2	19629	16573.4	16066.8	15924
12479-50	SL014768	cAMP-dependent protein kinase type I-beta regulatory subunit	KAP1	P31321	5575	PRKAR1B	Human		2136.5	4034.2	2320.2	3296.4	4333.7	3316.5	1606.3	1942.9	3331.4	1367.5	2435	2826.5	2574.4	2564.1	2224.2	1622.4	3091.9	1812.2	2420.4	3042	2001.6	2075.6	3603.1	1764.1	2712.9	1683.1	5759.9	16663.1	2151.6	3374	2283.8	2204.5	4036.1	3047.9	3510.6	6151.7	2489.6	8499.2	2500.9	3833.1	2199.5
12480-9	SL019713	OTU domain-containing protein 5	OTUD5	Q96G74		OTUD5	Human		1082.9	2243.7	3086.4	2072.3	2520.3	2038.1	2382.6	2365.8	1670.4	1533.9	2951.2	3477.9	4638.4	2701.5	3136.9	2683.8	1375.2	3721.8	2229.8	3133.1	3570.7	3316.2	1272.2	1518	6032.9	3334	2280.3	3213.7	4385.7	2459.3	2787.3	3136.5	2616.7	2730.2	2260.4	3242.3	1967	4298.9	2107.9	2316.9	2889.8
12482-5	SL007512	Nucleosome-remodeling factor subunit BPTF	BPTF	Q12830	2186	BPTF	Human		1497.9	1153.5	1200.5	1345.6	1219.4	1039.5	1248.9	1316.8	1209.4	1325.5	1288.7	1390.6	1249.5	1266.7	1355.2	1274.5	2193.8	1304.1	1204.8	1275.3	1451.2	1362.6	1252	1199.1	4109.3	1368.6	1405.5	1573.2	1207.5	1448.5	1206.7	1216.9	1497.6	1273	1298.3	2681.9	1557.8	1288.7	1206.2	1224.5	1567.9
12483-62	SL007576	Nuclear receptor ROR-beta	RORB	Q92753	6096	RORB	Human		642.7	732.5	475	682.4	588.8	626.5	613.2	672.4	4144.1	583.7	628.4	588.6	671	648.4	555.2	469.8	504.3	531	477.5	701.3	544	575.2	547.1	775	1014.3	527.7	907.1	660.7	569.6	586.1	644.5	560	586.2	537.2	553.6	624.7	712.3	608.1	706	647.5	574.1
12484-67	SL011194	Phosphatidylinositol transfer protein beta isoform	PIPNB	P48739	23760	PITPNB	Human		1695	2060.9	2810.1	2835.4	3040.4	2120.5	1937.6	3199.5	2173.1	1580.9	2527.6	2705.6	2602.1	2798.5	3077.9	2525.4	1659.8	3072.5	2052.1	2556	3076.5	2647.2	1711.8	2024.3	3080.9	2708.7	2455.5	2919.3	3093.3	2979.6	2922.6	3018.5	2481	2624.6	2364.8	3070.3	1971.4	3082.2	2893.8	2836.5	3182.8
12486-8	SL007708	Glutaredoxin-2, mitochondrial	GLRX2	Q9NS18	51022	GLRX2	Human		944.2	1461.9	807.4	1116.4	1075	1208.2	926.9	698.3	711	831.1	1079.3	1006.2	843.9	885	895.5	711	1276.9	1929.5	635.7	1159.5	827.8	1119.4	1052.9	966.6	3754.6	837.8	1008.3	637.8	977.3	1106	1177.8	828.9	1094.4	787.4	1134.4	1082.6	817.2	1476.3	917.6	1121.8	993.2
12488-9	SL015331	Malignant T-cell-amplified sequence 1	MCTS1	Q9ULC4	28985	MCTS1	Human		688.9	604.7	616.3	564.5	464.6	483.2	488.8	777	442.7	393.7	713.3	517.2	364.1	369.6	477.5	681.4	686.4	541.1	377.5	457.3	618.1	436	816.8	562.2	1156.5	404.4	655.2	696.6	391	443.1	813.5	405.3	677.3	483.3	500.5	788.8	658.8	550.9	486.8	1017.9	541.9
12490-92	SL019720	Ragulator complex protein LAMTOR3	LTOR3	Q9UHA4		LAMTOR3	Human		5968.8	2450.3	2063.5	2366.8	2514.4	1891.6	1672.5	2322.3	2054.8	5649.7	2053.1	1889.5	2075.7	2174.5	2374.8	1919.7	3751.2	2504.6	1694.5	2310.1	2015.8	1925.2	2522.5	2287.5	5695	1689.8	2640.6	1830.5	2012.9	2011.6	1955.6	2095.7	2258.6	2437.8	1895.3	2351.8	2682.3	2340.3	2862.7	2052.9	1899.5
12493-42	SL019735	Ubiquitin thioesterase OTUB2	OTUB2	Q96DC9		OTUB2	Human		565.3	680.4	480.4	589.9	626.5	589.6	543.7	547.1	561.2	472	582.5	562.9	570.1	562.1	571	489.1	620.8	571.4	669.6	618.4	488.4	675.3	595.9	495.7	640.7	547.8	602.9	509.5	551.3	699.4	540.3	589.5	545.6	509.8	665.1	566.9	487.1	765.8	574.5	769.4	720.4
12494-99	SL019741	Gamma-aminobutyric acid receptor-associated protein-like 2	GBRL2	P60520		GABARAPL2	Human		4829.4	13651.1	3271.7	7545.6	12047.8	4640.9	4827.2	3145.4	2394.6	2512.2	3433.5	3547.3	3555.7	6209.2	6481.5	1289.5	5614.2	3573.8	2580.6	7367.8	4536.3	8300.4	4723.2	3149	5623.9	3619	6261.7	2435.6	4777.5	9756.2	4031.1	6010.9	5532.4	4119.4	6926.9	4700.5	4136.9	14543.5	6507.1	8155.9	8219.1
12497-29	SL015180	Tudor-interacting repair regulator protein	SDOS	Q9BRJ7	84309	NUDT16L1	Human		7359.8	15006.3	7595.3	11559.3	7267.6	8285.2	11647.8	5014	10548.9	4385.7	9822.9	8268.5	6865.3	6251.6	6957.7	4514.5	7737.1	5266.7	4998.7	10610.2	8663.5	12559.4	8636	7153.7	7709.3	4746.6	5667.4	7619	9457.6	11060	7842.8	9407.3	11640.8	5187.7	11067.9	10879.4	5415.6	10095.7	10933.5	18154.3	12186.9
12498-12	SL019719	Tax1-binding protein 3	TX1B3	O14907		TAX1BP3	Human		7615	14271.6	8176.7	11195.3	13869.8	9983.5	7244.2	5745.9	6984.6	6284.9	14391.6	15679.5	8370.7	8854.2	10678.5	5242.9	11883.8	8676.7	4991.5	13500	8243.1	11372.2	11727.4	8603.2	14370.7	7252.2	14259.5	4765.9	11413.2	9793.5	6784.5	10446.2	12526.9	7121.6	12791.7	10361.1	9431.3	13249	12930.4	10632.1	8565.8
12499-108	SL015171	Endophilin-A1	SH3G2	Q99962	6456	SH3GL2	Human		21625.9	46095.5	27561.7	45275.8	26071.9	30692.5	16260.5	8737.2	13376	5069	43837.7	16962.8	15966.1	24164.4	29972.8	2963.6	28295	22091.8	8703.6	45804.3	34150.6	23994.9	31148.4	19000.6	24421.9	10139.9	35854	6025.5	32899.2	34577.3	22780.6	24602.8	38045.1	18471.9	24426	48543.9	17326.8	39314.1	45378.7	41552.1	38821.2
12500-88	SL019730	SUMO-activating enzyme subunit 2	SAE2	Q9UBT2		UBA2	Human		3748	4934.3	4591.5	1779.8	2913.3	3570.2	3642.7	1500.4	2490	3025.7	4577	4735.6	3907.4	2566.3	4200.8	2598.2	2745.2	4949	3084.9	5178.7	3544.8	4759.7	2615.3	4230.5	8223.1	3218.5	4795.7	2548.7	4342.5	3061.8	2790.6	3784.4	4489.4	3941.8	4238.6	3836.9	3880.9	8019.1	2318.3	2557.6	4004.2
12501-10	SL008849	Tubulin-specific chaperone A	TBCA	O75347	6902	TBCA	Human		2298.8	3339.7	4180.3	9269.9	5419.7	2696.3	4210.9	2968.2	3579.5	4142.8	2944.6	3473.1	4523.9	4249.2	2526.8	4214.3	2286.6	2000.4	4391.5	4917	2856.9	6768	2408	3632.6	8789.8	5308	6639.8	3179.2	3459.1	5889.9	3349.6	4213.8	3502.4	4013.3	3363	3226.6	4025.9	7087.9	2738.1	4755.5	4629.1
12503-5	SL007451	Ovarian cancer G-protein coupled receptor 1	SPR1	Q15743	8111	GPR68	Human		1083.6	1216.2	674.2	727.2	941.1	839.4	1802.4	570.8	855.1	902.5	856	1333.8	757.5	1052	3075	841.3	1341.7	1155.1	838.5	1021.4	1992.5	1652.3	1090.3	663.1	1956.6	1118.2	985.9	609.1	853.6	992.3	620.8	742.4	733.5	882.2	1210.8	671.3	2403.2	1484.5	687.3	2539	1333.1
12504-26	SL008078	Leiomodin-1	LMOD1	P29536	25802	LMOD1	Human		1566	1603.8	1734.4	2169.6	1947.1	1508.7	1617.2	1591.1	1753.4	1344.7	1628.1	1585.6	1550.6	2310.7	1945.1	1834.9	2221.6	4277.8	2133.6	1676.9	1689.4	1764.1	1791.6	1677	1913.3	1679.6	1705.3	2325.2	1999.6	2019.8	1739.3	1597.1	1650.2	1429.7	1467	1740.1	1492.9	1662.7	1651.8	1828.7	1862.5
12507-16	SL019723	Inositol-trisphosphate 3-kinase C	IP3KC	Q96DU7		ITPKC	Human		3234.6	638.2	695.5	505.6	557.1	3331	598.9	600.9	551.3	781.9	582.4	766.1	524.1	566.3	588.2	584.4	701.7	717.1	517.4	589.5	673.1	1488.5	609.4	586.9	3218.7	624.2	620.6	675.4	565.4	525.4	567.7	542.9	579.6	606.1	570.2	566.8	594.5	772	539.9	562.2	556.4
12508-9	SL008756	Charged multivesicular body protein 3	CHMP3	Q9Y3E7	51652	VPS24	Human		4709.7	12460.3	5376.8	11781.9	5911.6	9185	5423	4104.4	4257.8	2915.9	9658.1	4975.2	4799.6	5687	8228.3	2858	6514	5039.9	3824	9675.8	7023.6	9564.9	7405	6109.4	7360.9	4224.6	7440.9	5136.5	8696.9	7003.2	4370.9	8700.8	11236.6	4890.2	9721	8624.9	5343.4	12438.5	11105.3	9039.7	7260.2
12509-115	SL019736	COMM domain-containing protein 1	COMD1	Q8N668		COMMD1	Human		2040.5	744.4	5241	733.9	591.2	2501.1	1246	1611.4	575.9	4615.7	2248.3	1023	3980.2	1343.6	1323.6	744.9	955.6	2536.7	761.9	1122.1	803.8	7006.2	881.4	875.9	34876.3	1969.1	942.6	1051.6	726.8	938.3	1050	793.4	1506.4	1879.4	664.8	1172.8	1003.4	785.7	1509.4	630.4	725.5
12510-3	SL019742	Signal-transducing adaptor protein 1	STAP1	Q9ULZ2		STAP1	Human		2318.2	1928.4	2080.4	1881.5	1734.1	2012.3	2168	2181.8	2113.9	2309.8	2153.6	2489.4	1884.5	2113.4	2373.8	2410.9	2235.6	2261.8	1924.9	2259.2	2334.2	2017.8	2248.6	2242.8	2366.5	2721.5	2311.6	1938.3	2243.3	1833.8	1946.6	1874.5	2199	2188.5	2027.8	2155.4	2521.2	1791.3	2050.1	1804.1	2034.9
12511-83	SL019747	Solute carrier family 41 member 2	S41A2	Q96JW4		SLC41A2	Human		569.3	821.3	853.3	662	786.8	871.3	1086	918.5	1455.5	839.8	962.1	1222.2	905.7	2746.6	991.9	993.7	780.3	1074.8	739.1	1006	935.9	1119.6	702.5	759.1	1315.7	1146	863.1	961.1	1066.6	773.4	979.9	1149.2	957.3	896.8	941.7	1033.9	751.5	990.5	798.6	785.7	1148.1
12513-8	SL008826	Glycolipid transfer protein	GLTP	Q9NZD2	51228	GLTP	Human		863.6	932.1	947.8	874.5	900.9	853.7	1045.4	789.3	734.6	900.9	814.2	890.9	956.1	871.9	995.3	780.7	1015.2	1041.2	813.4	907.9	777.1	939.9	897	886.5	1440	874.8	911	738.8	956.7	1579.3	843.1	859.9	802.5	919.8	865	760.4	779.4	948.4	900.1	841.4	857.9
12514-16	SL004624	tRNA (guanine-N(7)-)-methyltransferase	METTL1	Q9UBP6	4234	METTL1	Human		876.4	829.7	965.3	1001.1	1104.7	849.1	815.2	1177.8	1007.3	814.4	1047.8	1110.9	1060.1	1046.7	1137	1117.3	766.5	2146.5	914.8	1239.3	1062.2	1141.2	833.9	905.6	1306.9	1162.8	1395.6	1227	1091.4	1287.1	1095.1	894.8	932.8	1007.5	1054.4	1282.2	1003.1	976.7	1059.1	1168.3	1337.2
12515-45	SL019724	Uridine-cytidine kinase 2	UCK2	Q9BZX2		UCK2	Human		927	934.9	795.2	1632.3	1103.3	945.8	1061.7	1342.1	904.3	1030.7	919.2	1082	879.6	881.6	1209	1021.9	1049.8	982.5	742.5	1014.4	885.9	1015.8	954.7	980.8	1484.3	1060.5	3409.6	835.2	921.7	894	1092.8	885.6	871.8	949.5	961.5	847.9	1064.7	937	929.8	837.2	1014.2
12516-13	SL019731	Transcriptional enhancer factor TEF-3	TEAD4	Q15561		TEAD4	Human		471.9	485.5	504.8	487.3	757	520.4	580.9	523	468.9	436.2	513.8	496.2	559.2	492.6	811.1	544.8	459.4	553.1	550.9	542.5	629	515.7	510.4	498.9	509.6	510.5	510.8	640.5	524.5	511.6	528.6	495.1	525.4	505	480.3	586.6	470.5	507	506.3	530.7	554.6
12517-52	SL003787	Programmed cell death protein 5	TFAR19	O14737	9141	PDCD5	Human		14352	25017.1	18878.8	23429.4	25234.7	18460.6	13552.4	26449	13855.5	14081.5	21174.4	17730	18032.5	30045.1	19228.9	15824.6	14785.9	18306.9	18466.6	27226.1	19814.7	22781	23574	24379.8	15549.3	22311.1	22011	19419.4	18426.8	22493.9	22286	18940.6	26676.5	20270.7	30283.9	23223.3	19037.6	24724.3	37972.1	28493.8	25267.1
12518-289	SL011258	Protein polybromo-1	PB1	Q86U86	55193	PBRM1	Human		803.3	1055.9	712.7	1029	768.3	806	703.3	771.2	677.2	705.3	834.2	666.2	748.2	876	820.3	615.4	852.8	1097.3	1265.9	917.2	759.9	815.8	837	1419.8	912	731.8	805.5	760.9	718.7	1655.6	747.3	773	872.5	703.2	785.7	915.2	702.7	974.5	9064.1	972.7	838.4
12521-3	SL007230	Cyclin-dependent kinase 4 inhibitor C	CDN2C	P42773	1031	CDKN2C	Human		1344.1	549.4	679.3	637.1	796.9	545.7	415.1	731.2	561	519.7	611.8	594.8	629.5	627.9	632.1	593.2	522	674.8	480.6	609.5	712	630	532.6	520	812	624.1	627.1	652.6	713.3	586.7	685.4	679.7	844.5	739.8	530.2	795.6	600.7	712.9	678.4	629.6	602.7
12522-6	SL011201	UV excision repair protein RAD23 homolog B	RD23B	P54727	5887	RAD23B	Human		8209	15586.9	8954.7	14967.6	16298.8	12856.4	7501	11965.7	6858.9	5734.5	13951.1	9671.3	8664.7	11028.3	8941	4662.1	10848	8109.7	6311.4	15810.1	11168.7	12452.6	15502.2	10239.4	10393.2	8115.1	13215.5	9017.7	11013.3	13956.1	13488.3	11646.2	13493	9087.2	13864.8	14027.3	9904.7	14673.1	18652.8	16167.3	12286.2
12524-18	SL019774	Diamine acetyltransferase 2	SAT2	Q96F10		SAT2	Human		1231	1097.5	1323	988.3	1096.7	1360.4	1011.6	1301	1016.1	1189.4	992.2	1122.9	1197.9	985.7	1149	1153.1	2066.8	973.8	1322.3	1081	1063.9	1172.3	1196	1315.9	1735.9	1064	1179	1525.6	1100.9	930.2	1537	893.4	1032.3	1381.9	1184.7	1281.7	1143.8	1044.3	1079.7	1136.5	1034.1
12527-50	SL013736	Thyroid hormone receptor alpha	THA	P10827	7067	THRA	Human		1267.4	1429.8	1039.7	1263.7	1352.9	1467.7	1546.1	1183.7	1179.3	1253.7	1336.5	1731	1170.7	1373.2	1240.2	1068	1123.2	1738.3	1273.6	1441.6	1795.9	1872.5	1331.7	1251.8	1563.5	1574.3	1297.7	1205	1390.6	1401.3	1391.3	1258.7	1334.1	1138.9	1518.4	1187.8	976	1618.5	1211.4	1383.5	1726.1
12528-40	SL019761	ATPase WRNIP1	WRIP1	Q96S55		WRNIP1	Human		456.3	494.6	447.1	500.5	448.7	534.2	599.6	479	449.6	497	478.1	621.9	478.2	490.7	493	507.5	464.2	603.8	447.2	519.7	479.4	622	493.8	462.1	525.2	618.2	490.3	491.6	521.8	466.7	518.8	503.9	480	518.8	584.4	469.1	454	539.2	639.4	495.4	555.4
12529-32	SL019753	Inactive peptidyl-prolyl cis-trans isomerase FKBP6	FKBP6	O75344		FKBP6	Human		4569.3	4344.8	2989.3	3330.9	6844.2	3808.9	4604	2885	3634.5	5620.4	2969.2	8623.4	3435	5225.1	3659.5	3457.2	5895.7	6445.5	2214.3	4617.3	2711.9	9211.6	8046.3	2626.1	10616.6	2803.1	4294.8	2370.3	2606.3	3613	3016.1	3555.3	3191.9	5049.9	3484	2706.1	3139.2	8012.9	3233	2386.6	5007.1
12530-14	SL005032	Cyclin-dependent kinases regulatory subunit 1	CKS-1	P61024	1163	CKS1B	Human		4968.6	5353.3	3653.9	4687.2	4439.6	5013.3	4706.1	3136.3	3543.4	3900.9	5635.9	4152.7	3893	4462.8	5509.3	2863.1	5982.8	3803	3548.7	5012	3862.4	5216.9	6517.8	4471.1	6077.3	3854.3	5394	3296.3	4125	7540.9	4061.7	5657.5	4620.9	4120.4	4652.3	4321.8	4743.4	6520.9	4683.7	3998.3	4988.7
12531-5	SL019768	Endogenous retrovirus group V member 1 Env polyprotein	ERVV1	B6SEH8		ERVV-1	Human		839.6	797.4	1516.9	826.5	849.3	944.1	979.9	913.3	713.9	959.8	926.2	1137.9	901.5	850.3	1317.7	828.9	915	1000.3	807.2	982.3	970	1075.3	691.3	740.3	905.1	1099.1	807.1	1839.9	1046.2	764.2	1019.6	1001.3	1350.1	916.7	822.6	1227.3	825.1	994.2	800.1	754.6	919.9
12532-28	SL013788	Ubiquitin-conjugating enzyme E2 R1	UB2R1	P49427	997	CDC34	Human		2148.6	1530.9	967.5	1253.5	1445.6	1389.1	1626.9	1083.1	1122	1951	1336.8	1600.3	1195.3	1215.1	1610.5	1036.7	12329.1	1355.1	831.3	1605.8	1026.9	1655.6	1863	1590.5	2157.8	1481	1533.7	1597.1	1185.2	1149.7	1744	1261.5	1112.3	1337.2	1446.3	1219.2	8732.5	1689.6	1402.6	1007.7	1121.5
12533-135	SL019781	Cytohesin-2	CYH2	Q99418		CYTH2	Human		584.1	561	561.9	613.5	623.1	710.3	550	660.7	602.6	545.5	571.7	558.5	543.8	734	570.5	573.9	562.3	1106.4	619.4	560.3	593.1	587.1	569.6	574.2	625.1	567.3	609.3	1260.6	599.5	624.6	580.2	635.3	594.1	602.7	783.2	639.2	559.9	662.1	594.7	617.3	610.8
12534-10	SL019796	Calcium-binding and coiled-coil domain-containing protein 2	CACO2	Q13137		CALCOCO2	Human		1359.8	1533.5	1755.4	1583.2	1335.8	1553.8	1999.8	1838	1460.5	1581.5	1696.6	2326.5	1854.3	1739.1	1601.4	1657.9	1439.3	2315.4	1389.4	1761.8	1597.6	2077.2	1722.4	1923.9	1558.9	2164	2004.6	1654	2008.9	1622.1	1516.4	3002.1	1916.9	1820.9	1713.7	1732	1694.5	1779.3	1583.3	1563	1819.9
12535-2	SL013748	DNA repair protein XRCC1	XRCC1	P18887	7515	XRCC1	Human		544.5	544.3	397.3	498.9	540.7	654	431	739.2	588.6	634.3	510.2	431.4	661.2	556.6	575.5	438.1	486.2	454.3	505.5	503.8	401.7	534.7	490.2	533.6	524.3	481.5	490	496.1	470.4	532	436.4	441	426.5	389	491	400	460.9	459.6	512.8	584.3	461.9
12536-46	SL019758	Myotubularin-related protein 6	MTMR6	Q9Y217		MTMR6	Human		459.8	573.2	241.6	388.3	482.9	478.6	224.5	220.4	321.4	251.5	375.6	321.6	387.9	430.1	249.4	200.5	632.5	216.8	336.4	441.8	218.5	305.3	591.1	318.4	225.6	242.7	548.5	211.7	327.9	431.8	279.4	401.1	342.4	302.1	606.3	245.2	358.6	761.2	402.2	294.1	259.6
12537-88	SL013811	Transcriptional activator protein Pur-alpha	PURA	Q00577	5813	PURA	Human		2137.4	6165.8	2962.2	4950.2	3367.9	4379.1	2914.7	2981.6	2133.4	2136.8	4770.9	2913.9	2577.5	3781.9	3322.8	1418.5	2606.7	2217.5	2322.5	5716	3657.8	3825.5	3853.9	3005.5	2833.9	2513.3	3590.7	2366.4	4026.9	4638.7	3776.2	3707.9	4609.8	2769.8	3635.3	5021.4	2971.2	5782.1	5715.5	6092.2	4633.6
12538-19	SL019759	Regulator of G-protein signaling 7	RGS7	P49802		RGS7	Human		761.3	1266.2	765.7	1178.3	697.9	1323	1090.8	645	740.3	718.6	939.5	1250.9	854.7	892.3	889.1	1060.7	923.6	1053.2	803	1306.2	874.2	1393.5	1004.9	795.5	1819.5	1140.3	1100.3	838.3	1044.5	875.7	864.2	1354.1	975.4	900.2	1032.2	998.9	979.5	1294.5	821	774	1209.6
12540-25	SL019775	Rho-related GTP-binding protein RhoG	RHOG	P84095		RHOG	Human		3107.7	2639.8	1245.7	1875.6	2109.3	1533	2077.1	1416.5	1579.4	2110.4	1564.3	1515.1	1328.4	1684	1589.8	1576	2517	1369.6	1456.2	1838.4	1495.4	2018.3	2297.4	1425.1	3771.8	1281.2	1760.2	1252	1516.1	2268.7	1358.9	1461.8	1498.4	1599.5	1639.6	1441.5	1687	2658.8	1708.8	1855.1	2336.3
12543-76	SL019752	Zinc finger protein 560	ZN560	Q96MR9		ZNF560	Human		559	487.3	437.1	433.6	459	524.7	589.2	420.1	420.4	575.4	414.9	473.5	845.5	505.8	425.3	457.5	461.8	534.5	466.4	997.6	432.3	508	514.7	495.2	1004.7	527.1	662.8	427.7	416.3	394.1	440.7	455.6	405.8	419.1	547.3	507.2	507.9	423.7	760	365.1	439.3
12546-1	SL014839	Smoothelin	SMTN	P53814	6525	SMTN	Human		2034.8	950.6	1866	716.7	1788.9	454.2	377.8	420.5	534.2	535.7	1856.7	406	455.9	475.4	2218.5	552.9	2582.4	462.6	385.8	7768.1	452.5	431.8	809.2	581.1	667.3	465.5	1517.9	408.8	605.6	1060.3	1449.8	555.5	1126.4	1142.9	521.5	1088.1	790.4	5073.9	608.7	1030.5	553.7
12548-75	SL019776	Ras-related GTP-binding protein C	RRAGC	Q9HB90		RRAGC	Human		247.1	510.4	174.3	207.4	398.4	307.8	194.3	188.1	265.7	249.8	201.4	193.3	197.5	232	195.8	398.3	256.4	169.6	245.3	241.2	224	169.9	289.8	276.3	237.7	204	194.6	226.2	192.7	203.6	197.6	200.2	189.7	198.3	265	172.4	220.6	189	269.8	195.4	274.1
12549-33	SL014636	Hematopoietic prostaglandin D synthase	PTGD2	O60760	27306	HPGDS	Human		3410.4	2477.1	3211.9	2637.9	2932.2	3050.3	2098.6	3129.1	2833.7	2457.3	1762.2	2532.5	3664.6	2248.7	1795.9	1988.6	2060.7	2788.5	2398.8	2656.5	2596.1	2456.2	2167.1	3270.5	2730.3	2343.6	2676.9	3275.1	2994.3	1882.2	4376.5	2267.4	3367.1	3352.2	1789.2	2578.5	2997	1811	3505.4	3082.9	1965.8
12551-3	SL007599	E3 ubiquitin-protein ligase Itchy homolog	ITCH	Q96J02	83737	ITCH	Human		633.3	3302.3	771	892.8	6103.6	7418	1480.4	1058.3	847.7	804.7	34320	536.9	934.4	501.6	6188.9	10198	574.1	628.6	1180	837.4	895.6	795.5	648.4	490.4	1006.3	986.2	1649.1	1364.3	2929.2	2222.4	882.5	871.1	490.5	5808.9	571.6	832.9	683	620.3	748.9	3164.3	603
12553-5	SL010954	Serine/threonine-protein kinase VRK1	VRK1	Q99986	7443	VRK1	Human		549.4	861.9	526.3	824.4	659.1	842.1	786.5	602.9	992.4	740	627.9	820.6	2142.7	1060.6	593.1	600.4	615.1	967.1	1171	676.9	3984.1	862.1	893.3	941.5	895.6	963.6	609.3	894.7	581.4	784.1	591.8	834.6	591.6	729.7	1081.8	521.4	562.1	629.9	659.4	644.9	809.5
12554-10	SL013725	DNA repair protein RAD51 homolog 4	RA51D	O75771	5892	RAD51L3	Human		1163.3	1105	726.3	1001.8	784.6	1112.6	932.8	838.9	955.5	815.9	1228.7	985.3	672.9	1187.4	818.6	585	1046.8	788.9	770.3	1055.9	794.8	1055	2053.1	872.7	1139.6	1438.4	1260.6	739.1	1044.9	1064.4	1249.4	1161.1	929	1262.4	1214.4	1146.8	1195.1	1408.3	1322.7	2031.7	1262.6
12556-7	SL006252	Ubiquitin-conjugating enzyme E2 C	UBE2C	O00762	11065	UBE2C	Human		949.7	526.5	405.9	478.7	446.4	681.8	641.1	2085.5	366.2	886.4	410.5	404.5	400.8	511.9	374.4	461.9	470.7	354.9	849.7	400.8	500.9	437.7	474.6	512	592.2	417.1	464.6	345.5	524.5	904.6	428.9	494.6	398.8	427.2	583.4	353.3	461.8	664	453.3	483.9	392.4
12557-18	SL019782	RNA-binding protein Nova-1	NOVA1	P51513		NOVA1	Human		535.9	455.1	334.6	259.1	346.7	307.1	300.5	507.9	307.6	540.9	463.1	393.6	576.7	312.3	464.2	291.7	515.6	295.8	1045.6	458.2	520.6	349.1	409.7	388.7	381.3	343.5	346	563.9	271.5	6171.9	968.4	446	482.8	376.3	301.3	429.3	342.7	281.3	446.5	305.4	489.4
12558-3	SL011269	Ubiquitin-associated and SH3 domain-containing protein B	UBS3B	Q8TF42	84959	UBASH3B	Human		29062.9	58226.5	32573.4	64063.3	15937.4	16413.5	4562.8	4678.4	10069.2	2228.9	27496.1	5510.7	14023.6	22541.7	24704.5	2035.8	26039.8	2094.3	5640.9	30814.7	32367	7034.7	12759	10646.8	14066	1382.8	30275.4	4865.8	18395.7	27074.5	32982.9	25573.8	53679.6	11589.8	5729.8	70272.1	16086.1	74200.9	62528.9	62816.7	35111.9
12560-9	SL008415	5'(3')-deoxyribonucleotidase, cytosolic type	NT5C	Q8TCD5	30833	NT5C	Human		2027.1	3397.7	2315.9	2646.5	3052.4	2255.9	1980.9	968.9	1857.3	927.2	3833.5	2138.1	2104.6	1843.6	2224.9	1525.4	1933.3	2202.6	1326.1	3754.9	2169.1	2751.6	2496.3	2367.9	2178.8	1629.6	2635	1502.4	1516.9	2952.6	1888.7	2993.7	3748.9	1926.9	1249.6	2360	2702.1	4279.6	3578.6	2789.5	1808.5
12562-1	SL014979	Serine/threonine-protein kinase N1	PKN1	Q16512	5585	PKN1	Human		1932.3	1966.8	850.5	1049.5	1476.1	1010.2	2149.3	775.4	883.2	1463.9	952	948.5	1000.4	1098.4	1106.2	815.1	1503.9	924.4	971.2	1276.8	988.5	1470.7	1109.1	915.1	1880	1164.7	1303.1	791.6	1103.7	1536.4	980.2	979.7	1070	1048.1	1152.8	1092.8	1123.1	2116.4	1086.5	1148	1532.9
12563-2	SL019770	Tumor necrosis factor alpha-induced protein 8	TFIP8	O95379		TNFAIP8	Human		2945.6	6591.2	1714.8	4325.8	5824	3630.3	3114.4	1116.8	1887.6	1330.6	2935.4	2583.7	2253.5	2956	3134.8	921	3099.7	2046	2162.8	4501.8	2556.1	4404.2	2592.7	1637.7	4487	1395	3182.7	1169.2	3029.8	6905.1	2403.3	3178.5	3514.6	2116.5	8760.5	3363.1	2518.4	8458.8	4055.3	3455	5140.4
12564-9	SL019777	60S ribosome subunit biogenesis protein NIP7 homolog	NIP7	Q9Y221		NIP7	Human		1225.6	4731	2061.1	3525.2	2393.7	1967.5	1558.8	971.5	1385	1330.7	1949.5	1860	2140.2	2597.8	2768.9	1017.6	1996.8	1985	931	3148.3	2269.8	2375.8	1522.9	1582.4	1389	1296.7	2971.1	1001	2867.4	3884.6	1575.2	1647.5	3499.2	1482.3	2079.8	3369.6	1951	4363.4	2184.2	2306.8	2230.7
12568-14	SL017529	Kelch-like ECH-associated protein 1	KEAP1	Q14145	9817	KEAP1	Human		80.7	85.6	87.7	68.5	76.9	76.7	58.8	68.8	74.7	70.7	66	72.1	89.6	64.8	68.2	70.2	74.2	75.7	64.3	81.3	69.3	66.3	77.1	71.3	69.3	70.6	78.3	61	67.4	67.9	79.5	70.1	70.4	76.2	82.2	53.9	84.9	73.6	75.1	80.8	231.1
12569-25	SL004993	T-complex protein 1 subunit epsilon	TCP-1-epsilon	P48643	22948	CCT5	Human		6639.8	47215.3	32194.1	50503.8	19152.2	33958.6	23287.7	44260	25262.2	3296.1	54011.9	22995.1	16460.5	29596.1	46907.6	8829.1	12177.4	15450.4	18713.2	65787.3	50185.8	41786.8	6288.6	22744.4	24708.5	15502.8	26142.4	25194.5	44655.7	37909.5	49129.7	46603.2	64407.1	17610.5	22630.2	53657.6	19403.6	49353.3	61969.9	47277.5	65339.7
12571-14	SL019778	ADP-ribosylation factor-like protein 3	ARL3	P36405	403	ARL3	Human		1619.2	3787.2	1264.9	2443.8	3707.1	2486.1	1191.5	819.5	1011.3	698.7	2363.6	1322.4	1502.7	1472.1	1870.2	574.7	2156.4	1038.2	916.2	3155.7	1259	2046.5	2681.1	1873.8	1623.1	1029	2698.6	745.4	1881.7	2080.1	1247.5	2254.1	2558.6	1386.8	2457.9	2201.6	1946.5	4321.2	3241.5	2398.4	1578.7
12572-236	SL019783	Embryonal Fyn-associated substrate	EFS	O43281		EFS	Human		1478.4	1235.9	799.2	858.9	1147.8	917	1897.8	990	900.5	1145.3	842.2	1167.7	970.9	1109.5	1008.5	1061.9	1498.3	1382.4	1345	1040.1	1207.6	1358	1354.3	889.8	1893.9	1157.9	1143.1	810.7	1016.7	1372.1	903.8	876.3	1049.4	976.2	1219.6	943.8	1136.1	1477.3	1046.5	1049.6	1396.7
12573-80	SL019797	Tripartite motif-containing protein 3	TRIM3	O75382		TRIM3	Human		448.6	750.6	632.5	625	480.1	548.8	458.3	366.7	391.4	363.9	1083	370	349.9	398.5	877.1	387.5	546.1	337.1	446.7	753.6	487.9	420.6	416.3	415.3	426.5	332.6	441.5	369.8	456	781.4	547	416.6	564.5	421.4	401.4	747.3	373.1	1692.2	462.5	860.8	502.9
12574-36	SL000405	Endothelin-2	Endothelin 2	P20800	1907	EDN2	Human		519	1301.8	981.1	1053.8	1208.7	1009.9	1514.2	1334.6	1163.1	985.7	1829.9	1018.8	972.1	1343.4	1170.3	1431.4	1189.4	1703.8	1229	1085.9	872	1380.8	1358.7	1195.2	1172.5	2117.4	1518.2	1260	1422.3	1162.3	1065.2	1090.7	914.8	1033.9	1835.2	1053.9	1096.3	1058.9	1212.6	1178	1268.7
12575-30	SL008027	C-1-tetrahydrofolate synthase, cytoplasmic	C1TC	P11586	4522	MTHFD1	Human		4032.5	15290	13033	18365.8	6057.5	15278.5	9873.7	18697.5	7480.1	4714	11795.3	9700.4	10443.3	16061.7	10951.9	5047.3	3679.4	5109.4	7888	12423.4	15820.3	14235.8	7474.5	15427.1	10060	12178.8	10056.5	8878.6	31379.4	14349.7	15961.2	16202.2	19022.5	8205.7	8634.8	17556.4	7512.6	17245.2	27222.8	21888.4	16482.7
12576-21	SL002732	Melanoma-associated antigen 3	MAGE-3	P43357	4102	MAGEA3	Human		483.3	377	352	349.5	374.7	403.8	347.2	307.5	381.4	623.9	348	386.8	376.9	367.4	431.8	318.1	460.4	402.2	293.2	384.7	341.6	360.3	378.1	368.1	708.7	401.8	377.8	338.8	378.8	334.5	360.5	333.3	388.7	421.5	331.4	340.2	422	763.4	355.3	378.2	335.5
12577-100	SL002091	Flap endonuclease 1	FLAP endonuclease-1	P39748	2237	FEN1	Human		576.9	591.8	605.1	524.2	564.2	540.3	551.1	592.5	508.5	516.9	627.9	553.4	517.3	523.2	565	593	568.8	537.8	514	1279.8	610.1	1963.7	500.7	571.6	733.5	566.8	565.7	510.9	616.9	531.3	900.2	581.2	566.1	637.7	621	552.5	2852.2	578.2	572.5	541.9	523.2
12578-13	SL006497	ADP-ribosylation factor 3	ARF3	P61204	377	ARF3	Human		2279	1978.4	1615.9	1893.5	1988.8	1791	3669.6	1318.8	1247.5	1450.1	2222.2	1466.8	1520.6	1682.9	1344.8	1195.2	2628.8	1143	1221.8	1715.1	1597.1	1621.9	2041.1	1686.4	2171.1	1389.1	1940.5	1274.3	1443	1435.9	1410.2	2753.5	1880.8	1684	2023.6	1610.6	2343.3	2029.1	1915.4	1297.4	1252.5
12580-7	SL012949	Proteasome subunit beta type-5	PSB5	P28074	5693	PSMB5	Human		616.8	721.1	787.8	908.9	801.1	903.4	737.3	1089.8	802.7	644.6	750.1	913.3	851	865.9	804.5	1070.8	705.9	1135.5	745.7	837.9	994.2	1676.3	694.6	646.6	743.1	938.1	778.7	981.6	983	796	879.7	815.8	900.7	1279.7	804.1	1031.8	688.4	897.4	1073.6	1102.8	996.8
12581-39	SL014587	Inositol monophosphatase 2	IMPA2	O14732	3613	IMPA2	Human		434.1	545.5	358.2	366.7	392.6	608.5	505.7	402.6	434.7	445.4	396.7	553.8	436.8	420.9	406.3	490.5	507.9	534.7	333.4	543.3	403.5	523.4	394.6	404.7	605.7	552.5	399.7	444.8	451.3	396.5	619.3	404.1	414.5	436.7	474.2	399.3	478.2	511.8	1014.7	450.2	551.7
12583-77	SL019755	Serine/threonine-protein kinase A-Raf	ARAF	P10398	369	ARAF	Human		1185.1	1532.8	1109.6	1171.5	1205.8	914.2	881.4	889.1	826	891.1	1310.6	811.5	666.5	1378.7	2068.3	632	2335.7	1492.1	722.2	1682.1	803.6	829.7	1276.7	1004	1385.3	558.3	1096.7	623.2	838.2	1609.6	915.4	1065.2	1022	1027	1104.6	1099	1006.4	1848.4	1151	1054.3	1000.1
12585-39	SL009589	DNA excision repair protein ERCC-1	ERCC1	P07992	2067	ERCC1	Human		299.9	316.2	341.5	299.7	427.9	424.5	382.9	398.8	324.7	302.6	336.9	409.5	327.5	331.3	351.2	431	302.8	413.6	280.5	362.7	339.4	452.6	311.3	281.8	315.4	404.8	354.7	356.9	375.3	330.1	330.9	376	342	338.6	340	334.8	314	382.8	288.4	358.8	398.8
12587-65	SL019779	ADP-ribosylation factor-like protein 2	ARL2	P36404	402	ARL2	Human		392.5	702.6	1102.1	1074.8	1016.8	756	790	774	695.2	683.9	941	1168	1260.9	985	821.7	957.7	408.8	905.4	841.9	1131.4	1003.4	1404	503.8	618.6	1987	1329.7	1315.6	980.2	1267.2	844.6	929.7	1131.8	757.2	1062.9	710.7	1032.4	876.5	1288.4	604.3	959.8	874.6
12591-27	SL002050	Oligophrenin-1	Oligophrenin-1	O60890	4983	OPHN1	Human		3221.2	3051	2452.7	3052.2	2955.1	1479.9	835.7	635	1009.9	679.8	1987.3	768.5	1145.9	1398.7	2808.3	635.4	4108.8	516.1	568.5	3466.1	1773.1	1076.4	1358.7	1427.7	930.1	551.6	2892.9	647.7	2516.8	3412.9	2512.9	1758.4	4698.1	1548.9	891.6	5304.7	1671.1	10809.4	2658.9	4294.2	2497.2
12593-33	SL019751	p53 and DNA damage-regulated protein 1	PDRG1	Q9NUG6		PDRG1	Human		3343.3	5444.1	2398.1	3769.4	4061.1	3077.9	2187.2	1941.1	2013.5	1805.9	6844.2	2286.4	2386.7	2500.2	3049.6	1834.2	3969.4	2765.6	1528	4595.2	2461.5	2936.3	3889.4	2205	3486	1709.7	3286.7	1847.2	2839.5	3877.4	2388.7	2317	3682.2	2117	2829	5172.1	2367.9	6931.4	3437.2	4020.1	3869.2
12594-5	SL019772	Grancalcin	GRAN	P28676		GCA	Human		414.8	470.3	336.4	409.8	504.4	378.5	365.9	244.7	273.3	469.1	824.9	654.7	339.8	385.2	398.7	331.9	406.8	277.5	516	400.6	353.1	384.1	361.5	347.2	538.3	323.2	311.1	203.7	309.9	1433	381.6	265	549.5	335.1	2755.1	333.6	305.3	600	388	414.4	253.3
12595-11	SL010848	Tropomodulin-1	TMOD1	P28289	7111	TMOD1	Human		2020.7	892.3	2219.6	1046.5	973.5	1156.5	1504.7	5045.8	1557.7	1741	768.6	1301.5	1929.8	4461	843.1	1978.3	1597.6	1355.6	58605.8	1487	1917.9	1202.1	1369.3	3052.2	997	2466.1	1206.8	2503.3	790.2	1096.5	3410	1516.4	1324.5	2786.5	877.8	1433.6	2687.5	1385.1	4707	2184	2644.6
12597-68	SL019171	Autophagy protein 5	Autophagy protein 5	Q9H1Y0	9474	ATG5	Human		1223.7	2486.3	961.2	1651.4	1263.9	1560.9	886.2	671.1	715.4	583.5	1366.4	1276.2	794	1065.2	1319.3	457.7	1129.7	719.3	679.4	1648	1113.2	1479.3	809.5	867	1398	685.7	1874.5	573.9	1202.2	1810.9	1052.4	1252.6	1722.6	905.6	1400.4	1830.1	1888.8	3661.6	1502.7	2295.7	1326.6
12599-10	SL010979	Fermitin family homolog 3	URP2	Q86UX7	83706	FERMT3	Human		34462.7	54811	25289.2	37818.4	47066.9	32097.9	28124.9	11679.3	17074.5	17512.3	41828.4	30194.8	39786.8	32620.9	39081	10941.1	41623	31666.1	9923.3	54372.2	23668.4	37788.1	44858.1	28315.4	45744.7	24851.8	63597.1	5559.3	44102.1	40942.7	19604.7	42319.9	44122.6	46261.5	43361.5	36277.5	52986.1	49471.9	32067.4	34915.8	24281.2
12603-87	SL019780	Polyadenylate-binding protein 4	PABP4	Q13310		PABPC4	Human		9918	17578.7	9038	13690.6	12223.5	11293.7	6693	5715.5	6159.5	5127	12984	8469.4	7933	8497.7	8965.3	5084.5	11018.4	6218.1	5077.8	14761.6	9293	11342.9	11269.5	9052.6	10006.6	6435.6	10940.9	5595.7	10989.4	10930.1	7359.7	10943.2	12493.7	7105.4	11441.6	11104.4	7247.8	14337.1	12690.4	12600.1	9749.8
12604-16	SL019785	Polycomb protein SCMH1	SCMH1	Q96GD3		SCMH1	Human		1301.9	1328.7	1427.3	1729.1	1430.3	1656.1	1359	1586.6	1382.2	1510.6	1201.1	1241.4	1548	1473.2	1348.4	1603.6	1592.6	1210.9	1177.9	1293.2	1253.2	1211.2	3467.5	1312.7	1769.9	1365.3	1649	1098.4	1315.2	1246.3	1188.8	1390.7	1299.2	1574.3	1143.1	1194.2	1624.7	1725.1	1653.5	1122.8	1158.4
12605-1	SL005742	Exosome complex component RRP40	Exosome component 3	Q9NQT5	51010	EXOSC3	Human		604.3	1054	1793.5	876.8	753.9	1159.3	773.8	771.2	990.4	876.1	901	592.4	2484.7	1272.2	1043.8	704.1	1018.5	629.7	1102.9	641.4	1138	1016.9	4096.8	766.7	1123	765	826.7	1303.6	13599.3	781.4	1050.5	957.8	1650.3	714.2	614.5	828.3	744.6	870.3	5117.9	566.6	1136.2
12612-37	SL008624	Proteasome subunit beta type-1	PSB1	P20618	5689	PSMB1	Human		2277.3	1364.5	2176.1	2382.5	1719.8	2083.7	1652.2	3012.6	2278.5	1862.4	2873.8	1983.3	2196.2	2738.4	1813.4	2507.7	2205.1	2146.4	1573.3	1824	2083.4	2835.4	3394	2689.3	2117.6	1827.7	2315.5	2935	1875.2	1241.2	2368.1	1882.7	2536.1	2330.5	2019.3	2384	2101.9	1157.8	2572.7	2048.7	1772.6
12616-45	SL019803	Nuclear receptor-binding protein	NRBP	Q9UHY1		NRBP1	Human		1024.4	951.4	850.6	747.5	911.9	908	819.8	887.4	743	1000	894.1	949.5	906.7	980.3	930.7	847.9	828.8	1269.3	717.1	993.3	1020.9	1022.4	713.8	710.8	959	990	944.6	947.4	1017.5	829.3	1168.1	809.2	884.1	877	768.1	920	798.8	2031.4	793.3	857.4	972.4
12617-2	SL008369	Serine/threonine-protein kinase 24	STK24	Q9Y6E0	8428	STK24	Human		30679.6	80548	53254.4	63720.8	41910.1	55306.1	36112.8	11762.4	28589	10636.8	78484.2	45938.3	37739.6	43352.1	64827.6	6748.9	33408.6	25670.9	22427	90176.6	68876.4	57099.2	37330.5	45124.3	48631.5	21517.3	65403.4	13438	85835.1	53813.1	47908.3	66776.2	86389	42181.8	50165.2	73730	49136.9	62722.5	71145.4	60902.7	60153.5
12618-50	SL008344	Aldo-keto reductase family 1 member C1	Aldo-keto reductase 1C1	Q04828	1645	AKR1C1	Human		154.6	242.8	295.5	165.3	372.6	278.4	273.9	231.3	360.9	190.5	204	295.9	309.2	198.4	245.7	207.3	180.8	259.5	231.5	299	258.2	375.2	215.6	238	205.8	334.8	208.1	401	277.3	188.8	182.8	188.1	217.2	231.9	243	222.1	184.8	221.9	182.7	300.7	336.6
12619-14	SL004719	Protein phosphatase 1A	Protein phophatase 2Ca	P35813	5494	PPM1A	Human		7789.2	8144.3	4207.3	5408.4	7803.8	6864.7	5634.7	3910.3	3534.6	5242.9	5220.2	4779.9	7642.9	5205.7	3495.7	2897.4	8521.3	3380.9	3992.6	6414.7	2726	4439.1	10979.8	5614	5802.2	3602.4	8981.9	2711.4	3765	5321.7	3203.8	5488.5	3951.9	6749.4	4770.9	3978.5	7209.2	9361.3	3759	5035.8	2830.4
12620-3	SL011301	Septin-11	Septin-11	Q9NVA2	55752	40787	Human		9389.5	5959.8	3243.7	3959.3	7543.3	4967.1	4160.3	2420.9	2560	2588.8	4248.7	2940.4	4358.6	3653.2	2805.3	2137.8	6207.8	3490	2866.3	3849.5	3527.9	4787.2	6854.1	3291.5	5451.8	2949.5	4248.2	2665.7	3907.5	3219.1	2625.1	4914.1	3834.6	3020.3	3765.9	3543.1	3041.8	5702.6	4104	3048.1	3360
12621-55	SL008081	Serine/threonine-protein phosphatase 2A 65 kDa regulatory subunit A alpha isoform	PP2AAA	P30153	5518	PPP2R1A	Human		3102	8171.8	4209.1	6647.6	4032.6	4365.1	2811.5	5452.3	2609.2	1857.3	5305.7	4150.8	3479.4	5219.9	4598.1	1904.7	3438.2	2472.2	2712.6	6486.8	5444.8	5246.2	2784.2	4086.4	7930.5	3146.3	3869.8	3854.7	4935.4	6476.8	5849.5	5217.7	5403.4	2642.4	3328.2	7293.5	2824.4	6384.9	9372.3	7787.4	4978
12622-96	SL019786	Histone-lysine N-methyltransferase ASH1L	ASH1L	Q9NR48	55870	ASH1L	Human		241.5	281.6	195.9	192	207.7	429.8	192.8	196.8	197.7	208	185.8	176.7	193.7	200	174.7	204.4	220.8	241.5	5950.1	488.2	189.7	174.4	237.3	196.6	371.5	196.4	194	177.4	176	188.5	175.9	192.7	187.7	185.3	209.5	166.1	198.9	211.8	191.1	212.1	289.4
12623-84	SL019793	Protein Jumonji	JARD2	Q92833		JARID2	Human		813.4	460.8	390.8	336.4	380.1	344.1	334.1	488.9	315.7	391.7	394.7	394.3	716.7	376	383.4	391.4	316.1	543.5	337.9	474.8	416.1	411	307.9	330.2	537.5	404.4	411.8	362.1	476.2	334.2	360.1	383.8	383	438.4	318.6	659.5	369.4	456.7	374	363.9	370.4
12625-138	SL019811	Kelch-like protein 7	KLHL7	Q8IXQ5		KLHL7	Human		1117.5	771.6	601.2	610.2	788.6	801.9	1646.6	723.5	1013.1	1066.2	720.2	1508.8	1481.8	729.1	817.3	710.7	962.8	1636.6	825.7	921.6	670.7	1482.8	852.3	812	821.3	1909.1	1146.6	750.7	883.6	793.4	652.6	676.9	1328.7	832.9	1397.3	705.6	741.2	869.3	688	627.5	767.4
12626-6	SL019816	Sentrin-specific protease 7	SENP7	Q9BQF6		SENP7	Human		203.3	230.3	174.3	182.9	184.6	202.3	191.3	179.6	230.3	195.6	184.9	214.4	173.7	204.5	193.5	185.4	196.9	182.5	181.8	187	171.8	188.5	189.9	263.6	187.9	239.9	188.7	195.9	176.6	190.8	169.8	179.2	183.7	196.5	207.7	191.4	212.1	197.3	187	179.6	190
12627-97	SL019821	Ubiquitin-like modifier-activating enzyme ATG7	ATG7	O95352	10533	ATG7	Human		1663.8	786.9	1571.5	1263.3	1363.9	898.5	597.5	1641.3	1904.4	1209.5	1406.6	1469.3	1370.2	1840.1	1476.9	549.9	1416.1	893.9	1032	994.7	559.6	1151.9	1705.8	979.5	1326.7	2095.7	2184.8	591.3	1327.6	629.5	624.9	1292.6	1080	2532.7	1954.9	765.2	1424.6	1724.7	3012.7	632.6	551.5
12628-31	SL019826	LanC-like protein 2	LANC2	Q9NS86		LANCL2	Human		4275.7	13486.5	10995.3	18879.7	3284	6709.7	5781.8	17527.3	6588.4	1158.2	11899.2	8025.6	3247.5	12248.7	7206.1	7153.3	3595.8	3874.3	5186.8	13942	17423.8	6418.8	4113	9835.9	4380.1	6766.1	4186.4	17290.3	11722.7	16602.8	24034.4	10169.5	14563.9	4130.9	4694.9	17443.8	5267.6	6592.4	29494.4	23974.9	20304.6
12630-8	SL019787	Arfaptin-2	ARFP2	P53365	23647	ARFIP2	Human		2443.3	2014.5	1355.8	2383.2	1803.1	1959.2	1468.6	1208.9	1717.2	1253	1167.8	1646.6	1090.3	1610.6	1104.2	1158.2	1279.8	1496.5	1117.2	1397.4	974.6	1128.2	3066.7	2104.7	3504.1	1828.6	1341.2	891	1607.7	1425	1737.8	1696.6	1555.3	1204.9	1413.5	1878	2161.4	1878.2	1614.7	1456	903.1
12632-14	SL019805	Arylamine N-acetyltransferase 1	ARY1	P18440	9	NAT1	Human		2209.3	2755.6	1574.4	1491.6	1940.4	1662.5	2458.2	1230.5	1339.6	1923.8	1442.9	2039.6	1461.7	2044.7	1850.6	1375.7	2579.6	1632.7	1223.1	2128.7	1636.1	2547.3	1823.7	1455.6	2744.6	1920.4	1999.3	1465	1736.5	2089.4	1741.6	1535.7	1888	2057.7	1666.1	1612.7	1899.5	2818.3	1680.6	1516.6	2617.2
12633-3	SL019812	Tyrosine-protein phosphatase non-receptor type 9	PTN9	P43378		PTPN9	Human		400.6	633.4	366.8	417.8	408.3	422.7	424.6	425.3	348.9	365.2	362.2	457.7	359	412.2	415.1	339.8	375.4	579	342.3	397.2	411.6	631.7	365.7	390.3	444.1	441.4	389.3	423.8	390.3	471.2	390.3	396.7	390	372.6	422.1	375.3	365.8	418.2	422.2	412.9	419.3
12634-79	SL014470	Breast cancer anti-estrogen resistance protein 3	BCAR3	O75815	8412	BCAR3	Human		1196.5	1000.2	1730.8	887.9	1008.2	1596.3	814.6	759.5	859.2	903	925.7	799.6	841.7	872	888.6	721.5	998.3	800.9	1383.9	1066.8	873.2	880.7	769.2	839.5	1524.7	694.4	829.1	1412.2	791.8	1183.5	880.2	731	832.6	827	1328.9	967.2	663.9	1238.6	945.6	936.6	941.3
12635-9	SL019822	tRNA (cytosine(38)-C(5))-methyltransferase	TRDMT	O14717		TRDMT1	Human		273.2	405.6	240.6	313.6	259.9	284.6	250.2	237.8	258.1	240.4	333.3	260.7	233.2	304.3	613.8	262.5	244	292.6	250.4	257.4	261.4	275.6	255.1	299.4	240.6	224.3	306.7	259.3	251	286.1	246	258.8	292.1	241	264.8	314.8	256.8	242.6	324.6	283.4	287.4
12636-113	SL019827	N-lysine methyltransferase SMYD2	SMYD2	Q9NRG4		SMYD2	Human		602.4	246.8	189.3	202.3	221	209.7	658.7	245.8	194.8	255.6	256.2	194.3	211.9	212.2	231	213.4	272.4	190.2	233.1	235.4	212.2	186.5	295.7	234.5	270.1	225.9	424.2	222.5	190.6	202.8	206.7	212.7	194.1	218.3	244.7	187.2	209.9	188.6	206	216.9	195.7
12637-7	SL019832	Carnitine O-acetyltransferase	CACP	P43155		CRAT	Human		1226.7	5848.9	1812	3439.6	3051.9	2436.1	1395.3	430.3	1186.8	503.5	2419.7	1392.2	1357.7	1986.3	1897.7	352.7	1527.4	1041.9	472.5	3143.3	1108.5	1818.8	1705.3	1137.5	2054.3	848.8	2019.2	331.4	2268.2	3254.9	897.7	2266.2	3244.4	974.3	2655.2	2748.8	1466.2	3814.8	3539.2	1936.4	2067.9
12641-3	SL019813	Type II inositol 1,4,5-trisphosphate 5-phosphatase	I5P2	P32019		INPP5B	Human		4332.6	20249.8	10017.6	18216.5	5812.1	10329.4	3799.4	2968.7	5761.8	442.7	15473.9	6681	4358	7901.3	11034.1	732.1	8075.4	2223.2	2599.4	23620.7	12462.8	7382.9	10627.3	9595.1	7189.2	3007.4	10033.3	1707.9	14229.9	18633.9	8865.1	11605.1	18823.6	3885.1	6671.1	22508.6	5437.6	11839.9	24628.4	21698.7	12229.8
12643-4	SL011195	Beta-arrestin-1	ARRB1	P49407	408	ARRB1	Human		8872.8	52340.6	12918.4	26688.6	23277.1	19746.4	14480.9	3274.5	7738.7	2541.4	26158	10404.6	9788.1	13327.8	26894.1	1683.8	14331	6613.5	6069.3	36341.1	19106.6	23360.3	9174.4	8066.9	18589.9	5564.1	21061.5	2752.9	23137	44763	13989.4	17700.8	27422.7	10032.7	21137.1	27380.3	14500.7	56433.7	30618.1	29156.4	39271.7
12644-63	SL019828	Adenylosuccinate synthetase isozyme 2	PURA2	P30520		ADSS	Human		1416	1435.4	584.7	623.4	853.4	630.1	348.1	290	1131.9	607.2	573.4	528.4	522.9	671.6	315.4	273.3	926.7	779.7	353.6	555.5	288.8	536.3	989.4	795.9	611.4	389	503.3	262.5	462.5	542.4	197.1	462.9	317.5	373	1173.4	322.5	439	494	398.2	299.7	221.5
12646-2	SL013233	Ribulose-phosphate 3-epimerase	RPE	Q96AT9	6120	RPE	Human		695.4	2351.8	965.2	1696.6	1816.7	1114.8	852.3	1342.4	688.4	483.2	1671.4	1028.6	950.4	1081.3	1106.1	391.4	865.2	805	977.4	1632.3	1244.5	1519.5	1037.9	1099.2	1125.8	1019.6	1082	725.7	1184.2	1699.6	1393.8	1304.7	1675.8	719.8	1565.3	1580.7	869.1	1894.1	2520.1	2236.9	1605.4
12647-52	SL016514	Histone-lysine N-methyltransferase SETD2	SETD2	Q9BYW2	29072	SETD2	Human		200	222.8	202.1	187.1	187.5	220.7	208.1	172	206.1	199.6	211.8	171.4	200.1	176.9	169.3	190.9	189	214.6	196.4	192.4	154.9	419.2	183.1	204.7	211.6	178.1	184.3	154.2	171.6	191.3	165.2	185.8	175.8	171	190.6	169.4	189.5	192.3	182.8	208.1	177.4
12650-43	SL008873	Guanine nucleotide-binding protein G(k) subunit alpha	GNAI3	P08754	2773	GNAI3	Human		2514.4	1265.8	1449.8	1020.8	1005.1	893	732.8	809.9	777.3	1376.8	874.2	951.9	804.5	25001.5	807.3	668.9	1227.2	666.3	664.6	1082.8	790.1	879.2	963.2	1028.2	1733.4	705.1	968.9	678.2	902.5	914.4	745.4	864.9	981.6	893.7	998.2	903.1	978	1253.7	1001.7	892.7	792.7
12651-21	SL019823	[Pyruvate dehydrogenase (acetyl-transferring)] kinase isozyme 2, mitochondrial	PDK2	Q15119		PDK2	Human		593.3	689.6	518.2	605.2	599.3	913.9	687.4	857.4	509.7	580.3	570.6	564.3	548.6	561.7	2502.3	680.8	635.8	764.7	622.6	645.8	581.3	583.1	544.1	679	645.7	641.4	537.5	552.9	525.6	574.3	773.8	547.4	555.4	540.8	614.7	614.5	539.2	600.8	601.5	579.7	576.4
12652-37	SL019829	Adenosylhomocysteinase 2	SAHH2	O43865		AHCYL1	Human		2819.1	10328.6	3170	7548.4	5020.1	4204.3	3649.5	1088.9	1989.6	892.9	6482.1	3049.5	2196	3585.9	4222.2	840.4	3436.8	2115.6	1308.3	7701.1	3436.1	4873.4	4278.1	2885	4025.4	2190.5	4619	844.4	5419.6	7146.6	2455.7	4884.5	6998.9	2124.9	4404.9	6252.6	3179.1	8863	7638.5	6410.1	5604.2
12653-13	SL010497	Casein kinase I isoform gamma-2	CSNK1G2	P78368	1455	CSNK1G2	Human		941.2	1223.4	592.2	834.3	791.1	736.7	599.2	460.4	490.7	492.9	879.8	581.3	544.2	699	805.1	967.7	898.3	1235.4	477.5	1051	554.4	639.4	642.2	500.9	678.9	497.8	715.7	467.8	748.8	1236.7	566.3	636.9	750.9	562.5	597.3	689.6	561.6	1890.7	567	816.4	584.3
12655-30	SL010994	Beta-soluble NSF attachment protein	SNAB	Q9H115	63908	NAPB	Human		2126.3	1620.3	1422	1582.3	1803.1	1730.6	1353.7	1627.4	1534.1	1716.1	1496.9	1441	1445	1436.3	2055.5	1665.4	1973.1	1405.7	1432.1	1486.7	1507.1	1640.7	1555.2	1410.1	1951.2	1440.4	1748.4	1434.2	1489	1449.3	1862	2048.3	1488.4	1413.1	1475.3	1502.3	1633	1905.6	1552.1	1643.6	1542.4
12656-1	SL019807	Kinesin light chain 1	KLC1	Q07866		KLC1	Human		351	2954.9	3617.8	3709.7	482.7	1025.9	604.3	1654.1	1038	311	2832.1	836.3	973.7	1205	3352.9	415.8	417	391	979.1	3522	3031.4	755.8	612.2	1159	1029.2	598.9	2125.5	961.7	3288.2	3447.1	2575.9	1464.6	3479.2	678.7	782.5	6881.4	811.2	2219.4	3865.2	6830.7	3189.5
12657-2	SL010919	GDP-L-fucose synthase	FCL	Q13630	7264	TSTA3	Human		1814.5	1876.1	1777.6	1743.4	1771.8	3033.6	1915.8	2263.8	1538.2	1619	2906.8	1913.4	1716.1	1828.2	1723.7	1928.8	1728.2	4042	2694.6	3167.7	2080.5	2039.9	1756.3	2289.3	2658.2	2168.7	2462.6	2909.9	1890.4	2184	1987.4	1764.9	3340.7	1779	1697.7	1887.1	1700.9	1975.2	2271.4	2290.4	2198.1
12658-72	SL019818	Pantothenate kinase 3	PANK3	Q9H999		PANK3	Human		16884.1	2140.4	845.5	1255.3	2811	1212.5	1782.3	1094	1050.5	8325.6	1050.2	1075.9	991.9	1293.2	1280	953.3	4750.8	1042.4	997.3	1361.1	1083.1	1557	1476.7	939.5	5608.4	985.3	1491.4	758.5	1002.4	1831.3	978	1086.9	1065.8	1215.3	1358.8	1064.1	1289.5	2439.7	1249.8	1337.7	1940.3
12659-13	SL008839	Obg-like ATPase 1	GTPB9	Q9NTK5	29789	OLA1	Human		2649.6	8251.4	2463.3	4530.3	4357	3317.6	3389.6	3363.6	1700.3	1892.9	3430.8	2695.2	2818.9	4456.7	3619.7	1175.6	3326.9	2079.7	2272.5	4904.8	3742.9	4238.5	2998.5	2465.5	3131.8	2774.3	3614.3	2623.4	2999.6	6539.3	4120.7	3596.6	3642.3	3183.1	4017.2	4046.9	3033.2	10883.4	5776.3	6386.8	7679.1
12661-44	SL019788	Gamma-aminobutyric acid receptor-associated protein-like 1	GBRL1	Q9H0R8		GABARAPL1	Human		908.6	1766.2	1156.1	982.6	1161.9	985.1	1233.4	1153.6	754.7	759.1	730.8	839.3	991.1	1397.7	961.1	903.4	1008.4	1147.9	1051.9	1018.1	832.9	1185.8	828.7	867	978.7	1024.5	1150.4	939.1	807.6	1423.2	959.1	1260.8	1439.4	950.9	3313	895.4	726.4	1828.4	1084.6	1212.7	1404.3
12662-82	SL004998	Delta(3,5)-Delta(2,4)-dienoyl-CoA isomerase, mitochondrial	ECH1	Q13011	1891	ECH1	Human		711.9	1905.2	1391.5	1968.9	2136.6	2121.1	1424.9	674.4	882	639.3	2644.2	1114.3	3343.6	1488.7	1041.3	610.8	2668.9	864.6	704.3	1638.5	1066.2	1561.6	2042.8	916.2	1879.8	883.3	1715.3	544.2	2206.1	1391.6	1008.4	1216.4	1482.9	1276.4	1290.3	1229.4	1186.4	3409.8	1646.6	1275.8	1159.1
12663-1	SL011234	Thiosulfate sulfurtransferase	THTR	Q16762	7263	TST	Human		667.6	1219.6	775.6	651.2	1357.5	2562.7	869.4	3116.1	1816.8	3282.6	1542.8	1939.9	2215	1779.5	667.2	2861.6	2436.3	1148.9	1740.6	3078	1143.5	1435	5645.7	1990	2865.2	1167.8	1305.9	2149.6	1980.1	862.2	3057.7	1076	1573.3	802.7	2753.5	2977.1	1527.4	1127.7	1567.4	2796.4	1170.1
12664-19	SL014918	Tyrosine-protein phosphatase non-receptor type 13	PTN13	Q12923	5783	PTPN13	Human		215.8	238.7	239.6	186.8	196.2	227.9	237.1	216.8	202.4	247.8	200.8	258.2	183.4	209	195.9	205.7	200.7	208.2	214.3	213.4	225.3	212.1	379.6	192.2	207.2	226.8	239.7	202.4	199.2	218.8	359.8	196.8	213.5	221	222	203.6	230.3	206.1	267.4	217.4	242.6
12665-16	SL014917	Interleukin enhancer-binding factor 2	ILF2	Q12905	3608	ILF2	Human		623.7	444.7	359.2	357.1	492.1	471.9	394.6	386.2	373.7	469.1	363.2	377.8	400.8	351.8	339.2	426.4	463.5	1568.6	449.3	412.8	343.8	359.6	462.9	411.1	493.2	396.4	376.5	401.1	341.7	323	457.9	386.5	393.7	384.9	405.2	356.4	432.9	398.6	386.7	363.2	385.9
12667-2	SL009095	Guanine deaminase	GUAD	Q9Y2T3	9615	GDA	Human		2620.4	3034.3	2247.5	2875	2693.3	4530.5	4558.8	2317.8	2384.7	2419.5	2711.8	2650	2360.2	2862.2	2395.1	2211.8	2549.8	2565.9	3983.4	2608.1	2076.3	3829	3446.4	2279.1	3057.7	2825.5	2554.9	2047	2223.4	2852	2281.5	2044.9	2342.1	2808.8	2954.5	1906.6	2244.8	2856.3	2052	2319.5	4137.7
12668-7	SL019834	Vacuolar protein sorting-associated protein 4B	VPS4B	O75351		VPS4B	Human		2127.7	8800.9	5609.2	7374.9	5770.2	6544.5	5228.9	5253.8	4166.3	2880	7261.3	6904.7	5531.2	6520.1	6406.1	4184.8	3037.6	6954.9	3827	8105.2	6851.1	8267	4645.9	4197.1	5368	6586.9	5978.3	5382.9	8147.7	7256.2	5618.6	7124.8	7569.2	5191	6994	7121.5	4121.5	9005.9	6756.4	6573.1	7341.9
12669-30	SL019789	E3 ubiquitin-protein ligase HECW1	HECW1	Q76N89		HECW1	Human		332.9	318.7	326.8	322.6	310.6	427.5	307.9	310	4882.9	316.6	289.9	313.4	331	299.6	324.5	333.9	323.7	741.5	304.9	333.8	366.7	309.5	316.6	343.1	354	317.1	650.9	298.3	311.7	320.2	290.9	299	310.1	311.4	328	310.8	308.4	320.4	310.2	323.2	328.9
12670-15	SL019800	Cell cycle checkpoint protein RAD1	RAD1	O60671		RAD1	Human		229.8	426.1	504.1	337.6	194.2	348.5	336.1	266.4	300.9	236.3	700.8	341.8	339	303.1	316.5	263.6	250.4	292.4	405.5	386	442.5	382.4	280.8	302.6	351.8	293.1	322.6	474.7	353.7	464.1	328.1	358.1	412.1	286.8	324.6	422.8	287.9	396	391	441.4	397.5
12671-35	SL019808	Sulfotransferase family cytosolic 1B member 1	ST1B1	O43704		SULT1B1	Human		616.5	626.7	849.2	827.5	397.3	748.9	556.5	800.9	1001.2	510.7	553.2	733.8	632.2	592.4	794	634.6	993.6	762.6	732.2	674.2	1325.4	630.5	694.6	945.8	676.2	817.2	678.9	939.8	671.7	497.7	1296.9	592.6	830.2	648.1	1897.4	883.1	1061.2	578.1	901.7	720.7	1090.7
12675-14	SL010893	Aspartate--tRNA ligase, cytoplasmic	SYDC	P14868	1615	DARS	Human		26011.1	82471.1	52485.2	82911.9	34697.6	40047.9	31523.6	34182.1	28226.2	9574.4	77923.9	34746	21404.9	37392.3	62188.5	9058.8	34251.7	11012.2	21280.5	79671.5	69280.5	39909.7	23958.3	36996.6	34597.8	12030.2	39623.8	28423.3	62167.8	71306.5	64604	60780.1	90671.7	18963.9	30563.8	89135.2	28903.7	61919.2	61365.7	89058.9	87805.2
12676-1	SL019835	Protein kinase C and casein kinase substrate in neurons protein 1	PACN1	Q9BY11		PACSIN1	Human		2989.1	4904.6	2887	4603.6	5197.1	2849.6	1788.3	1758.5	1344.7	1687	4106.8	2120	2200.7	2221.6	3922.7	1097.3	4422.3	2444.3	2180.1	3351.2	3311.9	3380.1	2287.1	1846.5	2671.1	2123.1	3389.1	2947.6	2203.2	3051.9	3715.6	2196.4	3809.9	2247.8	2600.6	5078.8	2676.1	7390.7	4475.7	4674.8	4171.5
12677-164	SL006530	Protein flightless-1 homolog	FLII	Q13045	2314	FLII	Human		8105.7	3764.8	2566.7	3130.3	3342.4	1819.6	1129.9	1088.9	1364.2	1145.9	6237.4	1686.8	1650.6	1796.3	3760.6	1005.1	8035	1362.7	2245.4	2774.6	2080.8	2100.1	2328.9	1532.6	2118	1428.1	3077.2	1331.3	2113.5	3688.8	2025.8	1830.6	3723.4	1535	2020.6	3595.6	1503.6	8931.2	2525.2	3293.9	2517.5
12678-66	SL013011	U1 small nuclear ribonucleoprotein A	SNRPA	P09012	6626	SNRPA	Human		819.8	1395.8	926.3	1480.2	1386.4	1862.4	817.9	945.5	917.4	737.8	1060.6	908.4	911.5	1097.3	893.7	595.9	1086.2	871.3	2257.8	1214.6	1046.9	1286.7	1130.3	921.5	981.2	908.2	1137.6	893.5	861.2	2398.4	851.2	1111.7	1248.8	756.6	3897.6	1159.3	710.5	1352.1	1775.7	1523.6	1547.1
12681-63	SL019819	Ubiquitin carboxyl-terminal hydrolase 21	UBP21	Q9UK80		USP21	Human		2109.9	4379	2955.9	3534.5	2948.6	3497.8	3496.1	3564.4	2955.5	2586.1	3319.2	3974.1	2832.3	3671.7	3086.2	3096.2	3661.3	7143.4	2851.8	3953.1	3339.4	4329.4	3441	3120.4	4048.2	3832.5	3417.9	2877.9	3125.4	3442.7	4028.7	3247	3604.1	2922.3	3563.1	3519.9	3045	3953.5	4042.3	3454.8	4169
12682-5	SL019824	Kynurenine--oxoglutarate transaminase 3	KAT3	Q6YP21		CCBL2	Human		653.4	438	498.3	557.6	550.8	583.6	537.1	601.8	622.7	556.5	710.4	626.2	526.4	853.2	881.2	509.3	547.4	484.2	487.1	673.8	847.5	554.7	469.9	679	1176.9	445.9	927.1	582.1	663.4	954.6	790.5	723.2	784.5	717.3	814.4	648.2	510.6	625.6	762.3	531.6	1267.3
12683-156	SL019830	Dihydropyrimidinase-related protein 5	DPYL5	Q9BPU6		DPYSL5	Human		514.9	475.8	459.8	458.9	485.8	1824.6	557.9	473	458.7	477.5	451.5	557.7	1048.3	652.8	461.3	467.3	444.9	576.7	571	480.3	488.2	540.8	510.1	580.5	495.3	831.6	492.7	634.2	475.9	419.8	577.5	549.2	438.3	506.7	930.4	421.2	447.9	477.4	430	428.2	459.9
12684-5	SL019836	Adseverin	ADSV	Q9Y6U3	85477	SCIN	Human		4379.3	3440.5	3898.3	3782.9	2740.4	2609.5	3074.6	4111.7	3319.3	3546.2	2980.9	3363	3181.4	2339.1	2917.9	3825.8	4884.5	2826.1	2121.7	4887.3	4079	3114.3	4487.7	8425.2	6076.3	3333.9	3170.2	2763.4	4335.2	2940.8	3290	2927.8	5609.3	3407.9	2734.9	3220.8	3605.1	3206	3806	4310.4	3126
12685-57	SL019790	Homer protein homolog 2	HOME2	Q9NSB8		HOMER2	Human		421.3	3303.6	566.8	1761.8	1195.8	789.9	285.1	194.4	329.8	256.2	1084.6	410.7	405.2	492.5	627.8	181.9	397.1	490.2	168.5	736.2	427.4	1002.6	1331.2	430.5	633.8	359.7	1015.9	158.4	971.1	612.5	337.4	482.6	1618.5	464.9	837.6	1256.9	322	1865.3	1148.1	982.9	672.9
12686-15	SL008788	3-mercaptopyruvate sulfurtransferase	THTM	P25325	4357	MPST	Human		1278.7	1844	709.4	1889.1	2476.3	1494.9	796.6	780.2	962.9	934	1833.3	815.5	873.5	970	778.5	788.3	1323.3	1246.8	977.3	1921.8	1350	1756.6	939.3	1393.1	1038.9	794.3	1298.8	1993.1	831.7	1414.1	1218	1392.5	984.7	1104.5	878	817.3	1469.3	2581.7	910.4	1467.8	1793.1
12687-2	SL008215	2,4-dienoyl-CoA reductase, mitochondrial	DECR	Q16698	1666	DECR1	Human		11279.6	49485.3	29024.9	52468.7	19867.5	32016	15455.1	4828.6	12790.5	3557.3	39424.4	22170.6	15215.9	28212	27911.4	3605.5	18732.8	12961.6	7319.9	35467.9	24472.8	32025.2	22939.3	18760.4	8377.9	9150.4	20920.6	5048.2	30651.4	37058.3	16182.5	28167.8	49934.4	4504.7	32825.8	44872.9	10810	30999.7	54528.5	34511.4	28568.3
12688-115	SL019814	Ribosomal protein S6 kinase alpha-6	KS6A6	Q9UK32		RPS6KA6	Human		3960.3	4751.3	2502.1	4199	2935	2840.5	1957.4	2552.8	1908.6	1765.5	3215.6	2137.7	2170.4	3267.8	2481.9	1702.5	2545.1	1533.4	2304	3484.3	2908.3	2510	2285.2	2273.4	2111.3	1884.8	3001.6	2224.3	2281.6	3803.6	3088.8	2950	3433.7	2121.3	2710.2	3964.6	2922.3	5067	4374.3	4536.2	3868.7
12689-56	SL011157	Actin-related protein 2/3 complex subunit 1B	ARC1B	O15143	10095	ARPC1B	Human		95119.5	88798.9	27859.4	81959.6	83582.3	93616.4	71575.3	10464.3	35311	35820.6	86008.7	70099.4	73976.7	105824	59480.4	7696.3	106644	52358.4	26379.7	89983	44445.1	92306.1	130568	65878.2	115703	34393.7	97828	5103.7	67900.5	63575.8	21715.1	100220	70105.3	64117.3	70551.6	41050.4	65097.6	82166.2	61797.4	44486.4	46903.7
12690-33	SL019825	Septin-10	40422	Q9P0V9		40422	Human		3961.4	2676.2	3146.2	3179.6	3217.6	2457.1	2119.3	2825.6	5278.7	2265.8	2949.4	2648	2624.5	2882.4	2679.4	2651.4	2746.3	3113.3	2086.1	3165.3	2902.3	2578.1	2776.3	2983.7	3491.8	2665.9	2864.5	2593	3087.7	2723.9	3038.7	3097.6	3570.6	2889.5	2966.7	3166.1	3214.6	3345.9	3613	3038.3	2717.1
12691-44	SL015512	Serine hydroxymethyltransferase, mitochondrial	GLYM	P34897	6472	SHMT2	Human		21755.7	91654.1	49789.5	83725.4	53702.8	60916.2	34442.3	8231.2	28616.9	13459.5	76872.4	41634.9	41057.3	47121.1	51393.9	5246.6	30233.1	38545.2	18762.8	74772.1	42927.6	65252.5	45110.4	34387.8	26631.3	26518.5	59411.8	11825.3	60978.8	64692.9	33297.6	57810.7	77744.1	24320.5	63775.2	55033.8	31451.9	68027.9	81744.8	55229.3	61302
12692-56	SL019837	Histone-lysine N-methyltransferase, H3 lysine-79 specific	DOT1L	Q8TEK3		DOT1L	Human		386.7	318	236.6	200.3	368	296.6	341.4	224.8	218.1	268.1	321.5	312.6	260.7	219.6	281.3	287.4	271	367.9	244	440.5	381.1	327.6	257.8	238.8	376.6	297	290.4	384.4	316.6	193.4	304.6	231.9	233.5	296.8	249	245.2	271.8	313.5	293.9	294.4	234
12693-2	SL008627	SH3 domain-binding glutamic acid-rich-like protein	SH3L1	O75368	6451	SH3BGRL	Human		1052.2	2095.8	1386.2	1468.1	2549.6	2143.8	1429.6	1167.4	657.9	904.2	1682.5	1378.8	1288.1	1248.1	1467.6	627.5	1294	1847.1	1103.7	2160.1	1825.9	2109.5	1345.7	1080.8	1175.5	1256.6	1711.7	935.6	1782.3	1567.3	1479.6	1494.9	2028.3	1118.4	2144.6	2704.5	1300.4	3120.5	2181.7	1918.1	1826.4
12694-28	SL019801	Probable dimethyladenosine transferase	DIM1	Q9UNQ2		DIMT1	Human		143.7	127.8	134.6	224.7	105.9	177.4	115.3	144.1	160.4	127.4	103.4	118.3	115.9	219.3	103.1	137.1	109.6	133.7	141.6	113.1	114.9	127.3	105.1	135.8	110.6	160.5	107.4	473.4	110.1	284.9	147.3	151.3	126.6	108.7	173.8	108.6	111.8	99.1	130.1	131.5	147.7
12695-62	SL019809	Kelch-like protein 12	KLH12	Q53G59		KLHL12	Human		262.7	298.6	205.3	357.4	542.2	244.7	231.3	250.6	216.2	264	230.1	221.1	254.8	202.7	205.7	223.1	247.7	208.8	258.7	259.3	211.4	242.3	731.8	225.1	225.7	227.3	227.3	181.1	239.7	234.6	231.8	207.5	225.2	241.2	234.9	217.2	222.5	249.3	209.4	252.4	239.5
12696-166	SL019815	Protein arginine N-methyltransferase 3	ANM3	O60678	10196	PRMT3	Human		370.4	615.4	302.9	361.6	1080.5	460	286.4	291.2	387.2	314	354.1	505	313.2	292.9	350	311.8	391.1	271.9	308	415.7	345.9	389.5	334.8	345.5	375	317.1	351.9	440.3	373.1	372	453.6	317.6	385.8	307.4	322.7	450.4	294.3	426.9	393.8	475.8	344.5
12697-30	SL010809	Phosphatidylinositol 5-phosphate 4-kinase type-2 alpha	PI42A	P48426	5305	PIP4K2A	Human		13866.4	20348.4	10027.2	18769.9	18963.1	16059.5	8078.7	10646.3	5540.3	5135.7	15654.9	8717	8872.1	12065.3	12823.5	2227.2	15532.5	6641.6	5837.1	21148.4	14561.8	11570.3	16393.6	9892.6	11202.4	8129	14135.6	6649.7	14356.3	20313.9	14205.2	14317.3	16235.7	9050.5	13254.1	22157.8	12146.7	24432.1	20638	24413.6	17146.5
12698-72	SL006395	Importin subunit alpha-3	IMA4	O00629	3840	KPNA4	Human		3379.9	1115.7	905.7	1073.4	1000.3	929.6	890	793.6	775.8	661.6	902.5	807.6	836.6	855.9	899.3	753.2	1061.7	749.5	728.9	1012.8	852.9	983	837.3	758.1	1070.8	859.5	888.6	878.8	846.3	1075.2	1093.8	1015.2	1027.2	773.1	939.9	974.2	878.1	1333.9	1030.9	1142.3	1028.2
12699-28	SL005763	T-complex protein 1 subunit theta	TCP-1-theta	P50990	10694	CCT8	Human		19430	21758.4	12602	24612.5	19979.4	15724.4	13785.9	14789.6	11245.3	8331.1	25983.6	10211	10212.6	19691	18095.3	3851.9	26803.9	9402.8	8817	25664.2	16480.2	25672	8336.4	14385.3	15885.4	11737.3	16380.5	8443.5	17660.1	16783.1	18551.5	26834.2	26324.4	10991.1	13436.3	20015.5	13458.3	27706.8	30400.3	16957.8	21671.9
12700-9	SL007279	ATP-citrate synthase	ACLY	P53396	47	ACLY	Human		895.1	692.9	702.3	742.5	780.9	754.5	692.5	721.9	698	1053.2	690.6	734.3	759.3	704.5	969.8	694.6	847.6	712.8	730.4	678.9	807.9	705.4	707.8	697.4	767.6	746.4	730.5	663	728.2	777.5	691.7	670.7	699.3	744.7	653.3	684.9	755.2	1084.3	777	746	709.3
12701-1	SL019791	Eukaryotic translation initiation factor 1b	EIF1B	O60739		EIF1B	Human		1959.2	21260.5	11324.9	17747.1	5289.5	11907	7716.2	3254.9	6961.3	1164.7	19780.3	7581.2	3842.8	6057	14852.8	1539.2	3673.6	6041.2	6357.6	20963.1	14806.3	15773.3	5554	7964.6	9550.8	4535.2	4674	3594.4	13941.1	16265.8	8627.2	11967.7	20284.8	2308.1	21860.5	18388.9	2861.7	11240.7	23413.2	16177	16762.1
12702-13	SL019802	E3 ubiquitin-protein ligase pellino homolog 2	PELI2	Q9HAT8		PELI2	Human		684.4	913.2	738.1	734.1	657.2	864.4	874.8	6357.7	694.4	697.5	753.7	3610.5	800	589	1287.9	597.6	766.4	691.7	764.5	696.1	770.6	1599.8	684.6	641.6	730.2	679	664.3	751.1	673	1063.2	15962.8	623.6	759.8	1673.8	747.3	712.7	603	919.7	720.1	663.4	799.5
12703-6	SL019810	Serine/threonine-protein kinase Nek7	NEK7	Q8TDX7		NEK7	Human		2024.8	44351.8	23738.2	45052.4	4445.9	21884.9	11095.3	5118.1	13866.4	1413.1	39739.5	14940.5	8960.8	15212.3	32526.4	2357.9	2295.5	5831.2	9361.6	44059.9	32917.3	18730.4	3009.9	17127	15430.8	5587	12689.1	6025.4	38770.8	44300	24271.2	32406.7	45991.7	5869.2	18530.6	50290.5	6129.6	16250.4	53532	43755.3	39543
12704-26	SL009388	SH2 domain-containing protein 3C	SH2D3	Q8N5H7	10044	SH2D3C	Human		876.4	1059.5	620.7	741.5	2084.9	785.6	1411.6	652.2	768.8	798.9	676.8	844.9	752.5	883.6	846.1	849.9	1002.2	998.3	916.8	867.5	763.2	1133.4	791.5	643	1432.4	786.3	876.6	614.9	717	1117.8	5459	842.5	2215.5	808.4	876.8	607.8	827.3	1219	714.8	745.3	1071.7
12705-9	SL019820	Probable E3 ubiquitin-protein ligase HERC1	HERC1	Q15751		HERC1	Human		400.6	377	293.7	288.2	310.6	385.1	356.4	281	288.9	283.9	332.2	344.2	308.4	300.9	302.7	356.6	337.6	329.8	359.2	303.1	293	342.3	311.4	364.7	352.9	323.8	296	372.8	402.1	317.2	291.4	341.2	310.6	316.7	332	314.9	287.4	354.6	290	351.8	306.1
12706-2	SL007478	Serine/threonine-protein kinase MRCK alpha	MRCKA	Q5VT25	8476	CDC42BPA	Human		12106.7	2505.7	1376.5	2123.6	3138.4	1682.6	1462.9	1281.8	1244.6	8463.3	2431.6	1286.4	1411.3	1572.6	2089.5	1127.1	8673.8	1108.7	1208.1	1998.9	1649.4	1582.2	1855.4	1830.6	7739.8	1275.5	2125.3	1154.7	1673.7	2037	1363.6	1682.7	1696.6	2008.5	1365.7	1897	3167.4	2489.9	1815.2	1430	1399.6
12707-26	SL008196	Dihydropyrimidinase-related protein 3	DPYL3	Q14195	1809	DPYSL3	Human		959.1	3505.9	989.1	1813.4	1086.6	1121.8	1483.1	679	820.8	789.2	1055	923.3	886.4	1066.5	1054	605.9	1008.8	693	809.5	2096.7	1441	1360.2	1314.5	887.8	1631.3	592.9	1258	702	1283.6	2199.5	984.2	1078.5	1198.3	758.8	833.7	1369.8	1022.6	2088.3	1494.6	1565.8	1851.5
12708-91	SL019851	Lethal(3)malignant brain tumor-like protein 2	LMBL2	Q969R5		L3MBTL2	Human		982.4	2357.6	1134.5	1979.1	1112.2	1670.5	1079.5	1314.2	921.8	853.9	1687.1	1138.6	1009.6	1664	1373.5	616.1	905.2	929.6	918.2	2227	1288.7	1298.4	1428.8	1169.1	1120.2	987.7	1363.2	984.2	1493.7	1867.3	1468.7	1412.4	1694.1	1060.9	1314.2	1758.8	1149.9	2123.5	2178.6	2322.7	1773.7
12709-63	SL008266	Histone H1x	H1X	Q92522	8971	H1FX	Human		1595.1	1247.7	1389.5	8309.3	1219	2603.2	948.7	1725.4	1929.3	1913.2	1068.6	1280.8	1266.9	3567.2	1355.4	1351.5	1348.9	2511.9	13083.9	1201.3	2063	1914.2	1338.5	1886.2	1535.1	3170	1204.4	1931.9	1069.2	28408.4	1635	2826.9	1289.1	1362.2	2543.5	1164	1488.9	1778.2	1289.6	2240.1	2315.8
12711-19	SL007244	Gap junction alpha-8 protein	CXA8	P48165	2703	GJA8	Human		395.1	313.1	321.6	290.3	319.3	326.6	412.5	366.3	446.6	509.9	335.6	414.8	357.2	342.7	340.8	411.6	391.2	434.6	341.9	359.3	334.4	531.9	385	355.3	395.9	400.5	352.5	312.5	332.1	315.9	308.4	338	653	2292.7	364.8	295.4	800.7	312.8	824.3	393.9	759.3
12712-9	SL019881	High mobility group protein 20A	HM20A	Q9NP66		HMG20A	Human		613.1	662.8	475.7	515.3	1079.1	900.3	714.1	487.7	520.7	572	593.1	723.1	543	588.5	579.7	550.3	670.6	620	587.5	664	471.9	732.7	583.9	500.8	566.5	672.4	572.8	544.9	549.3	708.1	466.5	555.1	525.1	543.8	615.4	534.5	473.4	686.8	505.3	562	611.6
12713-365	SL014816	Regulator of G-protein signaling 19	RGS19	P49795	10287	RGS19	Human		3038.8	2595.3	2806.7	2759.3	2845.4	2309.2	2390.8	3069.1	2314.2	3397.8	2786.3	3124.9	2510.2	2827.7	2849.8	2532.1	4474.7	3239.8	2151.7	2936.1	3262.5	3113.6	2770.3	2257.3	3890.9	3159.3	2936.4	2775.7	3144.4	2690.6	2736.8	2947.4	2703.7	2693.1	2760	2982.6	2526.4	3219.3	3405.6	2563.1	3024.6
12714-38	SL019896	AP-1 complex subunit gamma-like 2	AP1G2	O75843	8906	AP1G2	Human		2740.3	6488.4	6160.6	9219.6	6629.4	5924.2	3528.7	1933.1	3556.1	1124.3	9265.8	3651.7	3634.1	4721.6	6574	1179.6	4713.4	2433	2090.5	10347.7	6248.5	5548.9	4515.6	5420.9	2741.5	2112.1	6172.4	1336.5	6884.6	10053.3	3283.8	5761.2	10091.3	2713	10644	9981.3	3597.3	10973.7	9213.4	8254.3	7396.6
12715-30	SL019904	mRNA-decapping enzyme 1B	DCP1B	Q8IZD4		DCP1B	Human		365.3	189.5	195.7	167.4	533.7	146.3	211.4	190.6	206.1	404.2	1363.2	196.8	199.4	275.2	177.3	227.5	2036.2	163.6	267.4	204.3	173.8	167.7	222.5	209.4	193.3	178.4	445.6	161.6	163.9	226.7	162.2	181	196	627.2	164.8	161.5	2038.1	489.1	166.6	156.7	158.7
12716-3	SL015364	Zinc finger protein 175	ZN175	Q9Y473	7728	ZNF175	Human		1226.8	1842.9	1830.7	2214	1897.5	1823.9	2284.2	2117.6	1856.3	1709.7	2025.2	2418	1938.5	2258	2331.2	1925	1726.2	2554.9	1850.8	2202.7	2093.5	2861.9	1850.7	1683.5	1886.9	2550.3	2130.8	2052.7	2303.2	2520.3	3353.5	2105	1924.5	2008.4	2353.2	2176.6	1686.9	2278	1939.5	2174.2	2670.6
12717-65	SL019861	TOX high mobility group box family member 3	TOX3	O15405		TOX3	Human		655.7	1075.4	736.3	935.1	779.6	829.1	940.6	756.4	672.6	687.9	846.8	750.6	703.5	818.2	713.5	614.1	815.4	762	679.9	981.1	733.9	790.3	787.3	691.2	775.5	736.4	894.1	658.7	792.6	1027.2	770.5	766.8	902.4	677.7	816.2	919.2	748	1025.6	1002.1	1050.6	874.4
12718-43	SL010814	Peptidyl-prolyl cis-trans isomerase NIMA-interacting 4	PIN4	Q9Y237	5303	PIN4	Human		7006.9	18196.5	7710.1	14055.3	21109.6	13022.4	5993	4719.2	6128.1	5198.3	12852.2	7336.1	8024.7	10477.3	10869.4	2018.6	11587.6	7506.9	5957.1	16063.3	8076.1	14812.1	11742.2	5679.6	8170.4	4339.8	13089.8	4371.5	8850	11048.2	8446.4	10510.5	13843.6	5508.1	25362.9	10557.3	9399.2	20377.1	14611.6	17569.9	13332.2
12720-71	SL019882	Ubiquilin-4	UBQL4	Q9NRR5		UBQLN4	Human		8713.5	16019.9	7364.6	12343.8	14612.1	11784.2	6206.7	4746.9	5035.7	4965.4	11907.7	7114.9	6880.5	6790.5	8086.6	3025.4	10751.6	5902.8	4496.3	13505.3	7399.3	11398.3	10097.4	8861.5	6991.8	5213.1	9778.1	4524.8	8996.9	10903.6	7154.7	8930.9	11625.8	5501.4	11579.3	10712.7	7502.2	18264	11872.8	12821.2	9883
12721-4	SL019891	Tax1-binding protein 1	TAXB1	Q86VP1		TAX1BP1	Human		656	752.8	2889.3	797	831.6	1294.4	974	898.9	760	775.1	814	977	857.2	801.2	796.2	830.6	765.5	1044.9	758.5	833.4	772	939.9	735.7	791.8	915.7	966.7	874.4	886.2	856.4	916	719.8	867.2	739.9	751.1	930.6	817.5	765.2	845.8	778.3	817.2	1097.9
12724-81	SL005468	Cold-inducible RNA-binding protein	CIRBP	Q14011	1153	CIRBP	Human		15547.7	45397.6	20649.6	35776.5	28049	28680.7	15736.2	9335.5	13727	9882.9	39692.9	22848.5	20323.9	26065.4	31197.1	8140.7	25051.1	18905.5	9539	41415	25874.3	35031.7	36771.9	19006.3	27295	14968.6	39004.1	8812.7	30102	28350.5	17922.2	31847.3	42005.5	16162.8	34417	34507.3	18312.1	31935.7	41536.3	32008.3	25382.8
12726-3	SL019868	Regulatory factor X-associated protein	RFXAP	O00287		RFXAP	Human		552.5	712	666.2	687.4	564.6	611.7	678	606.2	624.5	669.7	630.1	670.4	616.4	635.9	574.2	577.1	633.2	1340.2	575.3	718.5	596.5	673.9	651	676.2	796.2	721.1	703	810	613.5	772.4	597.2	621.4	668.6	900.7	754.5	780.9	666.7	605.9	15039.6	777.7	722.2
12727-7	SL019877	Prostaglandin F2 receptor negative regulator	FPRP	Q9P2B2		PTGFRN	Human		5171.1	4305.7	6070.5	5630	3682.7	5565.7	4308.3	7832.5	7269.3	9134.9	7142.4	5421.4	7947.4	7069.7	3108	7703.7	4827.7	6763.9	5909.4	5394	5909.4	4701.6	6056.7	8145.6	5519.7	5370.2	5889.6	8261.6	5915	4435.9	7031.7	6640.3	6332.5	7027.8	5385.9	8900.8	8023.6	5167.2	8423.8	5643.6	4151.7
12729-12	SL019892	Proteasome assembly chaperone 3	PSMG3	Q9BT73		PSMG3	Human		1063.8	3209.4	1060.1	1798.4	1164.4	1709.5	1121.5	1357.7	946	851.6	2318.5	1152.9	1013.2	1980.4	1238.9	727.4	958	899.1	907	2131.9	1324.2	1315.8	1611.3	1319.9	1183.6	1066.9	1425.5	1056.5	1528	1976.8	13872.5	1588.8	1781.4	1137.4	1484.9	2094.9	1228.4	2165.1	2155.1	2207.2	1822.3
12730-3	SL006986	Kinetochore protein NDC80 homolog	KNTC2	O14777	10403	NDC80	Human		7439.9	8318	4509.8	5557.6	7394.4	4825.2	6844.6	4923.3	4486.3	6197.8	4538.1	5473.9	4950.7	6507	5662.3	4738.7	7702.4	6002.3	4141.8	6220.1	4430.8	7266.8	4998.8	3911.9	9910.9	5157	5988.3	4053.4	5592.5	7897.9	4613.3	5120.5	4662	5222.9	6183.3	4682.5	5230.1	10902.5	5025.3	5185.3	6931.2
12731-12	SL019906	Pleckstrin homology domain-containing family A member 7	PKHA7	Q6IQ23		PLEKHA7	Human		204.4	462.4	240.9	151	181.2	154.2	131.6	187.8	204.4	173.3	224.1	207.7	214.1	857.6	163.9	164	195.5	147.4	148	192	203.2	197.8	218.8	255.4	201.4	161.6	193.7	177.1	198.7	135.4	178.9	151.4	183.8	193.8	166	197.3	183.1	266.4	162.8	250.3	189.1
12732-13	SL019852	MAGUK p55 subfamily member 7	MPP7	Q5T2T1		MPP7	Human		4360.7	5775.9	4237.1	5110.7	4063.1	4364.4	3829.4	4042	4354.8	4892.5	4769.6	4628.5	4250.4	4271.5	4382.9	4080.4	5946.6	4079.5	3925.8	5500	4700.2	4819.6	5296.3	4980.4	6942.9	4146	5203	3492.4	4737.8	4389.1	13186.9	8352	4923.9	4980.4	4215.7	4992.9	5322.7	5463.6	4978.8	4884.6	5118.1
12734-112	SL019869	Kinesin-like protein KIF22	KIF22	Q14807		KIF22	Human		277.1	218.3	325.6	227.2	201.1	215.7	267.1	222.9	815.7	253.6	244.4	273.7	236	237.4	299.9	236.5	238	244.3	236.3	265.4	201.3	277.3	264.6	246.9	231.7	326.5	338.7	237.6	229.3	235.5	203	203.1	212.5	233.5	258.7	299.6	236.4	201.5	202.1	292.4	262.7
12735-39	SL007039	Cold shock domain-containing protein E1	CSDE1	O75534	7812	CSDE1	Human		457.5	693.7	477.4	500.9	442.4	656.9	1001.3	574.1	901	727.3	581.7	1012.9	572	687.5	647.5	565.5	660.2	838.9	445.8	792.2	518.1	909.2	711.7	570	685.3	985.5	686.5	555.6	755.2	589.1	505.9	769.3	548.7	663	757.6	534.6	574.9	737.4	624.9	530.7	773.8
12737-12	SL015520	Plastin-1	PLSI	Q14651	5357	PLS1	Human		20946.6	2261.6	1287.4	1946.9	1384.1	3140.9	4996.7	2225.2	1218.8	1524.2	2012.1	1900.7	1675.8	1636	1997.8	1314.4	2167.5	1360.4	3919.3	2541.8	2069.7	1794.7	1756.4	1426.7	1930.2	3809.2	2482.4	1176.4	1627.5	6288.3	1425.5	1883.2	2316.2	1364.9	1847.7	1727.1	1404.7	2022.5	2342	2291.4	1828.7
12738-43	SL019897	Nischarin	NISCH	Q9Y2I1		NISCH	Human		1966.4	2741.2	2758.7	2873.7	2683	3081.4	4345.9	3223.9	2653.3	3153.9	2952.3	4500.7	2976.9	3220.2	3398.2	2815.7	2825.6	4612.5	3369.8	3563.5	2995.9	4212.1	3061.1	2701.9	3031.2	4491.6	3254.7	3195.1	3556.1	3216.1	2774.6	3027.5	2743	3074	3622.6	3074.3	2773.3	3586	2961.3	3004.7	3872.3
12740-55	SL019853	Protein FEV	FEV	Q99581		FEV	Human		4679.3	8651.4	2819.4	6236.9	7045.9	4763.2	2803.2	828.6	1855.3	1109.8	4742.4	2871.6	2506.6	3368	4788.1	527.8	6699.4	7123.3	2281	7346.2	3324.4	6280	3566.7	2246.3	3402.1	1581.4	4829.5	823.8	4219.2	7625.9	3030.3	3734.9	5438.9	2345.4	7093.5	6214.6	2901.1	11428.3	5752.5	7621.6	6132
12742-160	SL019870	Transmembrane protein 8B	TMM8B	A6NDV4		TMEM8B	Human		3551	2510.7	1838.7	1989.6	4369.8	2322.2	1903	1783.3	2400.8	2859.6	2074.2	2037	2568.5	2069.7	1740.8	1953.9	3920.5	2247.9	2306.7	2235.4	1815.7	3243	3468.7	3560.6	3715.1	1786	3235.1	1829.3	1988	1768	1719.2	2227.6	2122.6	2313.7	1791.9	19649.4	3435.3	1995.6	2742	2499.1	1643.7
12743-18	SL015328	BAG family molecular chaperone regulator 5	BAG5	Q9UL15	9529	BAG5	Human		664.8	409.1	390.1	568.2	381.8	366.3	427	389.7	394.9	464.6	393.3	423.9	368.8	474.2	378	404.5	446	448.2	370.2	405.6	369.7	432.8	443.7	415.5	456.5	500.8	424.8	358.3	418	422.4	359.7	390.3	405.2	421.9	419	369.4	634.8	389.2	420.8	398.5	414.1
12746-4	SL019898	Cytohesin-4	CYH4	Q9UIA0		CYTH4	Human		1650.4	1941.8	808.4	1323.6	1502.1	1076.9	1146.8	790.4	913.9	1008.8	901.9	902.5	1042.4	1176	1128.1	701.1	1552.4	801.9	867.5	1183.6	933.5	1311.5	1111.1	909.5	1743.8	779.8	1117.8	751.6	934.1	1591.4	939.7	1185.3	1040.6	947.5	1143.7	918.9	1160.9	2368.9	1065.7	1084.2	1648.2
12747-89	SL010231	RNA-binding protein 3	RBM3	P98179	5935	RBM3	Human		20482.6	46913.4	28015.3	41302.9	33919.5	33962.6	19885.2	19594.1	22168.7	17759.5	40710.9	30346.3	27934.1	32131.7	37166.6	19553	29876.2	29549.2	15094.1	51583.6	30906.4	41603.6	44037.2	33113.4	29621	21478.9	44506.3	18747.7	37935.8	33457.2	27384.9	38482.8	53060.2	21420	43043.1	36624.9	25861.7	39184.9	45584.8	36887.3	29588
12748-6	SL019854	Bromodomain testis-specific protein	BRDT	Q58F21		BRDT	Human		532.8	836.7	605.9	740.5	695.5	785.3	777.3	602.9	567	572.9	724.9	765	605.4	689.4	723.8	572.9	716.3	746	1021.6	828.5	656	965	619.9	857.5	660.4	758.9	894.6	680	758.8	801	601.5	690.8	727.8	636.5	710.2	758.6	605.7	810.5	716.4	878.8	835.1
12750-9	SL004122	Integrin beta-2	LFA-1 beta-2	P05107	3689	ITGB2	Human		876.9	1032.7	1115	1013.7	978.3	1064.4	1429.5	1202.7	1346.6	1187.9	1160.9	1494.3	1175.9	1135.7	1226.3	1165.5	1134.3	1484.8	981.3	1307.3	1158.8	1431.8	1144.2	1193.5	1109.4	1478.6	1294.2	1108.5	1296	1102.5	1080	1115.2	1330	1156.3	1275.1	1170.1	1051.8	1288.2	1091.3	1194.9	1445.6
12751-26	SL015327	Zinc fingers and homeoboxes protein 1	ZHX1	Q9UKY1	11244	ZHX1	Human		295	317.6	361	273.8	266.6	302.3	361.6	378.9	373	362.5	274.5	369.4	309.9	302.1	279.8	311.6	307	334.2	285.1	520.3	302.8	358.7	321.8	328.5	298.8	365.6	327.4	375.3	281.7	338.2	251.3	286.8	287.4	308.3	330	239.2	295.2	293	308.6	278.3	279.9
12753-6	SL007583	Amyloid beta A4 precursor protein-binding family B member 2	APBB2	Q92870	323	APBB2	Human		674.8	882.5	627	862.1	781.4	728.3	764.2	731.3	676	684.1	797.9	723.9	646.2	837.5	843.7	608.4	685.2	1030.6	846.4	849.2	1672.9	759.2	692.4	662.4	686.8	694.1	729.4	600.2	692.4	950.6	754.7	736.9	727.3	628.8	764.7	715.3	683.9	815.2	823	850.5	803.1
12754-14	SL019899	Cold shock domain-containing protein C2	CSDC2	Q9Y534		CSDC2	Human		1542	1834.7	3753.9	2644.7	1779.6	2020.8	2051.6	1910.6	1650.9	1863.6	1935.8	2716	5463.4	5059.4	1908.3	1931.1	2308.5	2270.5	4314.8	2250.8	2720.1	2459.3	2271.1	1739.8	2820.6	2536.7	2599.7	1992.7	2193.9	2001.6	1809	2090.7	1670.7	2338.5	1888.7	1982.1	2088.2	2372.8	1707.7	1848.7	2156.7
12756-3	SL019855	Transcription regulator protein BACH2	BACH2	Q9BYV9		BACH2	Human		4067.5	1861.4	1799.1	1708.5	1835.5	1467.7	1982.9	1839.7	1579.9	2660.4	3535.5	1642.3	9621.9	1596.1	1604.4	1749.2	2153.7	1962.3	1420.2	3859.4	2067.9	1810	1864.5	1550.7	2650.1	1701.9	2056.2	1541.8	1793.6	1734.6	1953.3	1674.9	1667.7	1831.2	1512.4	1705	7146.9	1759.5	1801.4	1502.8	1803.4
12758-47	SL019871	Glutamate receptor ionotropic, delta-2	GRID2	O43424		GRID2	Human		1887.4	1197.3	2261.9	2591.5	1954.4	2105.6	1645.9	1761.9	2188.5	2774.4	1671.5	1529.9	1858.1	1437	1922.1	1761.9	3676.9	2689.9	2059.2	2800.8	1744	2144.2	1926.7	2215.5	1486.3	1254.5	2906.8	1772.8	2510.2	1375.3	3548.5	2855.2	2124	2676	1773.9	2450.3	2940.8	1659.9	2713.5	1214.8	1521.7
12759-47	SL004792	Interleukin enhancer-binding factor 3	DRBP76	Q12906	3609	ILF3	Human		628	542.9	709.8	550.8	517	525.1	570.2	745.2	573.3	1017	575.9	678.8	678.3	578	547.4	701.3	616.8	594.9	644.8	588.3	559.8	619.1	672.4	686.9	515	666.9	751.5	788.9	575.6	783.4	519.6	602.3	636.2	628.6	602.9	595.5	515.1	488	565.6	589.2	533.7
12760-34	SL019886	Zinc finger protein 774	ZN774	Q6NX45		ZNF774	Human		419	536.6	469.4	445	421.7	454.6	572.2	537.1	485.7	457.6	452.9	510.5	479.1	461	688.4	605.3	548.2	506.3	497	486	471.4	550.6	450.2	431.8	510.2	507.2	468	451.9	539.7	501.1	553.9	506.4	450.5	473.9	480.8	496.1	465	468.4	451	481.3	488.1
12761-12	SL007583	Amyloid beta A4 precursor protein-binding family B member 2	APBB2	Q92870	323	APBB2	Human		1398.9	1011.7	899.7	1052	1049.1	793	818.5	1004.4	1187.3	1140.2	807.1	973.6	873.1	918.4	887.5	998.1	1405	822.3	1182	1044.4	941.5	996	1057.3	1249.1	1894.5	1022.3	1209.5	788	1038.1	813.9	1107.3	1156.5	964.9	1020.2	962.6	931.6	1160.3	932.9	1360.3	1129.3	911.8
12763-69	SL019908	Zinc finger protein 334	ZN334	Q9HCZ1		ZNF334	Human		1473.2	1257.9	1469.6	1430.9	1291	1120.5	1379.2	3342.4	1539.3	1601.5	1322.3	1474.3	1306.6	1377.4	1373.1	1572.4	1656.8	1407.4	1172.7	1363.3	1400.2	1212.5	1548.3	1697.2	1728.3	1588.9	1601.8	1465.9	1453.5	1136.9	1502.2	1412.2	1659.1	1677.4	1311.7	1525.1	1983.9	1037.5	1560.3	1303.3	1364.2
12764-3	SL019856	Engulfment and cell motility protein 1	ELMO1	Q92556		ELMO1	Human		586.6	821.4	348.5	448.6	398.6	568.7	393.2	346.6	291	292	448.6	853.1	374.1	475.5	317.3	241.4	491.2	360.5	497.5	428.1	467.3	381.7	502.1	410.8	628.6	304.3	434	245.2	361	391.4	320.8	1177.4	291.5	341.1	372.1	529.1	662.1	533.3	412.8	397.3	259.3
12766-33	SL019872	Probable G-protein coupled receptor 142	GP142	Q7Z601		GPR142	Human		203.1	185.7	11849.4	180.9	169.1	134.2	129.2	133.8	148	157.6	123.5	152.2	182.1	154.4	124.2	282.2	167.1	135.8	159	181.3	134.3	129.9	129.3	148.9	136.8	192.2	128.8	165.7	130.6	119	149.1	135	125.7	148.9	139.2	125.3	147.2	127.5	154.3	131.4	117.6
12768-3	SL019887	Protein phosphatase 1 regulatory subunit 3B	PPR3B	Q86XI6		PPP1R3B	Human		20306.3	1353.4	799.7	1516.3	1504	1919.6	1962.3	844.5	925.7	1416.2	11174	876.6	1671.8	1412.4	1987.6	823.1	1304.8	1092.2	909.2	1372.6	4335.1	1821.5	909.8	880.8	1458.3	964.9	1040.2	631.5	1318.2	1035.8	2291.3	989.2	763.2	952.8	1103.7	718.1	1539	1709.8	1329.9	845.9	1759.4
12771-19	SL011309	Zinc finger protein 180	ZN180	Q9UJW8	7733	ZNF180	Human		235.4	204.7	192.7	192.5	205.9	295.2	264.6	212.4	232.2	343.7	197	264.3	226.8	274	207.4	239.7	348.9	247.9	226.7	224.9	227	279.1	219.9	261.8	236.1	271.7	227.1	229	221.5	229.1	290.2	206.6	205.2	228.7	227.8	190.7	230.9	180.3	233.7	196.2	206.8
12772-8	SL019857	Nuclear pore complex protein Nup98-Nup96	NUP98	P52948		NUP98	Human		348.1	427.4	290.9	291.6	283.5	1505.3	323.2	315.7	327.9	314.5	282.9	371.6	301.3	289.9	549	321.8	360.3	352.9	398.1	343	325.5	387.7	328.7	329.5	300.3	334.1	361.3	342.1	286.3	428.8	259.8	482.5	299.2	275.6	384.8	304	306.9	281.5	325.8	364.4	315.6
12774-12	SL019873	Potassium/sodium hyperpolarization-activated cyclic nucleotide-gated channel 1	HCN1	O60741		HCN1	Human		369.9	275.4	2710.1	623.5	254.3	250.5	371.7	292.4	294.9	521.6	257.2	309.1	292.1	265.9	815.9	302.8	364	306.7	370.8	275	538.3	299	369.4	283.6	576.9	421.9	312	268	264.3	234.1	245.9	289.4	348.2	291.6	283.9	265.2	315.9	242.4	477.7	233.8	1246.1
12775-6	SL006995	High mobility group protein B3	HMGB3	O15347	3149	HMGB3	Human		1187	1447.2	2150.1	1924.1	1810.9	1654.5	1731.6	2143	1516.4	1479.2	1773.2	2308.9	2046.7	2029.5	1914.2	1706.1	1420.3	2074.1	3222	1833.3	2142.7	2026.1	1579.2	1502	1880.9	2274.3	1863.2	2433.5	2112.8	3106.2	1837.4	1880.6	2324.2	1729.5	3446.2	2059.5	1609.3	2085.7	1974.7	1812.9	2063.1
12777-11	SL013086	Splicing factor 1	SF01	Q15637	7536	SF1	Human		638.1	595	524.6	574.7	563.3	547	577.5	575.5	754.6	574.8	590.7	690.6	596.9	553.4	535.4	665.1	690.6	593.9	531.9	646.3	531.3	757.9	653.3	599.3	557.2	657.7	638.3	550.5	556.3	586.5	719.9	510.8	544.7	562.4	572.3	538.2	540.7	617.3	545.3	603.1	590.2
12779-30	SL019909	PR domain zinc finger protein 4	PRDM4	Q9UKN5		PRDM4	Human		3206.2	8754.9	4357.7	7625.7	4341.6	6435.3	4751.5	3205.7	3947.7	3389.5	6758.8	5004.7	7019.3	4176.5	6634.9	2729.3	3801.3	4119.6	3099	7486.1	5630.8	7673.7	4473.8	4280.4	5220.9	3862.4	6384.4	3510.5	5686.2	6079.1	4217	5671.2	7438.6	3385.8	4651.1	6401.3	3704.9	6126.5	6553.6	6320.2	7162.2
12781-2	SL014970	RISC-loading complex subunit TARBP2	TRBP2	Q15633	6895	TARBP2	Human		655.7	689.5	539.8	529.8	615.4	477.8	598.5	498	502.5	506.5	625.4	596.8	518.3	501.7	689.7	453.7	865	584.9	499.9	657.2	483.9	582.6	748	481.5	517.8	555.8	602.9	451.9	549.4	641.3	510.9	493.7	548.5	553.4	591.1	578.4	499.2	977.8	576.9	601.5	621.3
12783-29	SL008807	Heterogeneous nuclear ribonucleoprotein M	HNRPM	P52272	4670	HNRNPM	Human		2136.9	3028.7	6152.9	3954.7	2138.8	2811.8	2140.5	2544.7	2306	1901.8	2873	2225.2	2174.8	2355.7	2086.8	1901.2	2712.2	1750.6	5891.3	2955.7	2314.4	2570.1	2303.5	2384.1	2223.5	1939.2	2131.9	1950.4	2312	7441.6	2227.7	2808.6	3163.9	1917.9	3826.9	2584.7	2060.9	2690.3	2718.6	3292.5	2860.1
12784-10	SL007058	Amyloid beta A4 precursor protein-binding family B member 3	APBB3	O95704	10307	APBB3	Human		1019.3	1109.2	856.7	1116	1029.5	1147.6	953	902.4	1032	1152.6	823.8	1446	810.4	936.8	802.3	1019.9	1215.6	997	898.4	872.1	1005.8	920.2	1187.6	1398.2	1140.7	889.4	16935.5	835.3	871.5	794	802.4	940.8	843.3	899	1010.9	893.3	1029.6	970.7	847.1	864.8	910.4
12785-49	SL009382	Transcriptional regulator Kaiso	KAISO	Q86T24	10009	ZBTB33	Human		133.5	164.4	135.2	154.1	129.6	128.8	150.6	141.4	142.9	155.7	141	135	126.1	139.6	122.3	145.9	141.8	129.8	135.9	131.8	124.1	133.3	197.3	148.4	122.4	138	125.1	155.9	123.9	166.7	154.2	152.3	119.4	140.1	171.4	105.5	142.1	110.4	122.1	158.8	117.9
12786-61	SL015257	Glycerophosphocholine phosphodiesterase GPCPD1	GDE5	Q9NPB8	56261	GPCPD1	Human		786.2	1798.4	726.5	845.8	697.9	749.4	605.1	626.3	531.8	543.4	888.8	605.7	507.9	681.3	709.1	498.1	769.3	452.4	537.9	890.2	639.6	540.7	818.4	605.3	642.9	562.4	821.7	422.2	735.2	766.5	588.5	864.6	1466.7	539.1	586.3	967.7	671.5	1121.5	683.1	1428.7	739.8
12787-47	SL014834	Zinc finger protein 134	ZN134	P52741	7693	ZNF134	Human		292.3	379.3	507	258.6	305.9	261.9	304.7	259.5	344.5	303.5	290.9	340.8	302.4	266.9	300.6	366.6	336.3	311.4	300.9	953.3	259.1	360.3	303.6	433.7	296.6	331.2	339.5	240.4	285.8	260.1	486.6	270.9	263.2	315.2	324.1	254	310.4	316.2	381.9	351.2	298.1
12788-6	SL019859	SAGA-associated factor 29 homolog	SGF29	Q96ES7		CCDC101	Human		245	295.3	230.4	252	244	244.6	352	253.2	270.6	290.4	243.1	310.2	245.6	262.6	387.4	274.8	288.2	288.5	258.5	274.8	225.4	291	271.2	330.7	278.1	326.3	285.7	324.3	250.5	3161.4	407.6	250.7	231.7	275.5	292.6	218.4	285.8	240.3	241.6	239.8	270.3
12790-10	SL019874	Coiled-coil domain-containing protein 51	CCD51	Q96ER9		CCDC51	Human		548.3	615.7	485.6	518.5	501.1	499.6	605.5	570.9	932.4	623.1	513.6	612.9	506	631.9	479.4	964.1	561.6	556.8	686	607.5	449	664	614.3	627.3	616.5	602.4	651.5	533.2	511.4	599.9	457.1	531.4	559.4	608.6	629.4	476	556.5	498.4	562.7	650.3	586
12793-4	SL019894	Piwi-like protein 1	PIWL1	Q96J94		PIWIL1	Human		467.7	559.5	426.1	447.4	648.4	520.1	781.1	534.6	561.1	726.8	475.4	809	537.6	581.5	550.7	579.8	590	747.4	444.4	641	851.9	750.6	638	578.1	650.3	802.5	689.1	465.2	602.8	495.8	462.3	554	491.2	575	657.2	445.7	548.2	493.8	427.2	477.2	668.7
12794-6	SL019902	NACHT, LRR and PYD domains-containing protein 4	NALP4	Q96MN2		NLRP4	Human		699.1	754.4	627.1	719.9	719.8	754.6	950.8	707	906.7	864.1	713.8	878.6	750.9	770.9	749.6	888.1	1329	945.1	745.1	844.2	669.5	909.5	786	724.2	970.1	925.8	864.7	648.6	754.4	841.7	646.6	716.7	668.2	760	835.9	678.5	693.1	749.4	648.3	819	873.1
12795-2	SL019910	Zinc finger protein 566	ZN566	Q969W8		ZNF566	Human		558.8	703.5	613.5	660.3	593.1	684.2	945.4	718.6	714.5	718.7	660.2	1244.6	664.4	731.7	707.5	664.4	668.5	833	657.4	742.9	645.4	893	676.5	639.6	688.2	877.6	736	596.4	978.5	702.7	592.2	668.5	631.5	708.3	754.4	596.7	692.4	734.3	596.6	626.7	773.6
12796-44	SL019860	Diphosphoinositol polyphosphate phosphohydrolase 1	NUDT3	O95989		NUDT3	Human		373.3	810.5	332.8	565.4	893.8	513	381.2	246	311	323.7	550.7	549.2	395.6	352	390.2	268.1	584.5	407	271.9	679.4	360.4	554.5	614.6	640.5	463	334.5	664.9	466.5	506.7	587.8	344.1	466	588.7	384.8	716.6	474.7	618.4	938	563.1	525.2	407.3
12798-46	SL019875	Electroneutral sodium bicarbonate exchanger 1	S4A8	Q2Y0W8		SLC4A8	Human		381.1	407.2	323.6	431.9	356	381.1	654.6	406.8	418.7	509.9	365	608.9	387.9	412.2	453.4	415.5	491.8	552.2	392.2	458.8	387.9	551.1	414.4	379.3	418.6	598.4	438	361.6	440.2	357.1	311	372.3	351.3	709	481.6	329.6	437.8	385.6	326	312.4	454.1
12799-65	SL019880	DnaJ homolog subfamily C member 27	DJC27	Q9NZQ0		DNAJC27	Human		519.8	445.8	441.1	393.8	409	538.7	492.3	531.9	1023.5	486.9	517.5	464.7	496.5	445.2	1591.1	437.3	550.8	614.5	412.7	473.2	497.3	472.7	498.7	414.4	489.3	454.8	497.8	614.5	737.7	414.3	536.6	426.4	415.1	467.2	430.5	616.9	455.9	473.5	683.2	477.7	445
12800-5	SL019890	Tubulin polymerization-promoting protein family member 2	TPPP2	P59282		TPPP2	Human		3617.1	3731.5	4643.7	3989.4	1737.5	4124.7	2502.9	6513.8	5593	3667.2	3080.3	3454.1	6360.6	3768.7	2464.7	6321.6	4499	4376.6	3687.9	3312.7	4130.8	3780.8	4864.5	6923.6	4365.3	2745	5763.7	5017.1	5016.7	3689.1	4193.2	4490.4	6973.1	6061	2785.6	3954.2	5622.6	2986.7	4565.5	3882.3	2582.8
12801-33	SL019895	Interferon regulatory factor 2	IRF2	P14316		IRF2	Human		406.3	368.8	380.7	470.4	374.2	402	403.7	431.7	428.5	401.8	384.4	462.5	352.4	390.2	350	343.2	367.6	464.5	747.2	370	398.9	421.4	382	371.8	363.9	467	412.3	340.3	398	810.4	337.4	400.7	319.7	992	799.7	310.6	358	353.3	366.2	374.8	481.1
12803-9	SL019911	Zinc finger protein 329	ZN329	Q86UD4		ZNF329	Human		509.3	367.2	324.4	422.5	344	394.8	519.6	371.3	532.6	431.2	354.8	487	368.1	464.9	412.6	423	410.8	558.4	361	436.9	334.1	465.3	432.2	398.4	417	487.1	501.8	446.8	399.6	553.2	284.9	366.8	466.2	358.6	433.4	397.2	372.9	373.1	328	371	849.4
12804-5	SL019919	Glucocorticoid modulatory element-binding protein 2	GMEB2	Q9UKD1		GMEB2	Human		379.9	402.5	311	337.9	313.4	332	289.4	280.7	331.1	310	301.9	297.6	280.2	315.8	286.2	278.8	297.2	290	282.2	314	266.5	466.5	327.9	296.8	301.8	290.6	397.6	266.5	284.8	433.5	264	304	295.5	284.6	318.1	400.8	296.5	302	295	409	316.3
12807-89	SL019940	Rho GTPase-activating protein 30	RHG30	Q7Z6I6		ARHGAP30	Human		1445.9	1524.7	880.5	1045.7	1119.8	1198.5	1318.4	1025.7	1076.1	948.3	959.9	1207.3	1169.4	983.6	893.8	1088.3	1307.4	1069.2	997.2	1277.1	1041.7	1260.8	1331.1	1017.1	1350.6	979.2	1172.7	824	941.2	1322.8	873.3	1034	982.5	992.5	1205.5	945.4	904.9	1334.1	1122.5	1254	1483.3
12808-103	SL013301	Calcium-regulated heat-stable protein 1	CHSP1	Q9Y2V2	23589	CARHSP1	Human		2431.4	1446.2	1234.4	1238.7	1510.9	1123.2	1322	1962	1199.7	1960.9	1184.1	1268.1	1623.1	1660.6	1092	1105	1747.5	1934.4	1035	1523.9	1426.3	1264.8	1366.4	1454.1	2357	1373	1586.4	1067.9	1180.4	1303.1	1238.3	1307.6	1367	1408.9	1146.9	1181.1	1567.3	1443.3	1827.3	2536.2	1288.8
12811-55	SL019912	Zinc finger protein 415	ZN415	Q09FC8		ZNF415	Human		446.9	608.1	460.3	564.1	577.5	545.4	700.2	584.7	574.5	575.4	516	790.8	530.2	1054.4	590.6	601.6	548.1	678.7	894.7	643.4	523.7	679.2	519.6	1102.8	577.3	746.7	775.1	510.7	598.3	615.2	466.1	540.3	509	533.7	621.8	507	554.4	681.3	539.6	519.6	699.2
12812-25	SL009425	Acylphosphatase-2	ACYP2	P14621	98	ACYP2	Human		8091.5	13310.6	11421.4	13659.9	11163	10679.9	5838.9	9034	7507.1	2806.4	12965.5	7238.1	11231.2	8130.7	8315.6	9731.7	9244.3	6948.8	6103.3	12046.9	12157.2	7750.2	12645.7	10550.5	7893.9	17803.3	12172.2	9807.7	12634.3	10629.5	10514.1	11352.6	19010.8	8855.8	9467.7	14253.3	7744.4	13113.1	15284.2	15227.8	10041.8
12813-18	SL006654	EH domain-binding protein 1	EHBP1	Q8NDI1	23301	EHBP1	Human		1170.6	831.6	883	870.4	790.3	756.3	754.2	741.1	891.5	1045.8	748.3	861.1	795.4	768	962.5	971.1	1231.4	3135.9	835.1	869.2	801.8	873.1	858.1	990.5	1082	897.6	1064.6	711.5	832.2	745.1	893.7	834.1	1086.3	872.6	747.3	847.7	1040.6	920.3	959.4	838.8	794.9
12814-17	SL019933	RNA-binding protein 40	RBM40	Q96LT9		RNPC3	Human		483	442.6	2097.6	384.4	518	358.1	414.4	458.9	412.1	701.1	350.8	376.5	405.9	467.3	450.8	406.5	388	783.4	380.9	352.5	492.4	397.5	375	447	401.6	348.2	483.1	430.9	358.8	432.4	574.7	356.5	1053.4	359.7	383.5	368.9	372.3	397.3	474.9	501.1	355.9
12815-9	SL008104	Isoleucine--tRNA ligase, cytoplasmic	SYIC	P41252	3376	IARS	Human		309.2	517	304	297.5	281.4	275	322.6	319.6	290	315.7	306.8	347.6	355.8	325.2	946.9	360	345.7	343.1	282.2	319.1	296	499.3	316.2	396.8	363.3	338.4	339.3	369	313.7	296.9	342.2	305.5	301.8	328.9	303	291.1	336.3	317.6	335.3	307.8	338.1
12817-1	SL019954	GTP-binding protein GEM	GEM	P55040		GEM	Human		2785.3	3317.6	2591.2	2365.8	5778.9	4523.8	7555.2	2952.6	3108.4	5381	1990.6	19374.6	3613.9	5319.5	4189.7	4234.6	5255.1	12172.6	1819.6	7078.3	2543.7	24049.5	7328.4	2213	12041.2	5177.4	4296	2319.4	2843	3780.5	2304.3	3214.8	2373.2	4227.7	4638.6	2079.7	2454.3	11489.1	2274.6	1799.3	6580.9
12818-159	SL019965	Urea transporter 2	UT2	Q15849		SLC14A2	Human		2383.8	1874.3	1111	1291.8	1228.2	1376.1	1103.9	876.2	1010.1	3138.3	1321	1078.5	1329.1	1165.7	1458.5	901.3	2535.3	893.6	822.7	1553.6	1042.6	1295	1321	1194.5	3440.5	1013.1	1313.5	828.8	1205.1	1459.2	874.1	1095.7	1328.4	1050.4	1216	1291.7	1474.4	1545.6	1304.4	1151.7	1151.9
12820-1	SL019920	GRB2-related adapter protein	GRAP	Q13588		GRAP	Human		1301.2	5593.3	1739.1	3268	2374.5	3039.4	2552.3	1573.7	1760.3	1255.7	2773.7	2459.9	1864.1	2519.8	2152.1	1545.9	1762	12714.4	1405.4	3863.2	2198	3536.8	2169.8	1647.2	2406.4	2612.8	2599.8	1537	2775.8	3050	1951.2	2646	2753.6	1873.4	3005.5	2648.9	1932.6	3587.5	2831.8	2875.3	3020.4
12821-6	SL019926	NACHT, LRR and PYD domains-containing protein 10	NAL10	Q86W26		NLRP10	Human		1181	1686.9	1429.7	1467.7	1657.8	1329.7	1210.4	1886.9	1218.5	1334.1	1465	1202.6	1504.8	1635.5	1233.2	1072.6	1598.4	1271.7	1315.5	1785.8	1451	1589.9	1719.6	5024.6	2098.9	1199	7266.8	3347.3	1274.5	1497.2	1366.7	1493.5	1495.7	1714.3	1283.4	22094	1616.2	2142.1	1549.7	1417.8	1322
12822-34	SL006959	Amyloid beta A4 precursor protein-binding family B member 1	APBB1	O00213	322	APBB1	Human		1624.9	1814.1	1369.3	1775.5	1595.4	1546.1	1269.7	1709.9	1839.4	1728.3	1480.1	1357.1	1203.5	1534	1288.7	1147.8	1718.8	1218.8	1216.4	1768.8	1307.4	1430.6	1661	1443.9	1610.1	1217.6	1533	1077	1368.4	1483.4	1274.9	1405.6	1481.3	1303.1	1365.4	1468.7	1809.3	1790.9	1691.6	1709.1	1510
12825-18	SL019955	DCC-interacting protein 13-alpha	DP13A	Q9UKG1		APPL1	Human		489.3	525.7	350.2	388.9	447.3	283.7	306	312	360.2	396.7	366.2	322.9	315.9	293.8	297.9	313.9	542.6	327.4	286.3	416.5	309.1	297.1	385.1	374.5	486.5	331.9	405	395.5	311.7	332	323.6	346.9	989.9	324.5	335	425.6	490.2	442.6	454.5	342	301.6
12826-5	SL019966	Sodium/iodide cotransporter	SC5A5	Q92911		SLC5A5	Human		647.7	2433.3	873.4	602.6	11208.5	2336.8	1448.3	781.5	1387.2	970.9	4307	784.2	1314.6	1304	8168.9	1400.5	1467.6	1011.9	1294	1088.9	531.5	31905.1	766.6	855.4	1321.5	1368.3	905	4402.6	1448.9	1340	2656.2	1680.6	593	803.8	1199.5	844.7	891.8	2643.9	3074.6	736.2	673.1
12827-37	SL014817	Regulator of G-protein signaling 3	RGS3	P49796	5998	RGS3	Human		411.8	846.3	522.2	560.8	594.3	598	707.8	1218.9	503.1	532	541.4	1433.2	578.5	783.5	1009.9	588.2	522.3	762.9	493.9	630.6	548.2	743.1	540.6	477.5	627.2	726.9	579.8	585.5	627.1	615.9	586.7	690.4	523.1	608.7	644.7	587.1	507.6	673	502.5	525.3	862.6
12830-4	SL019934	Histone deacetylase complex subunit SAP18	SAP18	O00422		SAP18	Human		895.5	1194.4	992.9	1112	981.3	1046	1396.4	1281.2	1150.7	1086.2	1017.6	1428	1408.9	1352.1	1225.1	1097.7	1109.6	1295.6	1535.9	1757	1236.2	1505.4	1037.1	1174.4	1029.6	1588.8	1151.9	1232.1	1330.1	2072.2	991.6	1080	1008.3	994.3	1361.1	1442.9	1017.2	1112.8	1054.1	1095.2	1393
12831-21	SL015132	Calcineurin B homologous protein 3	TESC	Q96BS2	54997	TESC	Human		3818.3	3924.9	3303.8	5873	3213.6	2604.7	2834.7	2930.1	2356.5	2687.8	3555.6	2798.3	2801.9	2899.1	2727.1	2031.8	4203.7	2619.1	2188	5125.3	2770.8	2540.9	3789.9	2545.6	3347.1	2435.8	4016.3	2334.8	2740.7	3379.5	3066.4	2292	3249.2	2588.6	3414.4	3903.8	3880.5	5185.9	6573.5	5433.1	3698.6
12832-10	SL019949	Set1/Ash2 histone methyltransferase complex subunit ASH2	ASH2L	Q9UBL3	9070	ASH2L	Human		704.9	869	700.4	864.8	705.5	754.8	694	738.8	687.4	724.5	745.5	691.6	627	757.5	694.9	623.7	724.9	686.7	717.9	838.7	670	764.9	735.6	757	711.6	679.9	793.5	664.6	745.4	888.4	770.4	719.9	777.1	687	753.6	761.8	716.8	813.2	837.3	925.7	827.1
12834-3	SL019967	Potassium voltage-gated channel subfamily F member 1	KCNF1	Q9H3M0		KCNF1	Human		985	1247.8	958.5	1295.1	1094.6	1264	1482.2	1194.9	1342.8	1324	1174.3	1470.2	1071.4	1262	1445.7	1168.7	1256.3	1398.2	1125.4	1465	1066.8	1408.7	1232.5	1215.3	1226.8	1419.7	1228.1	1078.1	1202.1	1365.9	1045.7	1190.6	1207.6	1267.8	1411.9	1557.4	1241.5	1261.7	1173.5	1234.8	1465.2
12835-101	SL019914	Pyrin domain-containing protein 1	PYDC1	Q8WXC3		PYDC1	Human		298.8	384.4	281.7	256.3	309.3	557.1	424.6	346.3	441	377.3	316.7	425.4	305.4	307.7	320.4	427.5	1000	16985.5	301.8	377.7	284.4	448.7	399.6	335.3	343.8	416.4	443.9	313.5	350.4	271.6	295.7	288.3	305.2	356.5	378.9	301.4	338.7	342.4	283.3	334.1	343.3
12838-28	SL019935	Dual specificity protein phosphatase 15	DUS15	Q9H1R2		DUSP15	Human		295.3	470.3	186.4	180.3	213.7	261.4	199.8	236.8	232.1	239.4	208.5	209.3	208.8	185.2	652.6	222.8	239.2	684.2	254.6	223.4	178.9	220.5	249.7	206.2	664.1	178.4	339.2	151.2	198.4	176.2	327	210.2	270.8	191.5	187.9	177.1	224.8	196.2	201.4	254.9	464.5
12842-43	SL019968	Syntaxin-10	STX10	O60499		STX10	Human		4308.1	3538.4	4069.5	3588.3	3339	3097.3	3183.4	4215.2	2841.5	3697.8	3726.3	2913.4	3021.2	3578	4755.8	3700.4	4578.2	2962.4	3858.4	4037.3	4027.2	2891.4	8626.8	3195.9	4474.8	2640.4	3838.8	4628.9	3188	3886.5	3574.1	8505.5	3668.1	3494.9	2551.5	5542.7	3890.2	4254.4	4726.4	4521.1	3899.8
12843-6	SL019915	Zinc finger protein 410	ZN410	Q86VK4		ZNF410	Human		245.3	281.6	244.9	298.3	276.6	278.2	359.2	282.7	390.7	352	289.2	374.6	255.9	292.9	254.1	285.8	326.6	325.7	288.9	326.7	255.1	307	302.8	302.3	297.1	329.1	327.4	482.5	277.9	278.1	247.1	250	255	284.9	308.3	239	300.4	247	249	319.3	262.9
12844-10	SL006067	BAG family molecular chaperone regulator 4	BAG4	O95429	9530	BAG4	Human		400.3	450.9	359	479.4	370.9	360.6	330.2	369.1	459.8	386.6	810.5	359.4	448.7	484.2	387.3	400.4	380.9	700.9	440.2	407.5	351.9	354.8	410.3	423.5	408.3	339	386.8	359.2	328.6	574.3	326.3	383.3	390.4	342.5	432.6	428.3	369	420.8	427.3	452.9	381.5
12845-18	SL011225	Sorting nexin-17	SNX17	Q15036	9784	SNX17	Human		2617	7785.3	5333.5	6581.5	5624.6	5648.2	5597.7	5077.6	3769.4	3232.6	6432.8	6675.2	4937.9	6124.9	6542.9	3878.4	3822.7	6664.3	4050	7559.8	5771.1	7692.5	4563.5	3716.6	5343.2	6013.8	5313.2	4852.2	7263.7	7255.4	5543.1	6359	6361	4840.2	6390.5	7243.5	4577.7	8488.5	6910.8	6944.8	8047.8
12846-3	SL019936	F-box/LRR-repeat protein 5	FBXL5	Q9UKA1		FBXL5	Human		364.7	628.3	317.9	351.8	367.4	470.3	362	325.8	346.1	368.6	359.6	336.7	351.1	359.5	337.1	434.6	365.2	399.7	511.6	402.4	353	430.2	408.2	491.4	356.8	334.7	585	404.7	324.2	353.3	403.1	332.1	353.6	365.7	364.1	353.7	338.4	637.3	386.9	626.8	358.8
12847-27	SL019942	mRNA-capping enzyme	MCE1	O60942		RNGTT	Human		603.5	1146.8	681.1	832.8	930.3	789.8	1023	732.3	807.9	863.3	770.7	960.8	767.6	909.6	798.2	774.6	860	924	844.9	884	696	1096.1	846.4	759.9	833.1	1470.3	842.3	1031.1	766.4	1063.7	705.6	791.7	743.8	759.2	1022.7	698	738.8	899.4	770.3	872	1072.8
12848-9	SL019951	Rho guanine nucleotide exchange factor 2	ARHG2	Q92974	9181	ARHGEF2	Human		750.8	1368.5	796.5	1448.2	951.5	891.3	1384.5	850.8	886.3	1064.5	981.6	1467	934.4	917	1075.5	1063.9	1121.6	1552.7	744.2	1374.4	809.9	1340.7	1081.7	850.4	1509.6	1282.1	1080.8	829.8	1124.1	1062.9	977.9	926.4	935.9	959.7	1067.7	808.3	8843.1	1142.1	773.7	885.3	1189.5
12849-25	SL019958	GSK3-beta interaction protein	GSKIP	Q9P0R6		GSKIP	Human		427.7	576.2	401.2	394.4	368.8	489.1	361.9	389.2	398.9	391	484.9	385.2	382.1	375.5	480.2	424.7	486.7	341.6	525.4	522.7	422.9	429.9	414.8	419.6	393.8	352.5	423.6	336.8	376.2	397.2	382.8	411.5	420.7	348.3	406	875.6	370.8	422.8	461.8	423.8	370.1
12851-5	SL019921	DNA-directed DNA/RNA polymerase mu	DPOLM	Q9NP87		POLM	Human		799	1210.9	562.9	788.4	678.3	901.2	727.3	918.3	601.9	573	744	621.9	544.6	716.6	578.8	548	780.7	629	633.3	793	563	703.3	737	709.3	1034.8	588.4	794.3	667.6	649.5	753.7	520.6	699.9	888.4	948.5	655	635.2	743.8	848.9	925.8	730.4	658.5
12853-112	SL019937	Tropomodulin-2	TMOD2	Q9NZR1		TMOD2	Human		1124.9	461.9	445.4	536.6	811.7	401.8	346.7	230.5	287.3	345	655.9	323.6	266.1	398.7	756.7	236.3	940	263.9	246.3	515.1	426.8	321.6	531.9	440.6	551.4	246.3	559.4	221.4	516.3	567.4	378.9	406.3	331.8	439.3	265.7	500.9	322.1	3824.3	476.6	462.6	302.3
12854-3	SL019943	Transcriptional enhancer factor TEF-5	TEAD3	Q99594		TEAD3	Human		448.7	516.4	591.4	478.7	526.3	514.4	581	497.2	536.2	586.3	518	621.1	728.9	494	477.4	531.4	510.2	536.1	472.6	564.5	572.3	607.2	553.2	899.6	614.6	602	551.8	518.3	502.4	526.3	557	545.3	536.9	611.2	745.6	547.8	514	915.9	494.2	540.3	544.7
12855-16	SL011299	Cas scaffolding protein family member 4	CT032	Q9NQ75	57091	CASS4	Human		2556.9	1956.7	1418.8	1706	1750.5	1248.4	1069	1006	1233.5	1475.5	1836.2	1094.7	1105.1	1392.7	1503.5	992.1	2427.2	1015.9	907.8	1607.5	1149.6	1062.8	1325.7	1279.6	2016.1	1024.1	1702.2	809.9	1431.5	1665.6	1125.2	1299.8	1611.3	1376.7	1079.4	1738.6	1816	2288.7	1576.1	1670.9	1268.1
12856-14	SL019959	Transmembrane protein 237	TM237	Q96Q45		TMEM237	Human		903.9	670.1	836	639.8	728.9	787.7	657	688.6	734.7	706.6	730.6	669.8	718.4	614.8	772	768.2	954.3	1518.6	692.2	676.4	693	690.7	684.6	725	791	691.9	818.9	634	660.3	701.8	696.8	638.2	685.2	677.5	753.4	702.3	716	826.1	648.9	759.7	643.4
12859-33	SL007038	Enoyl-CoA delta isomerase 2, mitochondrial	PECI	O75521	10455	ECI2	Human		981.6	5991.5	3396.6	7565.8	3401.2	3749.9	1644.9	1016	2037.7	861.1	4055.5	2902.3	1810.7	3453.3	4228.8	830.9	1789.6	1477.7	1002.1	4868.3	2818.2	3731.1	2150.7	2028	2760.2	1487.9	3161.6	793.5	2541.8	3515.3	2370.8	2643	3895.9	1536.1	4547.5	6130	1608.6	5571.8	6867.5	3329.4	5069.5
12860-7	SL006617	cAMP-regulated phosphoprotein 21	cAMP-regulated phosphoprotein 21	Q9UBL0	10777	ARPP21	Human		384.4	471.1	381.1	413.5	494.1	428.5	588	413.1	429.2	495.9	407.6	512.5	457.2	466.9	477.5	518.3	487.6	1850.3	436.1	451.1	398.3	495.9	422.9	445	671	525.9	441.2	532.4	438.5	442.4	506.2	416	387.7	448.9	475.3	397	480.9	435.6	383.3	395.6	466.4
12861-13	SL006759	Tropomodulin-3	TMOD3	Q9NYL9	29766	TMOD3	Human		67239.2	21451.4	34607.9	23347.5	45182.2	21690	17055.9	17331.4	15477.8	18417.5	42804.1	17032.4	17406.8	25223.1	50946.3	9916.3	67887.5	14074.9	21196.1	28225	19987.2	14999.4	31064.3	28920.9	21200.4	14238.3	39685.1	17836	27713.3	31501.7	35658.3	23130	20027.7	32325.1	13186.3	38417.7	21069.5	78640.1	34347.2	31731.7	24013.8
12862-14	SL014945	Enhancer of filamentation 1	CASL	Q14511	4739	NEDD9	Human		503.9	598.3	557.7	655.3	552.1	681.3	594.2	588.9	614.1	573.3	563.4	597	506.6	615.6	548.5	574.3	559.9	993.5	504.1	613.7	542.3	583.4	554.5	557.9	589.3	552.9	579.9	540.1	570	712.5	504.8	546.3	566.5	570.1	573.7	544	566	605.1	565	585.7	625
12864-9	SL019960	Magnesium transporter NIPA4	NIPA4	Q0D2K0		NIPAL4	Human		1289.1	949.5	1063.1	880.9	1076.7	1082.9	1070.9	1043.9	858.2	1543.8	1310.2	1295.5	1046.2	1526.7	1268.7	1071	771.6	1937.8	2373	1081.9	1088.3	1283.3	805.2	838.2	1445.2	1232.6	966.2	1151.4	1173	988.8	966.9	1036.6	901	966.6	955.7	3594.4	1064.7	1117	901.2	895.4	1051.8
12867-40	SL019922	Dynein light chain Tctex-type 3	DYLT3	P51808		DYNLT3	Human		1734.7	1779.3	1772.4	1965.7	1611.7	1608.2	1660.8	1861.4	1896.2	2156.1	1712.9	1845.4	1772.5	2094.7	1928.7	1779.2	1928.8	1771.8	1613.2	1876.4	1890.6	1890.1	2018.8	1964.3	2159.6	1827	2049.8	1982.2	1791.9	2078.5	1739.9	1814.6	2534.8	1845.4	1810.7	1876.2	1961.3	1777.7	1886.8	2535.6	1912
12869-68	SL019938	Probable ATP-dependent RNA helicase DDX6	DDX6	P26196		DDX6	Human		24363.1	76103.2	38980.7	73088.8	36487.1	36101.3	26238.8	11983.2	25847.4	5024.2	68549.5	38541.1	26459.6	42834.6	51766.9	7481.6	33494.2	24191.6	16470.9	68499.1	49388.4	56836.1	25599.4	31701.3	34302.1	22035.7	48233.5	12744.8	59983.6	58684.8	33067.3	54320.2	66387.6	20527.5	53294.1	64856.3	28045.7	47977.3	70594.2	59650.2	58579.2
12871-10	SL013078	Twinfilin-1	TWF1	Q12792	5756	TWF1	Human		2265.7	5165.2	1813.9	3217.8	2726.7	2638.5	1656	1197.8	1652	1563.1	3085.5	1937.5	1766.6	1962.8	1956.8	956.8	6091.1	1411.4	1218.7	3806.5	1889.8	2536.6	2793.1	2064.1	3831.8	1442	2835.3	907.4	2485.2	2922.1	1241.2	2596.4	3283.8	1668.8	2457.3	2380.7	2402.5	3442.8	3059.4	2561.8	2150.3
12872-35	SL019961	Cyclic nucleotide-gated olfactory channel	CNGA2	Q16280		CNGA2	Human		317.3	371.7	286.4	281.1	364.2	471.3	616.1	359.4	375.1	441	311.8	457.3	328.1	366.4	310.3	373.9	405.7	456.7	323.3	413	279.3	447	421	369.7	1182.5	466.2	364.4	327.3	336.1	309.6	279.8	340.6	308.6	355.2	412.7	271.9	836.5	306.1	311	287.5	427.8
12873-11	SL007131	Leukosialin	LEUK	P16150	6693	SPN	Human		825.1	570.1	648	653.7	663.7	521.5	560.8	653.6	723.7	746.7	553.8	619.2	612.3	705.4	623.7	655.2	754.7	813.9	527.5	638.7	637.5	582	667.9	797.5	856.6	577	779.5	572.8	634.2	499.6	667.3	615.7	584.7	616	572.1	675.4	653.9	575.2	712.1	612.6	628
12875-28	SL019923	Ubiquitin domain-containing protein 2	UBTD2	Q8WUN7		UBTD2	Human		667	684.5	798.3	768.1	845.8	978.4	717.6	764.8	755.6	694.9	673.6	761.1	699.3	704.7	639	1182.2	651.9	1382.7	911.6	794.3	676.1	844.5	733.7	697.4	688.3	818.8	824.8	712.7	689	992.7	622.5	751.6	871.9	669.5	865.4	628.8	700.4	691.8	686.8	700.1	735
12876-39	SL007787	Sperm flagellar protein 1	SPEF1	Q9Y4P9	25876	SPEF1	Human		171.8	204	125.7	130.7	130.5	127	170.6	157	154.1	199.3	151.2	169.3	139.1	141.6	166.2	154.4	181.3	157.5	129.4	144.4	124.1	150.5	146.2	154.9	145.3	167.6	182.4	131.9	136.2	126.5	136.8	136.3	196.2	145.8	157.9	104.6	159.9	128.8	138	133.1	220.8
12878-60	SL019944	Oxysterol-binding protein-related protein 11	OSB11	Q9BXB4		OSBPL11	Human		1299.3	2724.4	1248	824.2	1952.8	1412.6	1037.3	85016.7	858.3	884.8	1350.4	1109.9	955.1	1217.2	1427.4	881.5	2330.1	1782.5	917.1	906.8	777.7	950	854.1	881.5	829.4	1001.8	1689.1	1088	1808.8	1219.1	5621.2	841.7	2199.1	1042.7	981.1	3589.6	829.6	1919.4	812	910.4	952.1
12879-5	SL003759	Retinoblastoma-like protein 1	p107	P28749	5933	RBL1	Human		361.7	445.8	648.2	353.1	334.1	395.6	432.5	302.9	376.9	419.1	333.7	409.4	359.7	350.1	334.8	358.7	404.6	393.3	354.9	389.8	331.7	401.6	361.8	422.3	368.5	396.5	409.8	303	373.1	374.3	320.1	353.3	343.2	358.4	362	369.3	444.4	368.9	366.2	479.3	361.9
12880-1	SL019962	Synaptic vesicle glycoprotein 2A	SV2A	Q7L0J3		SV2A	Human		551.8	793.5	524.7	602	610.6	548.2	772.9	576	818.7	687.8	602.3	728.3	566.2	646.4	655.7	608	681	648.7	525.6	677.3	492.2	685.9	702.3	640.4	741	734.8	707.8	505.5	561.4	727.2	476.2	570.3	594.2	599.6	698.4	526.3	614.8	608.9	529.8	579.2	622.8
12881-17	SL019970	Retinol dehydrogenase 16	RDH16	O75452		RDH16	Human		4524.9	5084.5	4170.7	4050.5	3726.6	3091.3	3754.2	3060.6	3698.9	3569.3	4472.2	4772.1	3489.2	3656.2	3457.9	3218.6	4876.2	4651.4	2456.9	4469.5	2864.3	4236.5	4267.8	3439.4	5953.1	4479.4	4526.8	2885.9	3844.1	3487.2	2945.1	3418.9	3886.9	3702.4	4679.2	3710.6	3860.6	4208.6	4213.5	2899.4	3537.7
12882-7	SL019918	Poly [ADP-ribose] polymerase 11	PAR11	Q9NR21		PARP11	Human		2652.8	1213.5	829.6	1542.5	1457.6	1060.6	973.3	913.8	1445	3081.8	1516.4	1276.2	1328.3	1119.8	925.7	928.2	5421.2	1083.5	1119.6	1402.8	904.1	1196.8	1467.8	966	1138.2	1093.4	1456.5	870.9	1014.9	1147.2	781.7	1093.9	916.1	1450.9	1121.5	869.1	1675.2	1287.6	874.2	982.1	1174.6
12885-42	SL007432	Nuclear receptor subfamily 1 group D member 2	NR1D2	Q14995	9975	NR1D2	Human		441.4	365.7	292.9	368.6	394.2	403.7	397.3	341.3	543.6	511.2	318.9	396.9	355.5	581	317	314.3	442.8	419.7	566.7	337.3	310.9	376.9	508.4	528.9	645.1	741.4	500.5	334.4	312.2	309.8	286	431.6	297.4	369.3	715.6	290.2	353.7	273.8	371.7	409.4	275.9
12888-18	SL012382	Histone deacetylase complex subunit SAP30	SAP30	O75446	8819	SAP30	Human		625.6	1069.3	323.2	449	351.3	416.6	538.3	448	469.6	633.4	393.1	499.8	3406.4	475.5	557.7	370.6	753.6	448.8	527.4	491	321.2	507.3	587.8	428.5	462.6	656.5	534.8	349.4	417.9	3621.4	366.4	382.9	374.3	1013.9	591.4	394.2	498.9	521.3	430.5	373.1	621.6
12891-1	SL019924	MICAL-like protein 2	MILK2	Q8IY33		MICALL2	Human		1888.2	1855.2	2502	1972.4	2173.9	2371.5	1651	2200.5	1721.2	1733.8	2008	2018.2	1865.6	2049.6	2034	1998.5	1800.3	2007	1519	1938.6	2112.2	2036.9	1808.6	1748.2	2748.1	1836.1	2049.2	1936.9	2210.1	1859	1961.7	2091.4	2121	2033	1708.1	2261.3	2155.9	2292.2	2137.3	1948.8	1973.8
12892-10	SL019931	Synaptotagmin-like protein 1	SYTL1	Q8IYJ3		SYTL1	Human		464.1	498.5	499.2	1606.9	448	470.2	669	724.1	521.5	500.7	499.7	662.2	558.3	537.7	557.2	562.4	466.7	669.3	528.1	577.3	859.4	633.7	479.1	498.6	510.9	657.5	581.6	608.2	602	483.6	483.3	548.6	524.9	567	611.4	525.1	583.5	551.7	468.8	568.9	601.5
12893-159	SL006071	Gamma-interferon-inducible protein 16	IP16	Q16666	3428	IFI16	Human		2177.1	2687	3387.8	5434.8	3602.4	3474.6	2372.7	4229.9	3267.9	2178.9	3144	3266.9	2699.7	3561.6	2739.7	2365.7	2711.3	3350.8	11224.3	3713	3709.8	3745.6	2442.7	4213.1	3039	3903.8	3080.6	3408.1	2738.8	12082.1	3706.4	3318.1	3025.5	2420.6	4959.1	3407.7	2611.3	3731.4	2969.9	3531.6	4213.1
12894-3	SL019946	PAX-interacting protein 1	PAXI1	Q6ZW49		PAXIP1	Human		2497.8	1488.8	1803.2	2036.5	1767.7	1691.9	1869	1957.8	1546.1	6526.3	1688.5	1825	1723.6	2109.3	1713.5	1824.4	1968.1	1959.6	1554.9	1783.1	2041.4	1836.8	2399.3	1733.5	1891.6	2047.8	1971.1	1852.7	1782.7	1545.5	2002.8	1778.9	1734.9	1953.2	1634.8	1905.3	1905.9	2000.9	1938.8	1846.9	1921.8
12895-28	SL019952	Diacylglycerol kinase beta	DGKB	Q9Y6T7		DGKB	Human		2060.2	1452.4	2046.1	1723	1346.9	1257.4	1340.8	1846.9	2433.5	2410.7	1571.6	1664	1616.9	1543.9	1501.4	2130.7	2086.2	2550.3	1386	1644.7	1658.2	1298.6	1846.7	2088.9	1868.6	2076.3	1903.3	1719.9	1714.1	1356.3	1796.4	1560.6	1577.9	1831.1	1436.8	1824	2201.7	1509.2	1846.9	1575.9	1301.8
12904-180	SL004440	cubilin	cubilin	O60494	8029	CUBN	Human		101.7	125.8	107.6	126.4	118.7	226	194.3	120.8	117.2	140.6	124.5	186	133.2	124.6	128.6	132.1	134.5	173.9	127.4	147.1	116.6	177.8	143.1	132.4	135.2	206.8	135.4	117.6	146.3	132.8	181.3	126.5	115	143.7	173.1	119.9	126.6	143.9	127.5	137.3	164.8
12923-51	SL005401	Keratin, type I cytoskeletal 17	Keratin 17	Q04695	3872	KRT17	Human		1661.5	1239.3	1306	1188.8	1377.7	2677.2	1099.1	1399.4	1149.7	1228	1214.6	1250.2	1259.2	1224	1230.6	1263.7	1393.6	1380.3	1176.8	1290.9	1278.2	1318.8	1275.8	1184.4	1543.6	1350.5	1301.1	1260.8	1379.2	1112.3	1406	1231.4	1322.4	1269.5	1141.9	1340.6	1447.8	1407.4	2462.2	1195	1204.6
12925-105	SL018508	Axin-2	AXIN2	Q9Y2T1	8313	AXIN2	Human		128.3	154.9	256.6	165.2	211.1	210.8	223.9	190	143.2	119.2	203.1	216.3	194.1	198.2	226	223.8	116.7	240.5	223.5	196.4	742.5	205.9	127.2	152.5	154.6	245.1	171.5	231.7	267	192.5	210.3	259	207.7	218.2	178.5	230.6	162.5	238.8	183.4	188.6	247.5
12931-16	SL007088	Mineralocorticoid receptor	MCR	P08235	4306	NR3C2	Human		388.1	687.4	447.2	582.8	474.9	852.7	590.5	429	58412.7	389.9	627	492.7	2146	1777.3	487	343.4	7701.4	399.1	426.7	632.5	502.8	484.9	552.8	468.3	484.4	412.6	615.7	373.4	533.4	685.6	432.8	585.1	2339.1	438.4	638.9	584	487.9	581.1	3153.7	643	585.1
12933-17	SL019362	Ecto-NOX disulfide-thiol exchanger 1	ENOX1	Q8TC92		ENOX1	Human		1535.5	325.2	479.7	249.7	473.9	342.3	232.4	328.2	237.2	283.5	409.1	389.5	664.1	369.8	410.7	372.9	250.2	407.1	310.9	376.9	533	350.3	193.4	219.4	400.1	362.8	333.7	467.4	613.2	282.9	416	465.2	376.7	469.2	268	499	333.4	559.6	277.9	329	322.1
12934-1	SL015312	E3 ISG15--protein ligase HERC5	HERC5	Q9UII4	51191	HERC5	Human		1966.7	1392	832.6	997.7	1751.1	1182.2	2089.5	921.2	965.6	3412.1	1265.1	1220	864.3	1188.5	1238	962.7	4322.3	1240.7	1073.6	1071.1	820.6	1476.1	1217.7	1021.7	1353.7	1309.8	1176.8	894.7	1160.8	1525.9	923.3	935.4	855.1	1324.2	1230.2	856.2	1433.1	1570.3	905.2	807.7	1234.5
12936-38	SL019347	Retinaldehyde-binding protein 1	RLBP1	P12271		RLBP1	Human		977.9	898	714	743.3	773.5	1298.1	930.2	727.4	909.6	839.4	655.6	1181.9	793.8	921	635	810.3	864.1	1175.8	934.8	819.5	689.1	966.6	1031.7	881.8	921	951.7	840.9	681.7	687.6	640.8	646.4	793.9	659.5	743.7	833.3	736.1	1498.8	826.6	752.3	653.3	842.6
12939-1	SL019437	DNA-directed RNA polymerases I and III subunit RPAC1	RPAC1	O15160		POLR1C	Human		459.3	690.5	1215.4	891.7	1297.3	880.1	553.3	1101.8	797.5	428.6	1054.4	829.5	994.2	1020.4	1958.6	916.6	419	1172.5	829.1	859.2	1285.6	720.4	441.6	537.5	617.8	862.1	733.1	1152.4	1536.1	922.6	1169.2	1217.4	913.1	956.4	623.5	1283.2	687.2	1214.2	1015.9	976.8	864.1
12940-35	SL010891	Aldehyde dehydrogenase family 3 member B1	AL3B1	P43353	221	ALDH3B1	Human		575.3	479.3	509.6	554.5	466.4	779.9	526.4	481.3	451.7	1065.9	438.3	500.2	438.6	544.2	458.7	409.4	421.6	505.7	869.4	490.8	468.6	533.7	489.1	445	1172.5	510.2	436.2	416.9	440	1438.9	557.4	517.8	497.5	404.6	618.6	563.8	412	572.1	549	492.9	485.3
12945-33	SL013869	Ras-related protein Rab-18	RAB18	Q9NP72	22931	RAB18	Human		7903.6	10134.8	9171.4	5404.4	7097.7	8655.9	6623.3	3430.8	4946.4	5527.1	8807.6	9977.2	9981	8571.3	6161	5388	6170.4	5848.1	5522.8	10878.1	7447.7	9627.3	7800.2	9179.6	6543.3	6973.2	9602.1	5213.5	10790.1	4850.8	4806.7	9367.5	8956.9	8813.6	6150.3	6450.7	7789.1	11710.3	5386.6	4742.4	5053.2
12954-71	SL005257	Peroxisome proliferator-activated receptor alpha	PPARa	Q07869	5465	PPARA	Human		1591.3	1831.4	1240	1907.9	1771.2	2479.7	1811.2	1110.4	1294.7	1902.5	1508.8	2447.1	1235.7	2085.1	1517	1294.3	1784.3	1987.7	1238	2500.5	1240.2	2509.9	1848.1	1291.5	2160.1	1544.1	1539.5	973.1	1369.1	1578.8	925.3	1515.6	1494.3	1294	1754.8	1547.2	1276.2	2311.4	1751.6	1724.2	2157.2
12956-40	SL019438	KIF1-binding protein	KBP	Q96EK5		KIAA1279	Human		5248.1	19810.4	4262.1	12388.2	12191.9	7619.8	4388	909.4	2882.4	1445.2	11200.3	5499	3365.3	4405.7	8269.9	623.2	8825.1	4416.5	2113.5	12673	7659.5	9926.1	8762.9	4109.6	5699.1	3458.2	9545.6	778	8155.2	9452.9	3763.2	7166.6	12149.3	3599.8	8874.6	9161	5865.2	17770.4	9000.2	12568.9	8988.9
12957-62	SL008041	Cytochrome b-c1 complex subunit 7	UCR6	P14927	7381	UQCRB	Human		308.4	362.6	274.9	335.4	338.2	463.1	284.7	303.8	386	347.4	301.1	280.3	277.6	299.5	289.7	273.3	296.3	305.7	480	294.5	297.6	282.9	403	252.4	955.1	293.7	282.9	275.2	293.3	284.9	299.7	309.1	281.2	290.1	318.2	306.1	265.5	327	330.7	292	281.9
12960-9	SL007208	Glucokinase	HXK4	P35557	2645	GCK	Human		9795.5	5617.9	3028.2	4720.6	7617	4547.6	5017.6	3577.1	3775.8	9970.3	4702.5	4346.7	3171.9	4694.9	4330	3679.2	14518.9	4420	2914.4	4321.5	3826.7	5726.5	4923.4	3560.5	8436.5	4140.9	4449.9	3058.9	3940	6115	3523.8	3616.1	3401.9	4660.1	4692.1	3441.7	4621.7	7765.5	4025.4	3758.4	6224.1
12963-1	SL015007	Protein GPR107	GP107	Q5VW38	57720	GPR107	Human		103.6	100.8	94.4	97.3	93.1	212.4	116.6	100.9	104.1	116.7	99.9	106.6	97.3	93.8	102.1	109.4	110.2	95.8	111	113.4	91.6	93.9	103.5	105.8	120.4	104.7	99.4	90.7	94.3	89.6	187.8	125.5	105.9	108.8	105.8	87.8	117.3	86.9	110.9	89.5	87.6
12968-2	SL008213	Cysteine and glycine-rich protein 2	CSRP2	Q16527	1466	CSRP2	Human		2248.7	5836.1	2580.4	4421	3860.7	3758.7	1800.1	1690.1	1968.9	877.2	3236.3	2320.8	2470.7	2699.3	3387.8	1721.5	2917.8	2175.5	1494.6	4257.4	2977.5	2657.3	2703.3	2023.6	2311.4	1725.6	3629.2	1824.1	4447.5	3452.8	2478.6	3457.8	4367.7	2589.6	2253.9	3560.3	3240.5	6488.6	4739.6	3511.8	2831.7
12970-35	SL007715	Double-stranded RNA-binding protein Staufen homolog 2	STAU2	Q9NUL3	27067	STAU2	Human		384.6	217.2	213.7	249	238	574.5	305.4	181.2	194.3	212.7	235.5	326.9	223.2	204.2	246.4	202.7	348	382.8	188.1	269.5	194.3	354.7	225	195.9	218.5	276.8	224.1	190.1	236.1	193.3	155.4	199.7	217.3	226.7	319	201.6	202.2	377.4	211.8	196.4	241.8
12975-11	SL002694	Keratin, type I cytoskeletal 20	Keratin 20	P35900	54474	KRT20	Human		627.6	385.9	609.4	355.7	483.7	549.8	561.8	651.6	1263	1892.2	999.5	526.3	575.7	514	536.8	634	660.9	551.5	731.8	480	552.3	528	624.8	659.2	512.2	816.5	561.9	621.6	630.3	342.1	519.6	668.1	528.9	713.3	512.4	522.9	743.6	449.9	668.7	615.6	560.3
12976-49	SL001913	Vinexin b	Vinexin b	O60504	10174	SORBS3	Human		214.7	195	206.2	203.6	177.2	380.9	223.7	294.8	214.6	220.9	204.6	203.3	201.7	201	237.4	225	378.2	221	192.3	202.6	203	219.9	215.7	217.4	239.1	268	215.7	199.2	195.9	197.1	180.3	200.3	215.8	314.8	206.6	199.9	208.2	188.1	189	205.6	202.6
12980-31	SL019459	Pre-mRNA-splicing factor RBM22	RBM22	Q9NW64		RBM22	Human		642.2	545.6	381.8	3983.1	454	1062.8	756.3	398.2	484.1	512.4	963.8	474.4	476.3	23622.4	480.3	650.8	703.3	833.5	1070.2	522.2	416.8	484.6	537.2	23770.3	457.1	474.1	581.2	365.3	416.5	496.2	446.5	477	429.7	783.9	473.1	418.5	447	529.9	530	434.4	784
12986-12	SL019466	Protein lin-7 homolog C	LIN7C	Q9NUP9		LIN7C	Human		210.2	327	651.4	251.2	333.7	520.2	340.9	310.7	226.1	214.3	459.4	416.9	470.2	417.9	562.3	411.4	153.6	427.6	339.9	406.3	616.7	388.2	178.6	216.2	251.3	390.7	745.6	659.5	694.6	307.7	441.7	503.8	440.5	463.4	259.2	520	293.1	542.8	326.5	364.4	347.6
12987-12	SL019472	Serine/arginine-rich splicing factor 7	SRSF7	Q16629		SRSF7	Human		2088	1508.5	2487.7	2037	1859.2	2285.8	1895.3	2570.4	2140	1557.2	2258.4	2573.6	2540.6	2704.1	1612.4	2391.9	2351.6	2692.4	3813.4	1912.9	2186.3	2488.7	2397.4	2532	2000.5	2551.2	2015.5	2635.7	2236.2	3954	1813.4	2364.3	2784	1858.6	4322.3	2207.8	1585.1	1750.3	2012.1	2519.6	2304.7
12988-49	SL007342	RNA-binding protein EWS	EWS	Q01844	2130	EWSR1	Human		2904.2	2159.7	3612.3	3221.8	1794.7	2809.1	1691.2	3412.2	3007.1	1672.4	2989.1	2627.4	2982.7	3174.3	1985.4	3002.5	2030.3	2229.1	5839.2	2519.9	3145.9	2386.7	3025.6	2737.2	1835.8	2502.8	2113.5	4099.3	2534.7	5600.5	2881.5	2712.1	3462.2	1929.6	7294.7	3098.6	1835.9	1884.6	2727.8	3093.4	3051.7
12990-39	SL005017	Mitogen-activated protein kinase kinase kinase 3	MAP3K3	Q99759	4215	MAP3K3	Human		436.7	257.4	319.5	328.3	352.3	546.6	237.5	324.6	283.4	309	317.5	272.8	390.9	287.7	307	263.1	375.5	333.7	774.7	279.2	312.3	830.8	1156.7	278.5	257.9	304.9	293.7	258.8	249.4	713	304.1	268.9	323.2	255.5	1777.7	322.4	279.1	381.1	265.7	265.6	256.6
12991-49	SL019483	Cullin-9	CUL9	Q8IWT3		CUL9	Human		818.4	218.3	229.7	234.9	263	422.3	433.9	262.9	283.2	341	307.1	241.9	238	249.9	301.5	267.3	300.7	273.1	304.5	242	259.8	251.2	230.5	200.9	487.6	239	237.5	237.5	271.1	256.2	242.5	242.4	219.4	279.6	216.6	272.5	267.8	294.1	1015.9	237.2	253.2
12993-21	SL016487	Nuclear protein localization protein 4 homolog	NPL4	Q8TAT6	55666	NPLOC4	Human		11119.6	29376	10352.2	16115.1	15913.9	13028.4	9588.6	2959.9	5175.7	2705.3	15144.5	9615.2	8078.6	12742.5	12639.7	1781.6	13231.9	5440	4304.1	22094.7	11769.8	14459.2	13467.5	9170.7	11276.4	4785.7	16142.2	2845.2	15892	15025.4	9746.3	15312.4	19391.5	7569.7	11500.6	16087.7	10132.2	22739.1	20012.3	18043	14883
13007-66	SL012574	Epididymal-specific lipocalin-10	LCN10	Q6JVE6	414332	LCN10	Human		596.9	864.5	1500.5	1049.4	1505.1	1205.8	796	1462.7	933	681.9	1396.5	1220.9	1314.7	1319.3	1511.8	1280.4	614	1613.1	1041.4	1091.5	1594.5	1094.7	574.6	733.5	784.3	1319.6	1002.8	1542.6	1862.6	1110	1410.7	1574.7	1221.4	1345.7	887.7	1595.3	926.1	1509.6	1176.3	1122	1193.9
13011-20	SL008108	40S ribosomal protein S10	RS10	P46783	6204	RPS10	Human		471.1	888.2	1729.5	708.8	1192.8	1015.7	356.6	1067.9	736.2	315.1	1451.4	1275.2	1565.1	1195.1	1485.4	1507.9	284.8	1359.3	990.7	1187.2	2113.5	1133.2	255.1	532.3	707.9	1423.9	1132.4	1766.6	2327.5	815.7	1417.1	1578.9	1389.5	1680.6	648.2	1635.1	1091.3	1741.2	849.1	1055.8	1151.7
13013-41	SL019524	E3 ubiquitin-protein ligase parkin	PRKN2	O60260		PARK2	Human		1012.4	1605.3	1347.2	1612.7	1525.4	2196.6	2277.9	1531.8	1504.9	1530.1	1662.3	2388.9	1510.5	1726.6	1699.9	1494.5	1499.9	2371.7	1154.8	1866	1506	2183.7	1579.3	1363.3	1575.7	2414.9	1740.4	1438.3	1809.8	1541.2	1387.7	1623.1	1548.1	1726.2	1987.5	1622.6	1421.9	1918	1536.3	1447.7	1999.1
13022-20	SL019515	Tumor protein p53-inducible protein 11	P5I11	O14683		TP53I11	Human		935.1	5092.1	6022.6	7260.6	10538.9	4850.8	3877.7	10561	8069.1	1368	14368.6	21043.6	17508.9	6699.2	16791.1	16666	978.5	27893.7	7634.4	36901.5	9756.2	35982.2	1198.6	5089.3	27509.2	35018.1	40131.5	16441	14523.7	25726.6	9091	5637.5	6217.3	10748	59503.4	13490.3	6684.2	11193.9	4473.6	18418.3	51294.1
13025-4	SL019541	Fibroblast growth factor receptor substrate 2	FRS2	Q8WU20		FRS2	Human		419.6	417.9	515.3	484.2	477.1	869.8	412	463.7	448.6	411.3	433.6	420.4	422.9	466.6	549.5	452.7	429.5	440.8	460.6	432.7	441.8	447.1	434.6	418.4	444.4	441.4	438.8	456.6	438.5	492.6	438.2	443.8	445.3	429.6	435.5	479.4	434.6	463.4	484.7	461.4	457.6
13027-20	SL019531	Chromobox protein homolog 7	CBX7	O95931		CBX7	Human		382.1	404.1	442.8	525	394.6	864.8	586.9	450.6	503.3	430.8	1114.3	558.7	440.3	552	425.1	460.6	470.5	591.9	565.3	482.6	435.1	574.6	478.3	491.7	434.5	611.2	460.7	487	473	892.8	462.2	461.6	467.1	910.3	567.7	448.7	407	474.3	478.4	476.3	574
13032-1	SL014943	Beclin-1	BECN1	Q14457	8678	BECN1	Human		240.6	189.7	220.2	190.7	221.1	446.1	296.7	225.8	204.2	199.1	221.9	229.7	209.5	204.2	261.2	230.2	234.3	230	239.2	228.6	226.1	228.7	207.5	188.7	284	225.4	209.6	217.9	227.5	198.6	200.5	202	202.7	232.9	220.9	208.2	216.7	254.6	207.8	213.8	210.7
13039-1	SL019546	Nuclear inhibitor of protein phosphatase 1	PP1R8	Q12972		PPP1R8	Human		436.7	600.9	509.7	389.8	412	1212.7	528.9	360.4	337	408	519.1	738.4	594.3	609.7	517.2	507.4	477.7	904.5	486.3	610.6	822.5	735.8	464	411.1	734	606.8	558.7	482.8	696.3	472.2	484.4	527.9	562.6	614.9	554.1	549.2	867.6	692.5	395.2	421	498.6
13041-47	SL007634	TNF receptor-associated factor 4	TRAF4	Q9BUZ4	9618	TRAF4	Human		417.5	370.3	435.9	407.7	409	727.7	405.7	376.5	392.6	387.4	419.7	377.4	405.5	392.7	411.5	399	450	430.3	414.6	392	378.2	403.4	393.3	392.9	430.3	390.8	412	350.6	379.5	431.5	355.8	411.2	411.9	392.8	424.5	484.9	461.6	445.5	505.2	428.4	399.7
13042-7	SL019583	Potassium voltage-gated channel subfamily A member 10	KCA10	Q16322		KCNA10	Human		5208.6	4470.7	4013.1	3850.6	4836.7	4614.3	4229.2	3538.8	3629.8	3236.4	4923.6	4839.3	4059.7	4214	4159.2	3179.6	4372.5	4011.3	2802.6	4464.8	3632.6	4436.2	3807.6	3429.5	3692.6	4345.5	4103.5	3480	4673.7	4005.3	3316.8	4586.5	3993.9	3830.3	9150.4	4167.8	4159.8	5508.2	4101.7	4031.4	4180
13043-157	SL007491	ATPase family AAA domain-containing protein 2	ATAD2	Q6PL18	29028	ATAD2	Human		161.1	146.6	159.9	137.5	144.6	237.8	263.3	159.4	161.7	173.7	173.4	245	178.7	158.5	176.8	169.4	148.6	210.1	187.4	204.8	165.1	214.4	165	149.5	169.3	319.3	164.4	167.4	192.9	155	151.3	155.3	163	174	197	161	160.2	213.1	146.8	153	183.2
13044-5	SL007627	Tumor susceptibility gene 101 protein	TS101	Q99816	7251	TSG101	Human		10517.1	23093.4	8819.1	14683.3	12742.4	11749.7	7363.7	4687.2	4537.9	3847.6	14519.3	7593.5	6503.4	11856.2	11740.7	1937	12872.6	5778.2	3725.2	18401.3	8903.7	10192.3	11741.4	7058.2	11707.6	4775.8	14931.8	2612.3	13776.5	13386.1	7211.3	11354	13815.4	6376.8	8604.2	13863.1	7957.7	21288.6	14145.3	14818.1	12144.5
13053-6	SL015342	Sodium- and chloride-dependent neutral and basic amino acid transporter B(0+)	S6A14	Q9UN76	11254	SLC6A14	Human		1748.7	3140.1	1610.6	2759.1	2212	3332.1	4904.4	7965.2	1886.2	3845.3	3480.6	3285	2169.2	2541.1	2356.6	1861.9	3324.3	3256.7	2465.8	3143	2010.3	3154.4	3612.1	3081	4791.4	3332.2	2412.5	1849.3	3091.7	2493.2	1786.8	2292.7	3072.8	2500.3	3852	2222.2	2698.7	2578.9	2003.8	2036.4	3365.9
13055-53	SL019564	PH and SEC7 domain-containing protein 1	PSD1	A5PKW4		PSD	Human		432.4	557.3	855.3	660.3	839.3	717.2	590.6	1233.7	580.3	434.1	1263.6	818.7	808.7	862.6	1075.7	794.9	1414	1120	821.5	752.5	1186.3	724.2	432.2	501.1	601.8	837.6	717.8	1000.8	1094.2	722.4	885.7	905.6	693.4	881.8	1508.1	977.6	1491.4	985.4	905.1	785.3	789.6
13056-18	SL019585	Orphan sodium- and chloride-dependent neurotransmitter transporter NTT5	S6A16	Q9GZN6		SLC6A16	Human		460.2	219.4	283.5	359.3	194.4	503.9	392.7	212.1	218.7	256	276.3	290.4	227.8	249	301.7	236.3	308.4	2517.3	243.9	287.9	206.8	288.5	237.3	221.5	235.2	289	256.2	202.8	237.3	558.8	208.3	224.4	209.6	235.7	264	213.1	229.2	249.8	214.7	208.4	392.9
13059-33	SL019557	Riboflavin kinase	RIFK	Q969G6		RFK	Human		831.8	632.1	1041.1	730.6	658.3	642.1	569.9	1622.5	817	853.9	708.8	869.4	974.2	1027.4	644.1	1640.7	2713.3	666.6	927.1	730.1	1163.4	719.5	601.4	897.8	487.7	1029.3	2706.3	1707.3	727.9	690.5	1191.1	730.5	807.6	761.9	1009.6	809.1	826.1	746.2	1043.9	1008.7	1698.3
13062-4	SL016378	Glia maturation factor gamma	GMFG	O60234	9535	GMFG	Human		8487.4	22397.8	5276.2	11307.9	20444.7	16440.4	14470.6	3970.7	16168.6	4443.8	14123	9140.6	11925	11399.5	9198.8	2510.6	11153.1	9427.4	5045.4	21482.3	3430.4	13675	23541.2	8457.8	17398.4	8647.3	21167.6	1852.3	11279.3	14701.8	4370.6	11514.3	11208.8	11120.8	31833.1	7717.9	16601.9	27359.5	6473.8	10795.4	4872.9
13066-42	SL015023	Enhancer of mRNA-decapping protein 4	EDC4	Q6P2E9	23644	EDC4	Human		4186.2	5150.1	2549.7	3463	4286.9	3472.4	3896.5	3195.4	3020.8	5982.1	2929.1	3228.8	3270.9	4345.5	3174.2	2596.1	4557.2	3304.4	2482.7	3982.2	3042.2	4578.5	3130	2843.3	6616.7	3003.9	4371.3	2276.7	3230	5418.2	2851.7	3233	2935	3073.8	3250.9	2653.6	3645.9	8087.4	3442.2	3393	4634.8
13067-5	SL009424	cGMP-dependent protein kinase 1, beta isozyme	KGP1B	Q13976	5592	PRKG1	Human		3327.1	3784.6	1734.5	2354.3	3230.2	2420.1	3094.6	2095.4	1786.3	2341.2	1939.2	1870.5	1868.6	2770	2260	1849.7	3165.4	1587.1	1750.1	2558.6	2356	2696.2	2494.1	1942.6	3500.8	1676.9	2371.5	1862.1	2083.7	3463.4	2080.8	2446.4	2095.8	2426.6	1955.3	2152.1	2401.4	4424.4	2380.8	2069.8	3147.1
13068-139	SL006984	Copper chaperone for superoxide dismutase	CCS	O14618	9973	CCS	Human		202.1	264.9	338.3	191.3	216.1	337.4	292.8	208	158	177.2	402.4	324.5	301.8	271.9	1003.8	327	194.4	366.5	287.7	304.3	348.7	321.5	138.6	189.4	219.3	304.7	293.2	353.3	496.2	225.1	271.6	318.1	510	337.7	217.6	359.2	268.1	375.4	211	339.8	306.9
13073-14	SL019559	Acidic leucine-rich nuclear phosphoprotein 32 family member A	AN32A	P39687	8125	ANP32A	Human		1823.9	1416.4	1532.4	1546.3	1757.1	2025.8	1250	1458.2	1272	1530.4	1442	1422.9	1344.7	1484.2	1655.3	1306	2073.7	1480.7	1382	1483	1503.8	1659.7	1603.3	1549.4	2273.4	1574.1	1517.1	1582.7	1634.9	1449.4	1628.3	1448.8	1498	1412.2	1472.9	1922.9	1539.8	1778.5	1586.9	1529	1503.7
13076-4	SL018149	Fragile X mental retardation syndrome-related protein 1	FXR1	P51114		FXR1	Human		1036.9	3388.5	4139.9	2945	1672	2512.7	1210.8	1037.4	1245.2	818.5	2673.9	1555.5	1221.8	2156.1	1824.4	907.7	1648.9	1215.6	1141.7	2387.6	21590.5	2160.9	46829.8	1466.5	1487.2	1169.7	1640.4	1119.7	2346.7	2792.4	1533.2	2059.8	2491.5	1488	1489.5	3094.7	922.4	2692.5	2989	2685.5	4520.8
13078-3	SL014793	Centrin-2	CETN2	P41208	1069	CETN2	Human		8797.3	6526.4	2945.2	4172.3	6504.2	4451.1	5381.4	3691	3221.1	4031.8	3546	4305.9	4043.4	5056.3	4396.8	3432.5	6466.1	4032.6	2988.2	4901.7	3733.3	6114.3	4880.2	3210.6	9981.5	3279.7	5220.8	2727	4080.7	6029.2	3249.3	4106.5	3766.4	4965.4	4459.4	3592.1	4722.9	9647.8	10804.7	3670.4	6247.2
13082-9	SL011294	Protein unc-45 homolog A	UN45A	Q9H3U1	55898	UNC45A	Human		1464.6	12372.6	6171.8	9925.5	1907.2	5723.3	2382.9	1387.5	3131.8	580	7758.9	3288.6	1823.6	4866.7	6552.1	810	2372.8	1768.2	1971.5	10399.5	7949.5	4911.3	1932	4002.9	3234	1761.4	3283.5	1254.4	8035.7	9733.2	4902.5	5803.6	6668.9	1904.2	5113.6	12685.1	2598.6	8611.9	10852.3	10917.7	9892.2
13083-18	SL013025	Valine--tRNA ligase	SYVC	P26640	7407	VARS	Human		1681.5	2029	2583.9	2478.5	2870.1	2387	1669.3	2277.9	2537.7	1308.1	2191.2	1949.3	2296.3	2623.3	2333.5	2083.6	1341.5	4002.4	1749.2	2333.8	2684.2	1927	1180.5	1734.7	1445.9	2526.2	2038.9	2208.6	2955.2	1862.1	3061.7	2512.6	2636.7	2423.5	1665.5	5017.4	1988.2	2356.1	2569.4	2488.5	2164.7
13085-18	SL007231	Glucagon-like peptide 1 receptor	GLP1R	P43220	2740	GLP1R	Human		477.1	641.4	570.4	622.3	586.3	1296.8	937.5	573.5	601.3	610.5	637.7	816.2	590.3	650.3	722.5	662.6	627.6	911.3	670.2	783.8	573.1	866.6	620.3	588.1	593.1	1070	618.5	584.6	673.8	719.7	628.7	582.8	608.1	593.4	733.2	607.4	595.5	701.5	799.6	650.5	795.3
13088-397	SL000137	Betacellulin	BTC	P35070	685	BTC	Human		293.5	425.7	276.1	417.8	426.8	436.5	383.9	260	445.5	332.6	298	318.3	273	356.2	289.3	291.1	258.5	287.4	411.5	295	330.1	299.1	285.2	297.1	324	290.4	290.4	289.8	279.8	398	269	282.8	313.4	371.4	292.5	325.9	281.2	302.4	307.4	376.9	317.4
13089-6	SL003349	Hypoxia-inducible factor 1-alpha	HIF-1a	Q16665	3091	HIF1A	Human		244.4	299.4	209.4	192.8	251.1	231.1	374.5	255.3	226.4	239.8	258	304.4	262.1	229.8	260	259	250.9	281.8	315.5	311.2	223.6	310.3	242	212.4	273.7	292.7	223.7	258.4	237	208.5	201.5	226.4	224.5	228.9	378.2	224.9	220.5	341	217	280.5	295.3
13090-17	SL004827	Protein S100-A6	S100A6	P06703	6277	S100A6	Human		1391.3	2812	1976.2	1614.2	1655.4	1392.2	3848.7	3243.4	1197.5	1315.3	1452.8	1437.3	1426.2	2554.8	2057.3	1011.7	1222.1	1304.4	2227.1	2136.9	4925.2	2274.4	1096.9	1286.3	1792.3	2304	1460.9	4149.1	1240	3003	3705.1	1340.3	2575.5	1600.2	2404.5	2140.8	2190.1	4019.7	5423.9	3037.9	6823.7
13093-6	SL005430	Secreted and transmembrane protein 1	SECTM1	Q8WVN6	6398	SECTM1	Human		1368.2	2034	938.8	1057.7	1106	1005	1993.6	1175.6	884	903.9	1085.3	926	1057.1	1288.7	1119.8	1363.8	1124.7	1479.1	1049.8	1123.5	860.4	1330.2	1205.8	964.9	1235.9	1064	1121.1	1736	1218.9	1286.2	1036.9	1205.2	927.7	984.2	975.3	996.1	1197.5	1289.4	1086	904.8	1006
13094-75	SL018509	R-spondin-3	RSPO3	Q9BXY4	84870	RSPO3	Human		1141.2	975.3	968.2	1034.9	693.9	904.6	686.7	916.1	947.8	979.8	753.6	797.1	864.4	731.2	706.4	898.7	1008.3	708.7	1071	851.4	915	702.4	919.3	974.7	1043.9	719	941.4	975.8	817.3	815.4	832.5	847.8	961.9	865.1	743.6	890.2	923.5	773.1	978.3	775.6	741.9
13095-51	SL005357	Lithostathine-1-alpha	PSP	P05451	5967	REG1A	Human		8291.4	4875.8	3928.8	4575.6	5602.9	2818.4	4655.4	8856.6	7013.1	4347.7	6419.9	6821.2	5310.5	4393.9	8052.3	7807.4	12814.8	5121.5	8188	3806.9	4206.2	5622	3805.3	4069	3648.2	6796.7	6764.1	6164.3	5789.1	7502.2	6096.6	4457.4	5051.8	5467.3	4850.9	7064.6	8774.8	5412.3	9979.4	3993.6	4784
13097-11	SL003774	Bcl-2-like protein 2	Apoptosis regulator Bcl-W	Q92843	599	BCL2L2	Human		603.2	610.3	879.6	636.4	615.7	549.5	591.1	539.3	511	531.6	569.2	539.1	553.4	527.6	552.6	581.7	627.9	940.2	501.3	567.5	554	519.8	495.7	528.4	541.1	535.4	572	511.2	609.5	494.3	575.6	558.9	629.8	595	723.4	636.9	607.7	669.2	651	564.3	550.1
13098-93	SL003320	Vascular endothelial growth factor D	VEGF-D	O43915	2277	FIGF	Human		46757.6	8192.4	12594.3	11043	36483.3	13686.7	5984.8	11169.8	8298.3	10910.9	31146.7	9153.6	21037.3	11512.4	5448.8	20330.2	12145.5	9222	17775.3	8426.3	9750.5	5695.8	13279.1	9634.7	8613.2	7025	12848.3	7041.3	15016.5	6604	7132.7	12752.9	8540.4	13059.3	6918	10774.9	16203.1	6058.6	17619.8	7307.3	4691.3
13101-60	SL007631	Sclerostin	SOST	Q9BQB4	50964	SOST	Human		1782.6	1497	1776.4	1781.8	1863.1	1980.9	1519.8	2012	2402.9	1502.6	1974.3	1802.9	1866.7	1943.7	1778.8	2467.6	1992.3	2545.3	2347.3	2019	2961.9	1675.7	1970.8	4058.6	2894.6	2462.8	2641.8	2109.4	2208.8	1983.1	2378.6	1805.6	1897.3	1548.8	1556.2	2086.4	2260.3	1399.9	1637.9	1653.4	1749.6
13102-1	SL012769	Protein FAM3D	FAM3D	Q96BQ1	131177	FAM3D	Human		5515.2	1754.3	9556.3	2212.6	3416	3853.7	4318.8	6980.6	5394.3	5067.6	28228.2	4483.8	4498.6	3911.5	3207.4	10084.5	6343.3	7083.6	7039.6	3133.7	3890.5	7143.7	4023.3	9715.3	2776.1	6558.3	6382.5	6144.6	3866.6	7388.9	13940.6	3327.2	2406.9	4773.3	7410.6	6396	5327.6	2642.1	3606.3	3603.5	3858.4
13103-125	SL009328	Chorionic somatomammotropin hormone	CSH	P0DML2 P0DML3	1442 1443	CSH1 CSH2	Human		1727.2	2539.5	931.5	1348.8	1576	1233.8	1580.7	845.1	1086.2	1275.9	1141.2	1262.1	1204.6	1316.1	1336.6	872.5	1613.7	951.1	1122.3	1662.5	1152.5	1967.2	1305.2	1113.5	3442.3	922.7	1363.1	813.4	1195.9	1727.4	938.9	1170	1251.2	1201.1	1150.5	1124.6	1150.3	2329.6	1278.3	1317.9	1820.1
13104-32	SL008614	Ephrin-B1	EFNB1	P98172	1947	EFNB1	Human		1309.7	1922.4	1106.8	1399.2	1948.7	993.7	1371.7	1105.8	987.5	1215.9	1309.4	1123.2	2149.5	1368.6	1431.5	1054.8	1338.1	1152.2	1558.7	1420.1	1069.3	1359.9	1293.3	1016	1941.2	1115.6	1496.4	1016.6	1290.1	1678.1	997.7	1385.9	1279.6	1203.4	1074.4	1137.5	1352.9	2258	1189.3	1144.3	1398.8
13105-7	SL007311	Synaptosomal-associated protein 25	SNP25	P60880	6616	SNAP25	Human		49016.4	1205.9	1188.4	966.1	8002.1	2275.1	1986.5	1462.7	1003.9	40174.6	1783.9	1453	1084.2	1095	2356.8	1067.2	22890.9	1515.8	1102.8	1244.7	1265.1	1227.3	944.9	1109.6	23440.2	1945.3	1173	1267.7	1521.3	2030.8	1148	1231.8	1017.4	1627.2	1743.1	1192.6	2111.5	1232.6	1226.4	944.5	1112.7
13107-9	SL008402	Ly6/PLAUR domain-containing protein 3	LYPD3	O95274	27076	LYPD3	Human		1080.5	999.9	1200.7	893.4	1120.6	1569.9	1003.9	1159.4	1055.1	884.3	1170.6	1024.1	1157.1	946	1539.3	1379.1	760.6	1347.1	1082	1203.4	6633.8	1008.8	923	877.3	843	1052.5	1252.4	1230.2	1156	875.7	989	1187.9	1082.5	1023.9	913.5	1230.9	1208.2	1118.9	1093.5	993.3	905.2
13109-82	SL008810	Neuronal growth regulator 1	NEGR1	Q7Z3B1	257194	NEGR1	Human		2230.8	2539	2701	2733.1	2669	2544.9	2451.9	2886.9	1967.8	2039.7	2314.9	2126.7	2836.5	2704.8	2140	2274.8	2250	2462.5	2224.6	2340.8	2427.5	2059	2384.2	2445.4	2679.7	1888.8	2423.1	3364.5	2355.2	2435.9	2620.4	2580.1	2244.9	2594.5	1754	2418.8	2822.4	2901.3	2629.2	2029.3	1724.3
13111-79	SL007223	B-cell lymphoma 6 protein	BCL6	P41182	604	BCL6	Human		2185.8	2169.6	1559.7	1662.3	1624	1486.7	1354.8	1598.8	1578.2	2053.8	1592.3	2239.1	1796.3	1582.9	1524	1758.5	2062.9	1535.8	1428.9	2897.7	1867.2	1428.3	1997.2	1499.8	2568.5	1553	1733.8	1562.6	1761.3	2384.3	1416.7	1558.8	2055.1	1642.8	1536	2547.1	1922	1874.9	1657.3	1427	4572.2
13112-179	SL009349	Follistatin-related protein 1	FSTL1	Q12841	11167	FSTL1	Human		20548.4	18121.5	19210.7	19470.2	16813.4	18898.9	14109.1	19457.1	16096.8	19669.2	21979.3	17147.5	20898.8	17447.4	15816.3	18863.7	18984.8	16133	18694.1	18201.4	17563.1	15862.1	19728.3	19592.6	19258.9	14153.5	18207.3	22338.6	18297.4	17630.8	16573.5	19754.2	15057.4	19329.8	16278.1	16814.3	18646	21260.9	19121.8	16793	17602.2
13113-7	SL002688	Osteopontin	Osteopontin	P10451	6696	SPP1	Human		439.8	551.6	643.9	708.3	530.9	537.7	704	531.9	480.3	475.8	637.6	622.6	632.4	517.8	506.8	477.3	596.9	611.4	584.7	525.5	743.1	581.3	990.5	534.7	943.3	466.5	539.6	2826.8	539.7	608.6	559.4	554.3	595.4	10016.7	562.3	502.4	556.3	840.8	511.1	541.4	398.5
13114-50	SL006230	Lumican	Lumican	P51884	4060	LUM	Human		9500	6357.8	9573.9	9320.1	7407.3	10271.3	5843.5	9117	8327.1	9485.1	11994.3	7162.8	8265.3	5686.4	6021	7721	6994.7	7929.6	7706.6	8379.1	7794.4	6746.2	7829	7279.7	7109.5	5496.5	7326.2	9287.9	7705.2	6471.3	6869.1	6895	5506.2	5115.3	6522	6717.1	6980.6	8605.8	8085.9	8954	4719.2
13116-25	SL008931	CD177 antigen	CD177	Q8N6Q3	57126	CD177	Human		769.8	825.5	133.7	305.7	1602.4	1521.9	322	429.8	347.1	964.6	922.3	690.7	350.7	626.3	627.3	414	1732	480.3	630.4	449	1559.4	491	466.9	366.8	621.9	704.5	538.7	938.5	233.9	465.4	760.6	441.2	998.4	824.7	608.2	688.6	672.3	771.7	466.9	637.1	259.9
13118-5	SL011888	SPARC-related modular calcium-binding protein 1	SMOC1	Q9H4F8	64093	SMOC1	Human		1766.7	1624.1	1314.9	1570.2	1440.1	1261.6	1842.9	1433.5	1373.3	1569.9	1423.2	1815	1447.4	1448.6	1674.4	1548.7	1938	1642.9	1630.4	1739.7	1678	1815.8	1759	1756.8	2022.6	1562.3	1545.4	1758.4	1500.6	1786.2	1455.2	1653.7	1584.9	1802.2	1332.7	1794.3	1743.7	1633.3	1318.6	1345.6	1713.9
13119-26	SL004467	Protein Z-dependent protease inhibitor	protein Z inhibitor	Q9UK55	51156	SERPINA10	Human		47134.4	12324.5	8825.6	14027.6	31881.5	9499.2	14146.7	10770.2	9892.5	20410.1	6557.4	12008.8	13324.7	12919.4	10241.9	12652.6	16565.4	9938.1	5945	11733.4	11371.8	11124.8	13807.9	12816.9	8904.3	15627.6	12260	8681.8	12504.2	7865.3	6537.4	6975.2	11135.3	14271.2	14979.1	8824.2	16257	11700.3	8351	7039.1	10715.3
13122-19	SL008360	Leucine-rich repeat transmembrane protein FLRT2	FLRT2	O43155	23768	FLRT2	Human		9735.5	5137.5	10043.4	8538.4	6105.2	9252.1	5181.2	9195.3	7368.6	9170.4	13121.4	8856	9812.7	7872.5	5504.4	12554.9	7887.4	8138.4	6782.3	7797.2	9152.7	6318.7	10048.2	10484.4	7448.7	6604.5	8377	13463.6	8459.4	4820.2	8709.3	8126	9313.1	7471.2	6353.8	10420.9	8855.5	5098.3	9333.8	8068.8	5147.3
13123-3	SL008372	Leucine-rich repeat transmembrane protein FLRT3	FLRT3	Q9NZU0	23767	FLRT3	Human		3142.7	2393.3	3534.7	2045.4	1791.9	3210.8	2190.4	3506	2451.6	2798.4	3634.8	2997.1	4891	3712.5	1950.3	4584.6	3097.6	2840.1	2407.2	3408.8	3318.4	2696.7	4440.3	4024.6	2446.5	2401	2617.1	3241	2478	1387.3	2882.7	2596.7	2043.9	3420.7	2299	4104.3	2988	1825.9	2852.7	3222.7	2231.9
13124-20	SL018587	Immunoglobulin superfamily containing leucine-rich repeat protein 2	ISLR2	Q6UXK2	57611	ISLR2	Human		4083	3005.4	4359.8	3881.2	3467.7	4406	3462.4	5194.8	4099.8	4248.9	4433.6	4481.3	4609.4	4026.1	2985	4227.3	2921.8	3593.8	4147.6	4145.4	4172.1	2490.6	4263.5	3637.9	3184.6	3546.6	4612.8	6072.7	3875	2359.3	3366.2	4167.1	3555.3	4089.9	2796.3	7464.5	4956.8	3986.9	3528.6	3993.2	3344.5
13125-45	SL000616	Vitronectin	Vitronectin	P04004	7448	VTN	Human		2311.9	346.3	2459.2	1192.1	3128.3	1695.1	706.6	1191.4	1300.6	1701.9	281	2805.5	1268.7	1521.5	1635.4	2250.8	1392	1578.2	424.6	1301.7	1290.3	2418.3	2521.9	318.6	2374.3	505.8	1231.9	1515.1	356.4	312.2	1276.1	999.5	1052	1314	465.8	1319.5	491.4	1844.8	1235.2	344.2	1903.1
13126-52	SL008631	Desmocollin-2	DSC2	Q02487	1824	DSC2	Human		1388.8	970.4	1145.3	819	807.7	929.8	1138.4	1316.9	1167.9	900.7	1237.5	936.5	1116.9	1109.4	896.4	1337.4	992.9	1421	1051.2	996.6	971.2	906	1151.7	1220.3	830.5	1140.3	1282.8	1353.7	1296.1	1088.7	1173.9	1156.1	1128.8	1103.5	778.3	1193.9	1363.5	1053.5	1042.9	776.9	834.6
13129-40	SL007070	Low-density lipoprotein receptor	LDLR	P01130	3949	LDLR	Human		153.9	182.5	131.6	133.7	166.5	127.8	178.3	137.4	150.6	155.9	137.1	145.6	143.9	138.2	157.6	147.8	158.5	123.9	134.6	138.3	129	134	145.4	153.7	153.3	221.7	136.8	115.3	128	129.7	202.8	132	183	137.8	137	118.1	148.5	120.2	123.2	128.7	123.7
13130-150	SL007272	Hexokinase-2	HXK2	P52789	3099	HK2	Human		461.3	550	683	957.6	492.7	514.5	596.6	803.6	744.3	810.3	464.6	565.2	585.3	683.6	516.3	381.7	551.6	452.8	2506.8	471.1	814.1	499.5	409.9	550.9	429	736.3	492.9	703.1	457.7	1705.8	706.7	641.9	489.4	472.2	3243.9	535.3	505.8	589.7	580.1	714.5	618.9
13131-5	SL011180	Hexokinase-1	HXK1	P19367	3098	HK1	Human		1927.9	2436.7	2896.9	2626.5	3005.2	2479.6	2899.8	3012.9	2191.1	1618	2915.3	3485.9	3326	3169.5	3182.9	2755.5	2498.7	3587.4	2189.2	4025.3	4389.3	3398.9	1976.6	1801.2	2139.2	3690.1	2422.7	3487.6	3787.7	2869.7	3176	3169.5	2633.1	2966.9	2808.5	3642.3	2116.7	3516.8	3686.7	2627.5	3343.7
13132-14	SL008522	Semaphorin-5A	SEM5A	Q13591	9037	SEMA5A	Human		6981	3266.2	4699.2	4096	3911.2	6926	3027	6503.1	5829.4	8908.1	6654.9	4948	6055.5	4060.4	3255	8369.8	6646.6	2861.2	5510.3	5943.7	6152.4	3396.3	10444.3	6913.4	4529.9	5355.7	3557.7	6080.1	4646.1	2622.5	6024.3	9229	8328.1	4344.3	5832.3	7738.8	5617.2	2354.7	3904.8	4413.3	3983.5
13133-73	SL007033	Latent-transforming growth factor beta-binding protein 4	LTBP4	Q8N2S1	8425	LTBP4	Human		14843.6	7109.2	15454	16400.2	8826.2	16276.2	7129	11336.7	12007.7	21540	26381.7	13269.9	14642.1	9698.1	9956.7	18826.3	13575.1	11405.4	17313.6	16517	16877.8	7894	25260.4	19276.6	16850.3	8933.7	12980.3	19515.2	13888.6	8216.7	12220.2	14383.2	13876	13075.5	12404.7	17958.6	13648.5	10997.1	11945.8	19457.2	7306.3
13228-75	SL001999	E3 ubiquitin-protein ligase Mdm2	MDM2	Q00987	4193	MDM2	Human		1331.6	700.9	750.5	853.1	847.2	578.1	613	1040.5	851.3	831.1	751.1	703.4	662.8	662.9	839.3	822.2	1063	707.1	636.5	710	723.3	646.8	758.2	711.2	926.6	733	782.3	617.9	780.5	767.2	732.8	667.7	696.2	829.6	800.4	764.9	758.9	1048.2	962.7	843.9	703.3
13229-20	SL019996	Protein Mdm4	MDM4	O15151		MDM4	Human		834.8	1872.4	643.9	1084.7	862.9	1636.5	1003.4	764.6	2077.4	1957	995.2	853.1	857.3	844.2	832.2	853.4	2866.8	1893.7	875.7	1012.5	842.1	873.3	2750.1	1210.4	3255.5	976.1	997.1	700	1003.5	3302.6	675.3	831.1	1007.4	1161.1	1446.9	888.1	1419.4	1135.9	1041.2	834.6	941.4
13230-174	SL019999	Ig gamma-2, Kappa	IgG2, Kappa	P01859		IGHG2	Human		177	140.9	134.3	142.7	148.5	150.8	173.5	133.5	155.4	192	201.5	172.8	139.7	167	175.7	152.8	167.1	171.9	593.6	149.5	142.5	146.3	166.6	177.8	153.3	178.2	146.8	128.5	150.1	117	216	227.5	133.4	176.5	163.3	127.2	177.2	128.5	159	139.7	131.2
13231-90	SL020001	Ig gamma-4, Kappa	IgG4, Kappa	P01861		IGHG4	Human		2411.3	1525.3	659.2	883.1	989.1	924.5	1315.2	608.1	756.5	1250.1	1257.2	623.6	803.1	905	1136.6	1213.9	1478.7	640.9	865.3	1616.9	624.9	841	1024.8	692.9	1146.6	633.9	883.4	707.6	707.6	997.2	750.5	705.1	667.3	664.9	865.5	883.3	1083.2	1823.4	835.9	1105.2	966.2
13236-25	SL012449	Protein Wnt-3a	WNT3A	P56704	89780	WNT3A	Human		3195.3	5333	3168.3	3841.5	4593.3	4922.7	11596.3	3408.5	4151.8	5010	2594.6	7987.7	3228.2	4930.3	4915.4	3206.6	5109.4	7439	2852.8	5625.5	4053	10065.8	3961.6	4380.4	6537.3	9390.8	4459.9	3242.1	4388.7	4042.1	3619.4	3389.2	3552.8	4168.8	9296.3	3434.4	4105	6146.9	2806.2	3380.6	9529.9
13240-170	SL019993	SH3 and multiple ankyrin repeat domains protein 1	SHAN1	Q9Y566		SHANK1	Human		80.6	90.2	128.7	63.8	71.4	65.1	80.3	66.8	71.4	110	68.2	72.5	70.4	128.2	70.2	71.7	78.1	80.3	69.3	71.4	67.8	66.5	90.4	75.5	76.3	71.2	84.8	69.6	66.5	66.5	62.1	64.8	79.9	72.3	76.3	85.7	76.8	67.9	96.6	68.3	68.6
13242-134	SL019995	SH3 and multiple ankyrin repeat domains protein 3	SHAN3	Q9BYB0		SHANK3	Human		1840.5	1382.3	1140	1622.8	866.8	1221.5	996.9	793.5	1032.2	630.8	1530.3	1076.8	756	1380.2	1410.5	629.9	2625.8	728.8	614.6	1989.5	880.4	1093.1	1384.4	818.2	1240.3	844.3	1104.6	676.6	745.4	2411.8	903.5	1520.4	1342.1	736.1	1252.1	853.8	766	1830.4	1113.1	1438	1301.6
13268-45	SL012434	Protein Wnt-5a	WNT5A	P41221	7474	WNT5A	Human		914	1161.8	887.4	736.5	1295.7	1306.7	561.6	1435.3	1451.6	603.6	837.3	2215.5	2599.1	1774.3	1232.5	1418.9	995.7	2532.5	881.4	1705.4	1564.7	2231.7	394.8	1723.6	2454.8	1206.3	2128.1	868.9	1605.7	2316.2	905	1669.9	1110.1	1221.7	1102	1124.3	1576.5	1836.4	1242.2	1461	1668.7
13374-4	SL012530	Beta-defensin 113	DB113	Q30KQ7	245927	DEFB113	Human		8504.1	6963.9	5604.1	5607.9	10966.2	4810.4	5357.5	4860.4	5205.3	4212.5	7660.7	4386.6	4831.9	5347.1	6296.4	5328.4	8158.3	5184.3	3104.7	6587	6584.5	4090	5994.1	5886.4	5816.7	4396.5	8153.4	3184.9	4245	4991.2	4420.7	5912.8	7817.2	4375.5	6500.6	6833.9	5582.7	5486.6	7821.3	5827.4	5594.3
13375-48	SL020085	Synaptogyrin-3	SNG3	O43761		SYNGR3	Human		413.7	350.6	285.2	372.5	284.2	897.6	400.4	284.3	294.1	351.2	297.5	372.9	281.3	307.2	301.7	293.5	327.8	5895	288.5	317.5	290.6	364.4	323.5	297.8	349.7	464.2	320.4	287.1	323.8	324.5	351	302.9	289.9	310.3	355.6	291.7	301.9	315	268.3	280.4	367.5
13377-3	SL020095	Cytochrome b561 domain-containing protein 1	C56D1	Q8N8Q1		CYB561D1	Human		2751.6	1736.6	3756.6	1896.7	1854.7	1788.1	1844.9	2316.6	1935.9	1561.7	6090.5	2090.2	1902.9	1792.9	2029.6	2576.1	1741.2	1854.3	1993	1872.8	2193.7	4636	1540.9	1836.5	1926.2	2157.9	1883.2	2856.3	2173.7	1808.4	2013.3	1818.3	1915.1	1809.1	1955.8	2440.4	2428.5	2077.5	2051	1742.7	2179.3
13378-80	SL020102	Glutaredoxin-like protein C5orf63	YD286	A6NC05		C5orf63	Human		932.7	1139.6	1065.4	1034	1134.2	1016.9	1596.6	1184.1	1057.1	1116.3	1300.2	1626.9	1210.9	1383	1295.6	1172.8	1288.7	1634.1	1007	1289.8	1227	1595.3	1086.5	1105.5	1188.1	1665.5	21243	1256.1	1439.6	1078.5	1109.8	1220.1	1077.8	1257.6	1378.6	1202.8	1085.7	1333.4	1349.3	1076.9	1404.1
13381-49	SL008831	Beta-1,4-galactosyltransferase 1	B4GT1	P15291	2683	B4GALT1	Human		26560	19094.7	21967.2	18768.5	16998.9	18605.3	20319.4	21400.7	17273.8	19036.9	28545.1	24297.4	22747.9	24812.9	20794.6	23762.2	23629.3	21252	19449.4	18808.3	20033	23978.4	24224.8	21351.2	23751.7	21629.4	20057.2	25149.4	24271	20184	21673.8	23546.7	20138.8	20424.1	21080.6	17900.3	19547.5	19938.4	21526.5	17750.8	16207
13384-110	SL008015	Fumarate hydratase, mitochondrial	FUMH	P07954	2271	FH	Human		27837.7	24967.8	1541.3	29403.6	15631.9	28489.8	16544.3	1941.5	7373.4	21060.3	14694.2	8927.2	8678.2	19129.2	1695.7	983	27942.5	6850.2	6657.9	14004.4	3909.7	17128.4	29332.8	13312.1	15739.8	3470.6	10552.7	717.6	7969.3	3491.5	1174.5	17903.9	9766.9	5598.9	11942.4	1806.8	5674.4	14557.2	14629.8	2392.1	2515.8
13386-248	SL020103	E3 ubiquitin-protein ligase RNF34	RNF34	Q969K3		RNF34	Human		635.8	788.6	708.1	771.2	802.1	1116.3	769.5	718.7	667.3	649.2	709.3	702.2	700	731.2	708.4	826.3	612.9	1125.7	883.1	679.2	711.8	757.2	603.3	826.9	644.6	685.7	686.2	674.5	719.4	2228.6	783.6	714.2	787.2	755.1	718.5	763.1	707	813.5	701.1	770.8	745.3
13387-55	SL015293	ETS homologous factor	EHF	Q9NZC4	26298	EHF	Human		360.3	303.2	296.9	293.8	265.5	701.6	321.3	360.7	371.7	322.9	277	299.4	320.2	285.4	397.7	297.9	328.7	284.4	287.1	262.8	270.5	284.3	293.5	297.9	296.3	305.2	288	325.6	269.9	326.5	294.5	342.4	337.1	285.5	288.9	245.6	301.8	319.6	260.1	286.3	279.4
13388-57	SL012430	Neuroendocrine convertase 1	NEC1	P29120	5122	PCSK1	Human		1045.3	920.8	1188.5	969.1	988.8	1461.3	1639.8	1693	1740.6	1560.9	1355	1724.6	1679	1283.8	1507	1399.8	1301.5	1712.5	1325.8	1766.8	1116.8	976.8	1542	1825.9	1309.4	1425.8	1415.1	1401.7	1332.8	1362.1	1576	1734.9	1250.9	1266.3	1342.3	1248.7	2185.4	1097.2	1590.5	1108.9	964.4
13392-13	SL008814	Sodium/potassium-transporting ATPase subunit beta-1	AT1B1	P05026	481	ATP1B1	Human		2194	2154.6	2096.7	2077.6	3275.3	2385.8	4572.7	1956.7	3008.7	1123.7	1931.5	4146.9	1427.5	2280.8	2469.3	3080.2	2529.7	3218.6	1358	2173.1	3513.3	3295.1	2564.9	2001.3	1678.8	3000.2	1465.7	4136.6	2545.3	4248.6	3545.2	2661.5	3098.1	2770.7	1815.4	3577.7	1677.5	1428.1	1939.8	1638.7	4385.2
13393-46	SL015189	Derlin-1	DERL1	Q9BUN8	79139	DERL1	Human		3790.5	2213.2	1945.6	1420.7	2576.5	1461.5	986.1	934.3	1013.5	1114.5	2479.9	1126.9	1360.1	1318.7	3732.4	1030	6189.1	883	1375.4	1786.5	1337.2	1364.8	1343.9	1196.3	1394.6	898.1	2141.3	1093.6	1395.5	2392.7	202743	1165.3	1578.1	1529.3	1009.2	2390.8	1311.2	5705.9	1483.7	2210.8	1634.3
13397-88	SL004533	Beta-defensin 4A	HBD-2	O15263	100289462	DEFB4A	Human		34035.2	4592.2	22091.8	24757.7	5745	39465.5	22584.4	9882.7	17759.8	13445.8	25910.3	10229.3	16403.8	15306.8	29444.1	25111.2	35789.9	4164.1	33366.9	6511.9	14227.5	9692.8	6960.8	8232.8	22477.5	4574.2	25985	25053.6	4903.6	9581.9	10402.6	9578.4	22991.5	16836.4	32215.9	39119.3	2603	2047.2	39207.6	18365.8	8932.9
13399-33	SL020071	RELT-like protein 1	RELL1	Q8IUW5		RELL1	Human		387.5	341.3	358.1	299.9	454.8	409.9	276.5	308	400.8	343.8	354	290.6	334.8	268.1	328.8	335.2	357.2	798.2	334.1	315.9	438	422.3	300.7	309.6	318.2	265.4	310.4	337.3	267	253.7	320.7	279.2	360.3	289.3	316.5	452.9	355.8	238.6	466.3	278.5	280.3
13403-5	SL013779	ETS translocation variant 5	ETV5	P41161	2119	ETV5	Human		208.5	223.7	175	217.4	236.3	205.9	196.2	210.1	197.5	201.6	179.8	163.7	207.3	180.9	185.3	197.9	219.9	884.1	186	178.3	206.3	159.6	182.7	202.9	194.5	172.1	193.9	167.1	163.8	226.8	228.4	182.4	201.9	192.4	179.7	160.3	194.8	175.4	182.5	178.9	167.3
13405-61	SL012422	Serine protease inhibitor Kazal-type 2	ISK2	P20155	6691	SPINK2	Human		417.8	452.2	641.6	372.3	299.6	623.9	413	513.5	443.6	443.8	408.1	617.9	417.4	538.4	471.7	448.5	470.6	689.2	391.3	382.5	458	402.6	501.8	438.3	469.2	448.2	531.5	428.1	821.9	320.2	465.9	477.5	402.1	418.9	356.4	421.6	363.4	490.2	473.7	442.3	288.1
13411-21	SL020111	E3 ubiquitin-protein ligase NRDP1	RNF41	Q9H4P4		RNF41	Human		632.6	943.2	923.9	945.6	737.6	798.7	680.8	672.2	707.4	778.1	882.5	708.2	748.4	793.3	959.9	587.2	656	630.6	683.2	836.2	627	746.9	746	785.1	669.7	922.4	733.8	644.9	714.1	905.1	645.4	751.3	844	778.3	712.4	821.5	656.4	884.7	811.3	978.7	779.2
13412-5	SL012556	WAP four-disulfide core domain protein 6	WFDC6	Q9BQY6	140870	WFDC6	Human		178.4	298.4	186.2	154	234.5	238.7	250.8	165.2	174.2	248.6	358.5	469.8	208	185.7	194.2	185.4	191.4	228.5	213.6	210.3	201.2	214.9	205.2	244.8	294.5	212.1	179.6	245.4	179.8	155.1	251.9	171.2	194.7	239.3	197.1	166.3	172.5	216.5	270.1	200.4	190.8
13416-8	SL020086	Transmembrane protein 132D	T132D	Q14C87		TMEM132D	Human		2141	3098.8	4201.2	3697.4	2646.1	5068.7	2474	5584.3	3791.2	3660.3	2962.8	2966.3	3041.5	1881.6	2232.4	3458.6	2287.4	2600.1	3093	4310.4	2710.4	1825.6	3487.1	4409.2	3267.2	2006.8	3091.8	3995.3	3391.9	1861.6	2689.5	3594	4341.8	2962.1	2801.5	2679.3	3870.8	3186.8	3864.4	2419.2	2834.4
13421-17	SL020080	Protein kish-B	KISHB	Q9NRX6		TMEM167B	Human		344.1	356.6	316.6	313.4	375	569.6	357	349.8	349.6	399.9	301.1	327.1	312.9	312.8	460.4	339	405.1	354.4	430.7	318.1	303.7	314.1	340.5	326.2	330.3	325.2	329.4	392.6	317.8	317.1	321.2	327.9	339.6	368.9	334.6	331.7	558.7	342.4	424.9	345.6	329.9
13422-66	SL012509	Ecto-NOX disulfide-thiol exchanger 2	ENOX2	Q16206	10495	ENOX2	Human		1369.8	1699.3	1306.1	1230.6	1673.9	2158.7	1533.3	1242.7	1298.8	1673.2	1675.2	1631.3	1367.9	1256.1	1446.8	1254.4	1606.4	1520.2	1318.5	1446.6	1380.3	1538.2	1446.3	1534.5	2096.8	1617.5	1688.9	1262.8	1438.1	1193.1	1144.4	1357.5	1275.4	1553.4	1847.1	1193.5	1464.8	1466.2	1277.9	1189.1	1345.6
13423-94	SL008291	Redox-regulatory protein FAM213A	CJ058	Q9BRX8	84293	FAM213A	Human		864.1	1389.5	863.5	846	1010.1	1427.8	1369.9	953.5	969.9	1151.4	1108.5	1548.6	1695.8	1217.8	101345	961.6	1917.5	1171.9	1133.7	1109.2	891.9	1795.8	1081.2	1012.8	2442.6	1241.1	976.4	1478.5	1601.7	986.9	3800.6	1010.3	999.3	907.1	1154.4	1199.2	940	1101.1	954.1	820.1	990.8
13427-66	SL008941	Mannosyl-oligosaccharide 1,2-alpha-mannosidase IC	MA1C1	Q9NR34	57134	MAN1C1	Human		390.3	902.1	747	909.7	424.5	956.5	727.8	863.2	691.2	934.3	941.4	698.7	708.3	625.7	730.9	803.7	767.9	692.4	837	721	670.6	638.2	971.6	695.3	739.3	641.2	639.6	763.4	750.4	680.8	628.5	728.3	712.8	677.8	851.8	780.7	754.7	836.8	730.7	875.3	770.1
13429-3	SL012827	WAP four-disulfide core domain protein 10A	WF10A	Q9H1F0	140832	WFDC10A	Human		565.3	712.8	766.9	611.4	752.2	908.1	734.7	751.1	671.7	654.4	985.9	720.4	690.4	733	704.2	812.8	579.4	864.7	749.9	706.9	767.2	725.5	675	801.7	665.5	777.9	710.2	781	948.4	629.6	661.3	925.8	830.4	699.7	708.7	677.5	716.9	719.5	649.9	677	625.5
13430-50	SL010851	Urea transporter 1	UT1	Q13336	6563	SLC14A1	Human		1742.9	2019.1	1555.7	1800.2	1894.9	1907.4	3026.8	1824.8	2161.1	2397	1891	3055.4	1841.7	2012.8	2156.7	1820	2082.7	3032.2	1747.5	2349.6	1754.9	3042	2216.4	2380.9	2070.3	2985.5	2927.4	1792.5	2172.3	2101.5	1906.3	1841.7	1826.5	2004.5	2514.5	1905.2	1691.9	2304.4	1766.6	2028	2806.9
13431-74	SL020092	Membrane protein FAM159A	F159A	Q6UWV7		FAM159A	Human		483.1	215.7	525.1	212.5	266.9	252.3	214.1	304.8	297.5	490.7	340.3	266.5	304.5	267.6	288.3	345.6	451	309	250.9	256.1	212	217	435	287	203.7	505.1	311	388.4	279.3	181	286.5	210.7	347.2	330.9	467.2	313.6	395.3	273.9	280.9	252.4	173.2
13434-172	SL008312	Alpha-parvin	PARVA	Q9NVD7	55742	PARVA	Human		1494.3	1929.6	2207	1902.3	1657.8	2242	1116.4	1444.7	1772.9	1389.9	1943.6	1686.8	2382.8	2191.2	1437.1	1491.9	1554.6	1159.8	1292.9	2481.4	2067.3	2107.9	2466.5	2705.8	1940.7	1138.9	1878.6	1587.4	2236.3	1651.4	1352.8	1978.1	2873.5	1622.4	1408.2	2161.5	1647	2526.4	1692.7	2922.6	1623.6
13435-31	SL005182	Interleukin-20 receptor subunit beta	IL-20 Rb	Q6UXL0	53833	IL20RB	Human		342.6	559.1	792.2	492.8	294.2	820.4	535.7	545.2	449.3	411.8	922.1	311.1	1187.2	395.7	11762.3	363.3	3784.7	323.3	2350.1	11476.4	357.6	573.9	637.3	332.2	380.7	282.1	596	5907.5	1244.2	492.3	763.3	1772	362.9	627.2	1687.8	347.9	365.2	1053.7	470.9	402.1	357.9
13436-54	SL020077	Myc-associated zinc finger protein	MAZ	P56270		MAZ	Human		319.7	659.4	522.9	480	514.1	519.8	417.5	565.3	433.6	436.6	461.9	495.2	450.3	709.7	399.2	511.5	711.1	785.1	747.1	411.2	428	424.6	552.4	565.4	424.3	458.9	428.3	513.8	614	574.4	489.1	512.1	489.5	472.5	429.8	506.1	466.7	352.8	491	445.7	453.5
13438-115	SL007661	Chordin	CHRD	Q9H2X0	8646	CHRD	Human		5422.9	1938.2	1506.3	1795.3	1380.4	1543.6	2415.6	1546.9	1514.2	1986.2	4198.7	1363.4	14569.5	2462	5770.2	1584	1764.5	1397.6	2847.1	1232.1	4677.3	14680.9	1654.2	1402.7	1697.6	1288.3	1602.9	2518.4	1541.1	1910.4	2291.7	1909	3796	7699	1911	2230.1	1348.2	1408.3	1533.8	1190.8	1578.2
13439-6	SL020093	IQ domain-containing protein F3	IQCF3	P0C7M6		IQCF3	Human		836.8	1240.8	1028.7	1171.9	1081.4	2141.9	2076.7	1254.5	1088	1121	1266.1	1983.6	1663.9	1376.3	1656.3	1241.9	1154.4	2128.5	1053	1436.9	1268.3	1919	1203.8	1042.5	1199.8	1975.6	1174.9	1359.1	1368.4	1292.3	1139.9	1173.6	1137.5	1261	1676.4	1241.2	1032.4	1438.6	1174.6	1241.2	1642.8
13441-30	SL020107	Dixin	DIXC1	Q155Q3		DIXDC1	Human		145.4	188.6	119.7	133.7	159.8	142.9	365.8	123	125.9	137.3	106.3	138.3	122.8	212.2	234.2	181.2	151.7	137.4	137.1	139.5	121.3	168.7	121	123	190.4	147.4	231.3	117.3	149.9	174	139.3	136	132.9	153.1	153.3	109	150.1	170.7	138	119.1	162.2
13447-42	SL020094	Shadow of prion protein	SPRN	Q5BIV9		SPRN	Human		5741.8	1839.5	1543.9	1677.6	1892.6	1988.3	3285.5	1347.2	1482.6	4552.7	1993.2	1354.1	1553	1505.8	1716.8	1404.5	4595.3	1216.3	1382.8	1584.4	1479.7	1499.5	1836.7	1900.5	4000.1	1288	1667.1	988.3	1361.4	1508.8	1166.6	1523.9	1549.1	1688	1425.6	1248	2130.3	2305.4	1419.8	1346.3	1203.1
13449-25	SL020108	Splicing factor 3B subunit 4	SF3B4	Q15427		SF3B4	Human		282.2	395.5	283.5	307.5	342.8	407.6	253.8	250.6	261	282.3	292.6	275.9	270.7	286.3	281.3	258.8	318.7	246.3	247.1	302.6	277.5	340.8	314.3	297.2	307.1	291.7	317.2	276.9	278.3	291.1	260.5	300.2	310.5	291.2	329.7	303.7	299.7	318.7	317.3	324.2	304.2
13450-49	SL020113	Ubiquitin carboxyl-terminal hydrolase 8	UBP8	P40818		USP8	Human		8004.1	10729.5	4746.8	8823.8	8782.1	6116.3	3013.7	1735.6	2935.1	1820.9	7289.7	3309.3	3705.1	4202.9	9435.8	1124	11118.5	2206.8	2875.7	9798.6	4900.9	4230.5	5619.3	3443.6	4940.6	2601.4	7783.4	1781.2	5683.9	10017.5	4606.6	6210.7	7484.6	4663.9	5872	9749.6	4116.2	15878.5	8239.6	9450.9	7560.2
13451-2	SL006734	Fibronectin type III domain-containing protein 4	FNDC4	Q9H6D8	64838	FNDC4	Human		397.3	760.8	540.5	490.5	425.8	885.1	984.4	479.4	460.2	1084.7	552.3	915.2	607.2	571.4	551.5	539.5	498.5	780	608.4	645.6	782.5	889	500.8	473.1	532.5	1175.4	561.4	1638.6	640.4	611.5	570.3	590.5	543.7	989	633	495.9	483.4	686.9	456.7	554.5	719.6
13452-113	SL020075	Small integral membrane protein 13	SIM13	P0DJ93		SMIM13	Human		687.3	720.8	692.1	836.2	796.5	730	725.9	721.4	716.2	664.1	650	669.5	746.8	733.9	731.5	785.5	699.2	810.4	713.2	729.9	934.3	673.9	724.6	754.5	685	681.4	694	742.2	655.3	870.4	804.5	680.4	815.5	747.7	753	727.5	816.9	735.4	719.7	769	802.4
13453-2	SL020083	39S ribosomal protein L33, mitochondrial	RM33	O75394		MRPL33	Human		47232.7	1170.5	930.2	867.6	10805.1	920.8	921.6	761.9	903.2	6477.1	2912.3	878.2	1083	1195.8	3040.1	828.7	11837.7	832.4	1215.6	929.9	1016.9	917.1	1361.4	1143.5	3746.6	944	1577.8	748.6	920.5	1120	813	1019.6	1615	1696.5	850	979.1	5707.4	2082.6	993.8	760.9	765.1
13457-33	SL020109	ETS-related transcription factor Elf-5	ELF5	Q9UKW6		ELF5	Human		320.3	231.2	177.9	192.6	202.9	252.7	200.7	188.3	232.1	220.5	187.6	209	198.2	179	267.3	222.8	202.4	174.6	202.4	199.4	184	181	196.9	221.1	215.8	193.1	198.4	177.3	223.8	189.7	188.3	201.9	198.5	213.2	202.2	319.6	220.5	189.7	213.8	194.8	199
13459-30	SL016531	Torsin-4A	CI167	Q9NXH8	54863	TOR4A	Human		537.4	741.2	544	704.8	1002.3	834.6	618.1	511.9	638.4	586.8	627.7	584	553.9	593.9	616.6	737.1	567.7	598.5	613.9	636.5	504.7	679.1	581.9	584.7	527.2	541.8	532.3	593.2	589.9	778.6	594.9	608.6	605.6	568.8	640.2	517	542.2	691.2	785.3	656.1	616.9
13460-4	SL012363	Chondroadherin	CHAD	O15335	1101	CHAD	Human		6261	4768.3	4552.1	9290.5	5895.3	4858.5	5108.4	6084.9	6304.9	3368.9	3059.4	8888.4	5784.5	7385.2	4544.3	4535.1	5754.5	4988.8	2479.8	4975.8	10585.1	6351.9	4852.5	6653.6	10642.1	3624.8	11541.1	5310.9	6692.8	7320.9	7763.9	5958.9	7195.8	12237	3175.8	5551.4	7145.8	11612.6	9351.9	4736.9	5037
13463-1	SL007573	Peroxidasin homolog	PXDN	Q92626	7837	PXDN	Human		304.8	1063.4	1864.5	1625.5	285.7	2131.7	1417.6	4026.8	1271.6	1791.3	4354.7	1661.7	2200.3	1429.3	1049.1	2270.8	1801.9	2389.2	1895.6	1484	1342.3	1371.6	3373.8	2045.8	1093.9	1788.4	1970	4626.1	2320.8	888.3	1536.6	1630.6	1997.9	1552.1	1523.1	2601.1	1218.3	683.3	1638.1	1801.6	1027.7
13464-8	SL020101	Nutritionally-regulated adipose and cardiac enriched protein homolog	NRAC	Q8N912		NRAC	Human		1059.3	1680.3	1000.8	1288.4	1248.5	1397.1	1865.3	1160	1267.3	1134	1334.6	1900.9	1233.1	1681.4	1578	1034.3	1254.9	1656.2	1241.5	1382.6	1180	2271.9	1345.5	1351	1334.3	1686.6	1257.2	1177.9	1716.3	1401.1	1406.4	1259.3	1240	1585	1730.2	1326.9	1308.6	1406.8	1292.1	1488.2	1692.1
13465-5	SL007283	Calcipressin-1	CCP1	P53805	1827	RCAN1	Human		652.6	795.2	1239.4	777	1000.5	1391	800	677	662.5	854.1	837.6	934.3	778.6	911.3	784.4	790	937.3	2098.6	978.9	787.9	954.6	915.8	818.7	661.5	831.9	817.1	779.6	902.7	863.9	707.8	757.6	842	707.8	788.5	962.9	913.2	644	8147.9	801.2	680.6	765.7
13468-5	SL020119	Neuralized-like protein 4	NEUL4	Q96JN8		NEURL4	Human		1431.8	1592	1386.1	1552.4	1644.4	2048.5	2395.1	1611.9	1424.6	1791.7	1501.7	2288.2	1550.7	1632.8	1681.3	1544	1728.3	2574.2	1761.2	1846.5	1426.6	2415.5	1624.3	1390	2134.9	2559.8	1737.6	1372	1614.9	1706.9	1415.2	1490.7	1397.9	1611.3	1943.2	1530.5	1491.9	1998.8	1438.5	1503.4	1962.5
13470-43	SL014902	Parathyroid hormone/parathyroid hormone-related peptide receptor	PTH1R	Q03431	5745	PTH1R	Human		633.3	892.4	880.5	1146.9	910.9	2007.4	785	859.3	796.5	737.4	941.1	942.6	836.9	900.1	1837.2	879.5	752	1228.6	898.1	1222	877.6	902.1	796.5	874.8	788.7	871	825.4	843.6	906.5	1243.3	802.7	815.7	867.9	755.1	896.4	969.3	1008.8	945.5	879.2	981	1001.3
13472-35	SL016517	Haloacid dehalogenase-like hydrolase domain-containing protein 2	HDHD2	Q9H0R4	84064	HDHD2	Human		3042.7	9099.5	2742.9	5164.2	6680.1	3986.6	3436	3032.5	1657.2	1261.2	4379.6	2364.9	2868.4	4277.6	4041.2	955.6	3393.5	1773.4	1885.8	5833.8	4154.8	4022.8	3125.9	2709.5	2693.8	2005.6	4181.8	2634.9	3333.6	6301.8	4145.8	3688	4745.3	2829.2	3616.9	6459	3188.7	11731.8	6614.9	6204.1	7780.2
13473-55	SL020131	Inositol-trisphosphate 3-kinase A	IP3KA	P23677		ITPKA	Human		723	1224.8	692.5	805.1	826.6	1301.2	957.2	705.1	780.5	716.3	868.8	893.2	723.3	837.9	999.2	822.4	853.1	1606.9	668.5	972.8	883.5	963.5	853.4	1262.4	782.7	923.9	4387.8	951.8	887	1014.8	699.3	753	814.8	853.1	850.1	845.8	790.1	976	792.1	908	904.9
13474-40	SL011317	Glutathione S-transferase kappa 1	GSTK1	Q9Y2Q3	373156	GSTK1	Human		4221.5	17162.7	6276.9	11993.4	9809.7	7583.7	4495.8	1817.2	2199.8	2140.7	11951.1	5051.3	4102.9	5954.9	8007.1	1586.9	5980.2	3730.6	2030.9	12001.9	7808.9	9859.3	5804.7	3505.9	4232.2	3131	7150.6	2151.9	6981.6	11354.9	4398.4	6577.8	13950.3	3353.3	10455.7	11867.2	3035.5	13747.9	12976.3	10387.4	9335.3
13475-10	SL020116	Ubiquitin-conjugating enzyme E2 D4	UB2D4	Q9Y2X8		UBE2D4	Human		11570.5	17851.5	10238.8	17140.2	16498.9	13180.8	8787.8	9358.2	7767.7	5932.4	16461.1	10292.3	10309.2	12557.4	12614	4555.6	13333.3	8861	6786.6	17186.3	12375.3	13763.6	12608.8	11747.1	11716.7	8755.4	15009.2	7658.8	14112.6	13782.8	11477.1	14061.8	18297.5	9162	15810.7	14338.1	13167.9	16024.6	20819.2	14191.2	13213.1
13476-16	SL020144	DNA/RNA-binding protein KIN17	KIN17	O60870		KIN	Human		396.8	316.1	245.3	252.3	349.5	683.6	231.9	401.7	291.2	288.1	257.8	239	292.1	335.3	240.6	249.9	294.8	225.8	290.9	247.4	307.8	248.3	265.5	257.2	268.3	270.3	250.8	324.4	247.4	295.3	339.8	354.2	257.2	266.6	278.4	235.1	430.6	348.2	279.2	249.2	243.7
13477-65	SL007448	Leukotriene B4 receptor 1	LT4R1	Q15722	1241	LTB4R	Human		2015.8	1600	1442.6	1326.9	3064.7	1223.8	903.8	551.5	648.4	1124.1	3337.9	858.9	776.8	1057	3673.8	561.1	7686	725.4	601.3	1493.2	1049.6	1372.6	1812.2	768.5	2604.2	669.2	1844.7	566.2	1754	3136.6	1559.5	1046.5	1287.6	1559.7	1218.5	2395.1	932.4	7478.1	1561.1	2003.3	1333.2
13479-8	SL020149	Protein FAM171A2	F1712	A8MVW0		FAM171A2	Human		1126.3	1617.5	871.3	1049.4	1307.4	1023.4	1962.8	1024.7	919	1191.8	893.2	1162	993.2	1474	1048.5	1119.7	1297.2	1158	1163.9	1160.4	942.4	1508.6	1041.5	839.2	1930.3	1125.5	1145.4	902	1015.3	1421.6	1091	945	958.8	1044.5	1172.9	919.5	1100.5	1726.3	1039.8	1083.4	1498.3
13481-24	SL020143	Transcription elongation factor A protein 2	TCEA2	Q15560		TCEA2	Human		815.2	1356.3	1041.6	1289	1045.2	1324	2156.7	1209.2	1104.3	1090.9	1390.6	1618.4	1259.8	1298.6	1437.3	1073.9	1133.5	1681.5	1015.4	1551.1	1142.8	1633.8	3537.9	1172.3	1111.6	1634.7	1249.2	1058.1	1275.9	1567.8	1102.9	1223.5	1390.4	1180.2	1440.9	1166.2	1155.8	1625.9	1208.3	1351.9	1494.8
13482-14	SL020129	CCR4-NOT transcription complex subunit 1	CNOT1	A5YKK6		CNOT1	Human		4757.4	2785.2	2367.4	2225.1	3428	2075.3	1775.5	1656.6	1981.2	1571.3	3078.9	1879.3	1747.9	1734.7	3272.1	1237.9	5559	1634.5	1536.9	2824.9	1859.8	2072.3	1817.4	1725.3	1679.7	1936.8	2442.1	1654.5	1935	3383.8	2021.5	1553.8	2156.3	1924.8	1712.6	3835.1	1401.6	9221.2	2048.9	3416.4	2907.5
13484-69	SL007932	Collagen alpha-1(I) chain	CO1A1	P02452	1277	COL1A1	Human		247.9	256.2	206	190.5	228.8	373.8	243.4	199.9	339.1	212.9	257.8	228.3	192.4	239.8	183.3	217.2	203	185.7	196.9	224.2	205.5	205.3	211	209.8	204.8	220.1	241.4	221.5	205.4	189.5	193.2	199.8	194.7	208.1	195.6	180.7	287.1	201	191.1	371.3	196.9
13485-20	SL020165	Transmembrane protein 87B	TM87B	Q96K49		TMEM87B	Human		1473.5	2384	2631.4	2447.1	1543.3	2626.3	1692.6	2308.6	2660.4	2507.2	1977	2924.3	2060	2407.4	2391.6	2308.2	4001.5	2242.2	2464.1	2249.4	2701.1	2560.3	3038.8	2552.7	1889.1	2448.1	2569.7	3516.3	2147.3	1936.3	2720.3	2093.5	2678.1	2456.8	2593.6	2887.6	2674.7	2841.7	4716.9	2815.8	3468.3
13486-9	SL020155	Polycystin-2	PKD2	Q13563		PKD2	Human		4112.7	1801.1	1948.4	1909.4	1789.4	3108.3	1660.1	1479.6	1663.6	2001.8	1627.5	2127.8	1580	2076.1	1574.1	1517.3	6750.1	1512.5	2061.5	1709.8	1402	1878.9	2685.6	1782.1	2579	2100.9	1821.3	1197.3	1705.2	1695	2191	1734.7	2270.2	2302.6	1741.9	1663.4	1504.2	1955.9	1967.9	1525.2	1826.6
13487-24	SL020148	Protein unc-93 homolog B1	UN93B	Q9H1C4		UNC93B1	Human		366	624.3	332.5	372.5	449.7	414.5	438.8	356.8	3271.8	400.6	366.7	423.2	452.9	401.8	359	438.1	450.6	925.9	683.6	348.3	676.1	423.9	389.8	409.9	596.1	423.3	344.8	360.8	377.8	1324.9	961.1	361.2	362.2	461	760.8	359.3	784.6	339.1	5667.5	350.4	385.9
13488-3	SL020128	Arfaptin-1	ARFP1	P53367	27236	ARFIP1	Human		5391.5	9251.6	4880.6	7632.4	5852.7	7341.9	3705	1714.4	2170.6	1301	6912.9	3021.6	2849.5	4196.5	5811.1	1057.9	6960.4	1554.8	2648.2	8233.7	4680.4	4620.4	4730	3161.6	4074.1	2043.6	4120.3	1661.6	6503.6	7010.1	3065.3	4728.9	7838.6	2510.5	3989.2	6923.5	2966.1	15024.5	7016.8	5615.5	5297.1
13490-1	SL020136	MAGUK p55 subfamily member 6	MPP6	Q9NZW5		MPP6	Human		1412.8	1110	1018.5	1447.4	1212.7	2082.3	1259.9	1245.3	1684.6	839.1	1036.6	910.9	1021.5	1177.8	1083	1527.3	978.7	1021	1239.9	1065.7	1051.5	985.7	916.9	902	907.2	808.5	1045	1130.5	983.5	1819.1	1090.7	1259.7	1009.3	934.1	1066.3	1165.9	891.8	1457.5	1147.3	1324.4	1194.4
13491-40	SL020117	Retinal rod rhodopsin-sensitive cGMP 3',5'-cyclic phosphodiesterase subunit delta	PDE6D	O43924		PDE6D	Human		1558.5	2776.4	1707.7	2219.6	2301.5	21441	2363.9	1638.8	5207.7	1397.4	4987.4	2190.2	2735.3	2031	2132.3	1508.9	1959.8	2242.4	1655.9	2491.8	1860.1	2504	1770.4	1683.9	1899.3	1968.2	2127.5	2001.1	2285.3	2717.3	2170.6	2829.8	2610.7	1759.9	2341	2232.6	2661	3343.7	2352.8	2123.5	2375.2
13492-44	SL005768	Stress-70 protein, mitochondrial	HSPA9B	P38646	3313	HSPA9	Human		2827	13504	4798.1	12756	3987.2	8683.9	3525.8	17105.7	4763.3	4974.9	7524.5	5075.4	9937.2	5780.5	2766.1	4747.6	3120.5	3073.4	5372.8	8777.3	4565.5	8064.1	7939.3	7561.9	11233.9	7189.8	4149.8	5605.4	7089.3	5921.8	4347	9053	8034.5	3324.4	10080.6	3719.1	3672.4	9097.8	7795.6	7300.8	3521
13493-5	SL020164	Glutamate receptor ionotropic, delta-1	GRID1	Q9ULK0		GRID1	Human		412.8	469.8	387.1	592.8	399.6	449.7	450.4	476	563.3	441.9	450.2	470.1	487.6	401.9	420.1	388.4	418.9	498.5	418.1	429.2	407.7	434.3	388.3	460.9	442.7	536.7	402.3	433	438.7	364.9	414.5	389.4	369.1	416.6	406.7	404.9	468.5	408.6	420	381.9	414.8
13494-6	SL020154	Ceramide synthase 5	CERS5	Q8N5B7		CERS5	Human		264.7	358.3	291.9	327.7	318.9	419.2	425.1	301.8	292	324.2	371	356.5	281.8	361.5	344.5	309.7	331.7	365.6	382.1	316.7	296.2	367.3	334.1	342.5	290.2	506.8	299.1	311.5	321.7	384.9	289	322.4	299.4	305.9	421.1	334.3	316.2	324.4	302.9	329.6	407.9
13495-48	SL020147	Hydroxycarboxylic acid receptor 2	HCAR2	Q8TDS4		HCAR2	Human		3582.6	6989.8	1748.1	2942.5	2903.2	5089	8952.6	1970.4	8181.1	7767.5	4322	2838.4	9379.3	3182.5	2949.5	1960.2	8206.9	2494.1	3008.3	3560.9	2329	2722.5	5724.5	5700.5	13389.2	3455.7	3660.1	2176	2991.7	2143.5	2044.2	2879.5	2434.4	3668.2	4514.1	2373.1	3589.9	3097.6	2248	2210.6	2539.6
13496-19	SL020125	Hydroxymethylglutaryl-CoA synthase, cytoplasmic	HMCS1	Q01581		HMGCS1	Human		834.2	8734.2	31881.9	4996.8	4759.2	4277.1	10691.3	12410.7	16287.3	5070.5	11185.1	3493.3	16222.1	1851.2	15290.9	7085.2	612.9	2335.4	11530.4	12568.7	38476.5	7498.6	3128.4	15881.6	3063.2	3527.1	3160.4	83822.6	8196.7	3922.9	25033.2	6075.5	13444.1	9489.8	17191.4	27016.4	6276.3	6450.3	9527.5	20952.1	33636
13497-34	SL020138	Eukaryotic translation initiation factor 3 subunit J	EIF3J	O75822		EIF3J	Human		1935	8501.5	3608.4	4616.5	5260.4	3821.9	3414.2	2118.7	2020.5	1930.5	4982.7	2601	2406.1	2085.6	4737.7	1367.6	2456	2209.3	2389.6	6957.1	5115.7	4289.1	1999.5	2190.8	2206.4	1913.5	3153.1	2341.8	3685	5732.8	3463.3	3957.2	5535.8	2527.5	3585.5	5031.5	3565.6	10237.4	5588.5	6207.9	6283.4
13498-1	SL020130	Inositol oxygenase	MIOX	Q9UGB7		MIOX	Human		1815.8	729	735.8	693.6	801.4	966.4	628.7	825.4	1357.4	3312.8	726.4	745.7	690.5	655.8	1113.6	953.9	1117	629.6	737.4	710.2	790	740.3	1145.7	730.3	3485.2	702.2	871.1	725.9	730.3	877.4	835.6	699.2	754.3	776.8	770.3	828.3	974.4	682.6	767.9	762.9	639
13499-30	SL000359	Coagulation Factor VIII	Coagulation Factor VIII	P00451	2157	F8	Human		8233.4	11090.6	12657.9	15603	9198.9	14934.6	10359.3	11501.3	14367.1	13683.6	10288.8	18746.3	9275.4	18671	12142.7	9441	9994.2	12277.1	10196.5	10234	10063.7	14221.9	11603.5	13630.5	11378.6	10307.3	14435.3	11825.4	8880.6	14601	11980.5	9639.2	10628.4	10904.6	11792.3	8594.7	6115.7	9492.7	5913.9	10705.1	19855.9
13501-10	SL020163	Solute carrier family 35 member G2	S35G2	Q8TBE7		SLC35G2	Human		8067.7	3147.7	1813.5	1669.7	13358.1	4628.2	14615.4	2612.6	3407	7973.2	2097.4	15915.9	3065.1	5516.4	4782.6	3818.5	6129.5	12426.2	1696.4	6069.2	2148.8	18605.4	9305.3	2474.9	8829.8	10830.3	4065.4	2389.9	3243.6	3621.3	1553.2	2905	1838.1	4543.8	10032.9	1608.2	2490.9	8117.9	1536.7	1407.7	6174.5
13502-2	SL020153	Sodium-independent sulfate anion transporter	S2611	Q86WA9		SLC26A11	Human		917.4	1058.5	1252.6	943.1	1227	1647.2	1889.9	1304.8	1054.8	1122.7	1952.9	3301.1	1332.3	1459.6	1318.8	1175.9	1055.3	3399.1	1017.4	1592.2	1353.9	1519.2	889.5	1083	1114.9	2053.7	1235.7	1298.7	1715.2	1346.7	1762	1428.9	1130.1	1435.8	1474.9	1627.2	1296.9	1589.8	1068.7	1121.8	1405.9
13503-19	SL007985	PRA1 family protein 3	PRAF3	O75915	10550	ARL6IP5	Human		2473.1	39431.6	11189	35401.6	12777	13950	4569.9	2201.2	6977	1137	21440.9	6747.4	11713.7	18476.6	14793.7	1231.2	6873.4	5475.7	2805.9	18621.6	15972.5	10594.6	3822.9	9445.7	3115	4481.4	17314.8	2329.8	18427.8	25602.5	15391.5	17036.6	29731.9	7307	15944.1	31619.9	11873.5	22355.1	33084.4	30547	24187.3
13506-10	SL020145	tRNA-dihydrouridine(20) synthase [NAD(P)+]-like	DUS2L	Q9NX74		DUS2	Human		887.6	1442.6	1619.8	1131.5	1625.7	1459.6	1376	1301.1	737	894.4	1598.3	1915.6	1672.3	1484.9	1668.9	1433.7	1263.6	1914.2	1099.8	1642	2222.4	1960	867.5	950.1	1193.6	1914.5	1264.3	1853.7	2210.5	1735.4	1590.2	1616.6	1421.8	1542.7	1281	1613.6	1107.3	1955.5	1203.4	1291.6	1654.7
13507-51	SL007444	Tumor necrosis factor receptor type 1-associated DEATH domain protein	TRADD	Q15628	8717	TRADD	Human		748.2	1045.3	1749.1	956.1	1305.8	1142.7	847.7	1237.6	905.2	633.3	1480.7	1315.7	1686.2	1364.2	1497	1392.2	567	1522.3	1281.5	1598.9	2133.3	1584.1	543.6	823.1	1190.4	1425.2	1360.4	1887.7	2033.6	1011.2	1847.6	1492.2	1432.7	1391.6	991.9	1976.2	1058.5	1930	1219	1443.3	1592.6
13509-5	SL020162	Secretory carrier-associated membrane protein 5	SCAM5	Q8TAC9		SCAMP5	Human		454	592.4	630.2	463.8	459.7	682.9	679.4	458.1	496.6	505.6	474.5	655.7	575.7	537.1	571.4	475.5	465.1	577.1	506.1	529.2	492.7	747.2	475.5	435.4	502.9	643	458.5	409	694.8	649.7	964.7	553.3	451.8	522.5	568.5	447.6	452.4	488.6	453.3	450.2	604.7
13510-7	SL011088	Sarcoplasmic/endoplasmic reticulum calcium ATPase 3	AT2A3	Q93084	489	ATP2A3	Human		2270.6	1409.3	1358.8	1414.8	1917.2	1778.5	6194.3	1333.4	1450	2315.9	1485.7	1492.7	1376.7	1286.6	1254.2	1405	1687.9	1595.7	1393.3	1400.3	1393.4	1262.2	2110.2	1430.4	1578.2	1514.2	1426.4	1714.1	1526.7	1305.8	1314	1499	1445.9	1490	1512.3	1620	1631.2	1438.9	1367.1	1313	1301.6
13511-29	SL009828	DNA-binding protein SATB1	SATB1	Q01826	6304	SATB1	Human		508.6	722.3	705.5	684.3	794.5	952.6	1015.6	645.2	628.2	628.3	641.8	812.2	732.1	669.8	739.5	602.4	808.4	2511.2	758.3	815.3	587.6	905.4	690.9	618	621.4	895.5	604.9	1125.9	622.3	835.8	598.9	619	596.3	625.7	803.9	585.5	559.2	789.2	588.6	704.3	821.9
13512-28	SL013259	Heterogeneous nuclear ribonucleoprotein R	HNRPR	O43390	10236	HNRNPR	Human		690.8	843.6	565.6	575.3	803.6	817.7	553.9	596.2	673.6	571.8	568.2	527.3	547.6	584.9	573.2	595.4	624.3	3188.8	740.1	1268.9	563.5	640.5	544	594.5	667.1	515.5	1103.7	573.6	562	557.1	910.6	557	624.7	579.9	556.9	587.4	598.7	602.1	611.7	580.8	527.4
13513-174	SL020133	E3 SUMO-protein ligase PIAS3	PIAS3	Q9Y6X2		PIAS3	Human		350.5	394.5	339.4	406.8	318.9	695.4	504.8	329.7	473.1	355.4	338.7	446	391.8	355.7	365	362.3	375.5	464.1	341.6	383.9	348.5	431.6	382.3	369.6	366.3	477.9	372.2	352.1	389.5	356.7	318.2	333.4	361	383.6	394.5	323.8	367.4	383.4	313.9	348.8	407.3
13514-121	SL005732	Ras-related protein Rab-35	Rab-1C	Q15286	11021	RAB35	Human		785.7	911.9	1145.6	1055.9	1156.1	991.3	842.2	1383.2	896.9	666.3	911.2	920.1	1006.4	1530	1073.1	1276	744.4	867.8	862.4	852.5	1232.9	860.9	698.6	832.2	856	842.4	940.7	1175.1	1047.9	1031.3	1243.1	1097.1	1054.2	1043.3	778	1132.6	850.4	1204.6	1245.9	1008.9	982.3
13515-8	SL020146	Regulation of nuclear pre-mRNA domain-containing protein 1A	RPR1A	Q96P16		RPRD1A	Human		546.1	579.4	532.3	558.8	515	791.7	771.6	600.6	597.2	558.2	485.5	652.8	548.8	562.2	583	531.2	651	608.5	573.1	563.3	526.6	1088.2	602.6	545.6	599.7	651.8	556.7	622.3	575.1	656.6	989.3	527	592.9	1069.9	656	553.7	559.2	573.2	507.4	577.5	655.6
13516-46	SL016509	ER membrane protein complex subunit 4	TMM85	Q5J8M3	51234	EMC4	Human		302.9	836.8	692.3	540.4	335.9	511.5	986.7	396.4	573.6	686.8	379.4	741.3	521.7	687.5	753.5	559.8	710.5	780.5	522.9	483.6	534.7	585.6	578.9	474.3	650.8	594.6	773.1	586.7	531.1	510	549.4	488.2	543.3	573.1	1085.7	545.3	684.3	818.4	480.3	495.2	523.7
13517-3	SL020152	Patched domain-containing protein 3	PTHD3	Q3KNS1		PTCHD3	Human		499.8	324.9	329.9	248.6	329.6	670.7	293.2	322.7	279.4	305.5	306.9	264.8	284.7	252.5	287.1	303	288.1	289.5	281.5	313.9	370.7	256.8	287.4	324.2	334.2	275.4	283.4	265.1	539.3	229.4	278.6	272.7	284.3	308.1	317.2	265.1	308.7	240.1	266	257.2	243.9
13518-5	SL014608	Arf-GAP with SH3 domain, ANK repeat and PH domain-containing protein 2	ASAP2	O43150	8853	ASAP2	Human		6067	7628.2	2046.7	4626.1	6568.9	6492.6	4420.9	1507.8	3626	5246.2	2643.3	7101.7	2677.4	4432.1	3213.4	2315.7	9085.8	4703.2	1686.5	4170.8	1665.3	10847	12294.6	2269.3	11716.4	2294	14888.1	1485.6	2114.1	3353	2014.8	3949.6	8345.4	2351.4	3244.8	1779.8	2728	8506.1	2648.7	1697.5	3426.8
13519-112	SL020123	Rho guanine nucleotide exchange factor 25	ARHGP	Q86VW2	115557	ARHGEF25	Human		668.1	652.6	540.5	579.1	569.5	853.5	527.6	578.2	481.8	586.3	510.6	507.9	523.4	602.7	485.1	577.4	562.2	508.4	519.4	527.9	522	537.1	586	603.6	567.7	1208.4	520.9	550.9	544.9	529.6	617	533.2	568.1	515.1	522.5	532.7	595.6	502.7	548.5	565.8	474.1
13522-20	SL007318	Visinin-like protein 1	VISL1	P62760	7447	VSNL1	Human		958.4	679.2	869.9	607.7	682.8	1796.6	2223.6	1004.8	638	856.8	653.1	665.1	659.5	607.8	607.8	652.2	848.2	586.8	569.9	728.2	690.7	1186.5	659.9	631.2	1004.7	589.1	742.2	761.8	793.1	489.6	821.7	829.1	692.2	2070.5	637	655.2	996.4	660.3	1137.2	578.7	564.6
13524-25	SL020161	Heparan-sulfate 6-O-sulfotransferase 2	H6ST2	Q96MM7		HS6ST2	Human		283.9	299	695.7	399.5	304.6	333.1	226.9	328.2	238.9	316	254.2	260.4	401	297.3	231.4	336.8	264	237.2	324.6	242.6	281.6	711.4	298.3	277.4	220.3	267.4	275.9	450.7	262.8	270.9	421	227.3	287.5	251.8	278.8	310.3	406.6	319.8	259.2	329.8	242.8
13525-17	SL020151	Potassium voltage-gated channel subfamily G member 4	KCNG4	Q8TDN1		KCNG4	Human		1588.8	2239.2	2485	2320.7	2221.6	2537.9	2966.2	2602.6	2067.7	2140.8	2338.2	3306.5	2511	2989.8	3082.2	2586.8	2677	3020	1924.9	2660.7	2930.3	2983.8	2106.3	2199.3	2043.3	3350.9	2376	2726.4	3112.9	2316.4	2575	3457.5	2716.3	2871.3	2492.4	2664.9	2497.3	2504.5	2458.9	2206.4	2745.2
13526-5	SL013009	Lupus La protein	LA	P05455	6741	SSB	Human		688.5	464.3	389.1	561.7	395.1	472.5	509.8	591.5	431.7	467.5	336.5	357.9	437.4	518.5	325	399.7	593.1	384.9	506.3	364.5	408.3	403.9	457.2	560.5	387	403.9	587.2	385.9	358.7	503	437.3	391.5	409.5	524.8	405.2	349.7	464.5	439.7	472.4	546.2	409.7
13529-39	SL020132	Nucleosome assembly protein 1-like 2	NP1L2	Q9ULW6		NAP1L2	Human		1403.9	1798.8	1087.6	1426.3	1381.3	1371	1618.6	926.1	1088.1	1205.7	1002.8	1343.5	1081.4	1503	1400	1104.5	1591.7	1130.5	1159.4	1364.4	1078.9	1787	1351.2	1071.1	1646.5	1432.1	1347.8	1007.9	1180.8	1858.6	926.6	1190.4	1126.7	1218.9	1289.4	955.9	1219.5	1830	1329.8	1031.6	1757.7
13530-5	SL020120	Urotensin-2 receptor	UR2R	Q9UKP6		UTS2R	Human		423	540.6	440.1	480.4	447.9	686.2	652.5	523.3	467.6	613.5	461.4	561.5	441.9	497	474.1	556.4	477.1	573.5	498.6	507.6	443.1	560.4	499.8	488.9	456.8	563.7	463.6	494.7	511.5	577.1	470.2	466.2	445.7	476.3	517.9	417.7	522.2	649.5	419.1	488.5	952.1
13532-25	SL020160	Nuclear envelope phosphatase-regulatory subunit 1	NEPR1	Q8N9A8		CNEP1R1	Human		478	470.6	405.3	419.2	485.1	1407.7	479.9	438.8	479.5	528.2	429.2	448.5	402.1	417.4	407.5	585	512.3	440.4	458.3	435	401.3	453.4	433.5	435.6	499.4	456	457.6	416.4	441.2	457.1	409.8	399.1	433.1	419.4	516.5	491.9	456.8	528.5	417.2	432.6	441.3
13534-20	SL008132	Myomesin-2	MYOM2	P54296	9172	MYOM2	Human		1681.2	954.1	4081.2	2014.3	1820.3	4496.1	1193.4	2195.1	1595.5	1300.7	3272.3	1210.6	2755.2	1147.1	804.6	9002.1	2652.8	6823.8	1518.8	1289.4	2255.3	1400.4	2354	2902.9	1340.9	4357.3	681.7	3151	1366.7	1865.4	4550.5	2849.7	4023.3	3238.8	1214.3	2290.7	869.3	1268.9	2457.4	4262.2	1114.2
13535-2	SL015375	Collagen type IV alpha-3-binding protein	C43BP	Q9Y5P4	10087	COL4A3BP	Human		2133.2	1653.9	993.8	1187.2	1692	1058.4	695.8	825.8	757.1	747.2	1343.9	946.8	1050.2	977.9	1371	983.4	2185.2	906.2	941	1298.6	1026.6	1024.6	1298	876.6	1055.7	853.4	1443.8	724.7	915.9	1609.7	977.3	980.4	1203	910.5	1565	1415.9	983.1	3357.3	1453	1738.5	1336.8
13536-56	SL020124	DNA polymerase iota	POLI	Q9UNA4		POLI	Human		268.3	244.6	245.5	228.7	352.6	242.2	247.9	252.5	237.6	247.8	230.5	233.6	232.9	215.4	231.2	265.9	273.4	580.9	241.5	232.9	240	204.2	238.6	248.5	285	231.7	247.6	278.8	229.2	300.9	276.2	234.2	253.9	232.4	259.6	226.7	258.4	216	240.4	205.3	210.6
13539-131	SL020168	Small conductance calcium-activated potassium channel protein 1	KCNN1	Q92952		KCNN1	Human		660	925.9	999.6	972.8	1053.5	1676.3	969.8	1058.4	857.6	737.7	1016.3	1041.5	995	1025.3	1020.1	1006.8	784.6	7901.5	936.9	1166.1	1025.4	1010.9	760.9	730.3	770.6	1014.7	853	1066.1	1143.2	1105.7	1164.5	1177.1	934.6	968.8	985.2	1081.4	832	1137.5	980.8	991.5	1054.7
13540-1	SL020159	G-protein coupled receptor 26	GPR26	Q8NDV2		GPR26	Human		1121.8	2130.7	2154.5	2096.8	2699.1	2654.1	1952.4	2194.1	1570	1375.9	2872.9	3287.5	2074.7	2223.8	2685.5	1894.1	1395.2	2361.6	1850	2253.4	2496.1	2631.5	1571.2	1474.7	1650.3	2360.1	1845.4	2704	2957.5	2361.3	2195.2	2211.8	1984.8	1945.1	2055	2623.9	1533.4	2815.2	9605.1	2311.1	2638.3
13541-1	SL016488	Myc target protein 1	MYCT1	Q8N699	80177	MYCT1	Human		730	1135.6	890.1	1040.3	885.7	1461.7	1038.9	869.3	826.4	781.7	987.1	1029.8	873.2	1008.1	927.5	847.9	773.1	1011	952.4	1047.3	894.8	1120.1	935.3	779.6	885.3	1050.7	865	999.4	978.6	1177	886	914.8	949.4	888.1	1038.4	965.7	773.2	1041.7	911.1	959.9	1104
13544-9	SL011276	Rho GTPase-activating protein 45	HMHA1	Q92619	23526	HMHA1	Human		37954.2	37769.9	35669.6	31810.9	36978.2	13385.5	6715.3	8435.7	10218	5457.5	33295.4	10915.8	21284.6	15305.2	50846.9	4452.6	37570.6	3818.3	12535.8	46301.3	35170.5	11037.4	11806.3	10479.1	14290.8	4733.5	51101	9014.4	32052.2	35523.3	39512.2	15175.6	49286.5	25563.8	11984.1	65541.6	31499.3	61330.1	39862.2	53076.2	50413.3
13545-97	SL013206	Probable RNA-binding protein EIF1AD	EIF1A	Q8N9N8	84285	EIF1AD	Human		574.8	1846.2	949.3	1707.6	1344.3	1531.5	790.7	691.2	777.1	1613.6	1159.5	1248.6	847.1	838	1349.4	546.6	986.4	899.4	670.2	1679	1126.6	1108.3	1368.8	994.2	1032.3	675.3	1707.3	678.5	1309.6	1345	950.5	1135.2	1865.8	881.9	2035.7	1453	1038.4	2162.3	1435.3	1810.3	1336.3
13547-5	SL019581	5-hydroxytryptamine receptor 7	5HT7R	P34969	3363	HTR7	Human		26721.8	2286.3	2645.7	1680.4	18046.4	1948.1	2113.8	1502.3	2557.1	8683.7	3395	2363.3	2488.5	1854.8	2401.3	1848.8	8121.8	1680.3	1795.6	1985.8	1576.7	1620.9	2746.8	1819.3	4020.9	1787.1	2305.1	1253.7	1663.3	2590.7	1814.4	1903.8	1616.5	2801.8	1849	1606.2	4282.5	2188.6	1606.5	1686.8	1634.6
13548-53	SL020158	Phosphatidate phosphatase PPAPDC1A	PPC1A	Q5VZY2		PPAPDC1A	Human		607.9	547.8	594.6	452.5	516.1	551.3	642.4	519	408.4	445.8	549.4	615.2	572.3	577.4	650.5	610.3	373.6	798.7	568	568.9	654.5	577.7	377.5	397	454	606.8	481.8	629.1	746.2	479.5	547.6	626.7	535.1	589.2	822.7	604	494.4	623.9	479.9	484.9	572.8
13549-15	SL020150	Disintegrin and metalloproteinase domain-containing protein 29	ADA29	Q9UKF5	11086	ADAM29	Human		544.9	782.3	1319	746.8	732.8	853.1	785	634.1	643.8	582.3	636.7	700.8	683.1	815	686.8	848	661.2	823.6	734.9	664.3	724.7	756.3	619.2	686.3	608.1	653.9	637.8	891.9	799.7	940.5	643.1	1240.8	654.7	610.3	815.2	688.1	632.4	789.3	695.3	742	811.9
13552-7	SL010879	Switch-associated protein 70	SWP70	Q9UH65	23075	SWAP70	Human		1818.4	1721.7	2253.6	1992.9	1665.4	1945.5	1410	1728.1	1670.3	1455.9	1687.8	1652.8	1762.2	1592.3	1007.9	1412.7	1326.3	1376.8	1637.7	2257.3	2182	1677.6	1973.4	1721.9	1348.4	1432.6	1402.9	1755.8	1118.4	1988.5	1715.8	1638.8	1993.7	1321.3	2531.7	2049.4	1551.8	1909.7	2012.4	2023.4	1757.3
13553-4	SL020126	DCN1-like protein 3	DCNL3	Q8IWE4		DCUN1D3	Human		513.5	692.8	521.9	653.3	529.9	616.3	426	477.9	543.9	485.6	521.7	458.4	471.4	535.7	490.1	472.4	516.2	419	524.5	539.5	511.3	520.4	911.3	522.6	525.8	402.7	1120.6	448.3	446	563.7	478.3	518.5	551.1	587.5	483.3	530.1	544.8	714.6	595.3	619.7	493.8
13554-78	SL020118	Replication initiator 1	REPI1	Q9BWE0		REPIN1	Human		652.2	979.6	1121.2	635.1	631.3	816.9	633.2	679.6	591.6	670.4	629.2	682.1	630.9	664.1	673.4	669.1	657.5	560.6	655.2	666.4	674	574.5	588.2	637.7	597.5	633.6	819.2	595.9	583.1	594.4	675.2	625.8	915.1	1035.5	574.1	587.4	643.3	601.6	625.2	635.5	604.4
13556-28	SL020157	5-hydroxytryptamine receptor 2A	5HT2A	P28223	3356	HTR2A	Human		1182.3	1704.6	1380.5	1655.6	1403.5	1600.1	1352.8	1434.3	1310.5	1243.4	1550.3	1711.2	1266.4	1865.8	1359.5	1164.5	1358.1	2726.7	1242.9	1749.6	1315	1624.7	1563.7	1474.3	1443.1	1483	1590.4	1253.4	1448.5	1711	2035.8	1435	1589.1	1351.9	1519.4	1726.2	1358	3283	1687.9	1715	1835.8
13557-3	SL004802	Nectin-3	Nectin 3	Q9NQS3	25945	PVRL3	Human		1078.3	675.1	582.2	628.8	576	1246.4	935	753.5	571.2	551.9	657.7	925.2	678.7	726.1	671.6	631.9	646.7	853.5	654.9	751.8	662.7	912.7	612	717.8	623.5	852.1	607.3	828	740.7	713.9	676.3	701.4	636.6	722.8	907.7	641.5	585.4	776.9	689.3	713.3	775.7
13561-5	SL020176	5-hydroxytryptamine receptor 6	5HT6R	P50406	3362	HTR6	Human		1220.2	1728.6	5591.9	1447.7	1283.3	1690.5	2824.2	1997.6	1761.6	1910.8	1769.9	2114.7	1645.5	2165.6	1904.9	1763.8	2499.2	2289	1621.3	1936.6	1583.1	2195.4	1768.7	1623.8	1774	2467.5	1563.1	1463.9	1863	1705.7	1572.3	1436.1	1528.3	1593.7	2173.6	1838	1588.1	1487.1	1609.9	1504.6	2141.6
13563-259	SL020184	Acyl-CoA-binding domain-containing protein 7	ACBD7	Q8N6N7	414149	ACBD7	Human		1066.9	865.3	753.5	841.5	948.1	704.7	852.1	752.5	778.8	954.9	741	752.9	742.2	849.9	918.3	785.9	955.8	773.1	752.5	803.3	894.8	853.1	946.3	882.8	1099.9	686.8	1062.9	630.3	711	819.8	701.5	788.6	754.4	805.2	753.8	819.2	863.9	856.5	878.8	749.4	702
13565-2	SL003760	Retinoblastoma-like protein 2	p130	Q08999	5934	RBL2	Human		862.9	830.2	1171.2	1554.5	1047.2	628.5	902.6	945.8	952.2	1219.9	873.6	767.8	635.1	570.1	1021	932.2	1429.7	489.5	980.9	629.6	705.5	839.4	703.3	709.2	1015.9	908.2	878.5	820.2	912.7	749.7	518.1	500.3	1163.9	713.2	914.1	778.1	692.2	1022.3	665.2	690.5	536
13566-2	SL020204	RNA polymerase II subunit A C-terminal domain phosphatase SSU72	SSU72	Q9NP77		SSU72	Human		369.1	463.9	403.6	369.7	544.5	420.8	301.5	331.4	365.6	419.1	567.4	300.4	422	333	1974.3	279.8	695.9	300.6	384	537.5	477.2	384	375.7	383.4	272.6	358.5	433.5	276.7	513.5	652.5	322.3	347.2	424.8	910.6	687.5	416.2	344.7	441.2	434.9	492.8	363.5
13567-1	SL008214	Dihydropyrimidinase-related protein 2	DPYL2	Q16555	1808	DPYSL2	Human		6989	9098.2	3719.4	3320.3	6713.5	3586.1	2039.2	1237.8	1663.9	2533.8	8734.8	29431.4	4835.6	3765.8	1916.9	1016.3	12819.1	1097.1	1324.6	3928	3289.7	1790.3	3930.2	1789.3	2650.6	1162.5	4293.5	1218.8	2772.6	3088.7	1378.7	2766.9	2086.9	1523.6	2658.6	4609.6	3208.9	5873.2	2903	2585	1501.5
13568-30	SL011203	26S proteasome non-ATPase regulatory subunit 4	PSMD4	P55036	5710	PSMD4	Human		806.7	1340.7	866.6	1369.3	783.6	1250.4	615.8	925.1	747.6	636.8	814.6	885	817.1	878.9	766.9	731.2	817.9	671.1	64677.9	930.7	1011.7	917.9	964.3	1043.2	1017.9	797.2	797.7	820.6	807.5	1114.4	954.2	871.5	1125.2	959.6	888	1040.3	802.3	896.8	1871.9	1279.4	1103.3
13570-43	SL008163	Vigilin	VIGLN	Q00341	3069	HDLBP	Human		615.6	844.2	578.9	643.4	565.5	624.5	473.7	346.8	357.2	301.5	784.6	359.1	550.2	410.9	675.1	342.6	807.7	322.9	505.4	754.2	526	440.6	527.1	443.9	419.3	322.3	637.3	680.4	586.3	678	522.8	425.7	666	402.8	392.6	801.1	446.4	1296.2	577.6	867.2	533.8
13572-43	SL010941	26S proteasome non-ATPase regulatory subunit 11	PSD11	O00231	5717	PSMD11	Human		13271.3	12398	5345.5	6136.9	12021.8	5889.1	4898.2	5754.1	3409	6128.9	7912.9	5367.3	6539.2	8682	6323.1	2613.5	14822.8	4339.4	4803.3	8651	4586.3	5121.8	6643.4	5760.9	5631.5	5665.3	9979.2	3380.9	5796.7	7727.5	5445.6	6270.1	7427.9	7546.8	5018.5	6596.1	8214.4	22973.5	9028.3	7834.7	5472.5
[truncated: 3,882 more rows]
[truncated: 150 more columns]
